# Supplementary material for: Genomic landscape of patients with FLT3-mutated acute myeloid leukemia (AML) treated within the CALGB 10603/RATIFY trial
Source: Leukemia. 2022 Aug 3;36(9):2218–27. doi: 10.1038/s41375-022-01650-w (PMC9417991; doi:10.1038/s41375-022-01650-w)
Supplement: Supplementary file 2 — Mutational Dataset [file 41375_2022_1650_MOESM2_ESM.xlsx]

## Sheet: NGS dataset
Subject Number	Chr	Start	End	Ref	Alt	Func.refGene	Gene.refGene	GeneDetail.refGene	ExonicFunc.refGene	AAChange.refGene	genomicSuperDups	esp65_all	1g214sep_all	snp138	cosmic7	ljb23_pp2hdiv	ljb23_sift	normal_gt	reads_ref	reads_alt	var_freq	reads_ref_plus	reads_ref_minus	reads_alt_plus	reads_alt_minus	leftFlankingSeq	rightFlankingSeq
Sbj_34	chr2	25463184	25463184	G	A	exonic	DNMT3A	.	nonsynonymous SNV	DNMT3A:NM_153759:exon15:c.C1742T:p.S581L;DNMT3A:NM_022552:exon19:c.C2309T:p.S770L;DNMT3A:NM_175629:exon19:c.C2309T:p.S770L	.	.	.	.	ID=COSM3719403;COSM231549;OCCURENCE=4(haematopoietic_and_lymphoid_tissue)	1	0.01	R	371	311	0.456	234	137	209	102	ACCTCGAGAAATCGCG	GAGATGTCCCTCTTGT
Sbj_34	chr19	40718730	40718741	GTGGCAGCAGCA	-	exonic	MAP3K10	.	nonframeshift deletion	MAP3K10:NM_002446:exon7:c.1571_1582del:p.524_528del	.	.	.	.	.	.	.	*/-GTGGCAGCAGCA	147	91	0.3824	71	76	44	47	CTCCCGTGGACTGTGg	gtggcagcagcagtgg
Sbj_34	chr5	170837543	170837543	-	TCTG	exonic	NPM1	.	frameshift insertion	NPM1:NM_199185:exon10:c.772_773insTCTG:p.L258fs;NPM1:NM_002520:exon11:c.859_860insTCTG:p.L287fs	.	.	.	.	ID=COSM158604;OCCURENCE=27(haematopoietic_and_lymphoid_tissue)	.	.	*/+TCTG	326	220	0.4029	129	197	90	130	CAGGCTATTCAAGATC	CTCTGGCAGTGGAGGA
Sbj_34	chr8	117874134	117874134	-	CATT	exonic	RAD21	.	frameshift insertion	RAD21:NM_006265:exon4:c.319_320insAATG:p.A107fs	.	.	.	.	.	.	.	*/+CATT	597	436	0.4221	325	272	236	200	TCAGGTAAAGTAATGG	GCATTATAAGCTGCTT
Sbj_34	chr11	32417911	32417911	-	C	exonic	WT1	.	frameshift insertion	WT1:NM_000378:exon6:c.1089dupG:p.S364fs;WT1:NM_001198552:exon6:c.453dupG:p.S152fs;WT1:NM_001198551:exon7:c.504dupG:p.S169fs;WT1:NM_024424:exon7:c.1140dupG:p.S381fs;WT1:NM_024426:exon7:c.1140dupG:p.S381fs	.	.	.	.	ID=COSM1166635;COSM41864;OCCURENCE=2(haematopoietic_and_lymphoid_tissue)	.	.	*/+C	792	414	0.3433	379	413	170	244	TGGTCTCAGATGCCGA	ACCGTACAAGAGTCGG
Sbj_34	chrX	119387380	119387380	T	C	exonic	ZBTB33	.	nonsynonymous SNV	ZBTB33:NM_006777:exon2:c.T110C:p.I37T;ZBTB33:NM_001184742:exon3:c.T110C:p.I37T	.	.	.	.	ID=COSM3720430;OCCURENCE=1(haematopoietic_and_lymphoid_tissue)	0.994	0	Y	812	765	0.4851	417	395	362	403	GTGATGTTACCGTTAT	TTGTGGAAGACCGAAA
Sbj_396	chr14	23549439	23549439	G	A	exonic	ACIN1	.	nonsynonymous SNV	ACIN1:NM_001164815:exon5:c.C1159T:p.P387S;ACIN1:NM_001164814:exon6:c.C1279T:p.P427S;ACIN1:NM_014977:exon6:c.C1279T:p.P427S	.	.	.	.	.	0.051	0.53	R	522	388	0.4264	279	243	212	176	GCTGTGGATGAGGTGG	GTGGAGAAGATGCTTC
Sbj_396	chrX	39933313	39933313	T	-	exonic	BCOR	.	frameshift deletion	BCOR:NM_001123383:exon4:c.1286delA:p.K429fs;BCOR:NM_001123384:exon4:c.1286delA:p.K429fs;BCOR:NM_001123385:exon4:c.1286delA:p.K429fs;BCOR:NM_017745:exon4:c.1286delA:p.K429fs	.	.	.	.	.	.	.	*/-T	688	541	0.4402	337	351	263	278	TTGGTAACGGTCTGCT	TTCTCCAACAGAGGAG
Sbj_396	chrX	129185888	129185888	-	GGGTGAT	exonic	BCORL1	.	frameshift insertion	BCORL1:NM_021946:exon11:c.4750_4751insGGGTGAT:p.D1584fs	.	.	.	.	.	.	.	*/+GGGTGAT	494	276	0.3584	271	223	151	125	CCTCCTGGGAGCTCAG	GATCAAGAAGGAGACG
Sbj_396	chr21	36259173	36259173	C	G	exonic	RUNX1	.	nonsynonymous SNV	RUNX1:NM_001001890:exon1:c.G237C:p.W79C;RUNX1:NM_001122607:exon1:c.G237C:p.W79C;RUNX1:NM_001754:exon4:c.G318C:p.W106C	.	.	.	.	ID=COSM36057;OCCURENCE=1(haematopoietic_and_lymphoid_tissue)	1	0	G	63	675	0.9146	35	28	400	275	GGTCTTGTTGCAGCGC	CCAGTGCGTAGGCAGC
Sbj_110	chr3	128204813	128204813	-	GTCCTTGTCCT	exonic	GATA2	.	frameshift insertion	GATA2:NM_001145662:exon3:c.627_628insAGGACAAGGAC:p.G210fs;GATA2:NM_032638:exon3:c.627_628insAGGACAAGGAC:p.G210fs;GATA2:NM_001145661:exon4:c.627_628insAGGACAAGGAC:p.G210fs	.	.	.	.	.	.	.	*/+GTCCTTGTCCT	923	186	0.1677	460	463	90	96	CCTGGTACTTGACGCC	CGTCCTTGTCCTCTCC
Sbj_110	chr5	170837543	170837543	-	TCTG	exonic	NPM1	.	frameshift insertion	NPM1:NM_199185:exon10:c.772_773insTCTG:p.L258fs;NPM1:NM_002520:exon11:c.859_860insTCTG:p.L287fs	.	.	.	.	ID=COSM158604;OCCURENCE=27(haematopoietic_and_lymphoid_tissue)	.	.	*/+TCTG	496	181	0.2674	209	287	71	110	CAGGCTATTCAAGATC	CTCTGGCAGTGGAGGA
Sbj_110	chr21	36164571	36164571	-	C	exonic	RUNX1	.	frameshift insertion	RUNX1:NM_001001890:exon6:c.1222dupG:p.A408fs;RUNX1:NM_001754:exon9:c.1303dupG:p.A435fs	.	.	.	.	.	.	.	*/+C	147	63	0.3	93	54	42	21	GCGGAGCCGGTGGAGG	GCGTTGGTGCAGGGCG
Sbj_110	chr1	237632478	237632478	G	C	exonic	RYR2	.	nonsynonymous SNV	RYR2:NM_001035:exon17:c.G1699C:p.A567P	.	.	.	.	.	0.998	0.02	S	732	346	0.321	290	442	134	212	TTGGAAAGACTGGAAG	GCTTCTTCAGGTATGT
Sbj_407	chr13	28608302	28608302	G	A	exonic	FLT3	.	nonsynonymous SNV	FLT3:NM_004119:exon14:c.C1754T:p.S585L	.	.	.	.	.	0.001	0.24	R	701	252	0.2644	315	386	111	141	AAGTACTCATTATCTG	GAGGAGCCGGTCACCT
Sbj_407	chr21	36252939	36252939	-	ACCCA	exonic	RUNX1	.	frameshift insertion	RUNX1:NM_001001890:exon2:c.341_342insTGGGT:p.S114fs;RUNX1:NM_001122607:exon2:c.341_342insTGGGT:p.S114fs;RUNX1:NM_001754:exon5:c.422_423insTGGGT:p.S141fs	.	.	.	.	.	.	.	*/+ACCCA	784	534	0.4052	402	382	279	255	ATTTCTCAGCTCAGCC	CGAGTAGTTTTCATCA
Sbj_407	chr10	112341731	112341731	-	CACTAC	exonic	SMC3	.	nonframeshift insertion	SMC3:NM_005445:exon9:c.598_599insCACTAC:p.L200delinsSLL	.	.	.	.	.	.	.	*/+CACTAC	551	306	0.3571	365	186	185	121	TACATTGAAGAGAGAT	TTACATACTCTAGAGG
Sbj_407	chr11	67810160	67810160	A	G	exonic	TCIRG1	.	nonsynonymous SNV	TCIRG1:NM_006019:exon4:c.A247G:p.K83E	.	.	0.00559105	rs142855299	ID=COSM4146216;OCCURENCE=1(thyroid)	0	1	R	200	163	0.449	73	127	48	115	GTCCTGCCCCCGCCAA	AAGGGGAGGCTGCCGG
Sbj_128	chr12	46243821	46243821	-	TCCC	exonic	ARID2	.	frameshift insertion	ARID2:NM_152641:exon15:c.1915_1916insTCCC:p.I639fs	.	.	.	.	.	.	.	*/+TCCC	612	428	0.4115	456	156	316	112	TTCATATTTTCAGGAA	ATCCCTCATGGATCAC
Sbj_128	chr2	25463177	25463177	A	-	exonic	DNMT3A	.	frameshift deletion	DNMT3A:NM_153759:exon15:c.1749delT:p.F583fs;DNMT3A:NM_022552:exon19:c.2316delT:p.F772fs;DNMT3A:NM_175629:exon19:c.2316delT:p.F772fs	.	.	.	.	.	.	.	*/-A	414	328	0.442	272	142	190	138	TGGCTATACCTCGAGA	AAATCGCGAGATGTCC
Sbj_128	chr13	28592640	28592640	A	T	exonic	FLT3	.	nonsynonymous SNV	FLT3:NM_004119:exon20:c.T2505A:p.D835E	.	.	.	rs121913487	ID=COSM787;OCCURENCE=5(haematopoietic_and_lymphoid_tissue)	0.976	0	W	1676	98	0.0552	920	756	56	42	GGAATCACTCATGATA	ATCTCGAGCCAATCCA
Sbj_128	chr5	170837543	170837543	-	TCTG	exonic	NPM1	.	frameshift insertion	NPM1:NM_199185:exon10:c.772_773insTCTG:p.L258fs;NPM1:NM_002520:exon11:c.859_860insTCTG:p.L287fs	.	.	.	.	ID=COSM158604;OCCURENCE=27(haematopoietic_and_lymphoid_tissue)	.	.	*/+TCTG	354	184	0.342	142	212	55	129	CAGGCTATTCAAGATC	CTCTGGCAGTGGAGGA
Sbj_128	chr1	115258747	115258747	C	T	exonic	NRAS	.	nonsynonymous SNV	NRAS:NM_002524:exon2:c.G35A:p.G12D	.	7.7e-05	.	rs121913237	ID=COSM564;OCCURENCE=60(skin);3(biliary_tract);49(large_intestine);1(genital_tract);1(kidney);1(pancreas);1(ovary);2(soft_tissue);4(endometrium);2(thyroid);1(lung);3(testis);324(haematopoietic_and_lymphoid_tissue);3(central_nervous_system);1(upper_aerodigestive_tract);2(NS)	0.372	0	Y	1319	603	0.3137	685	634	306	297	CTTTTCCCAACACCAC	CCTGCTCCAACCACCA
Sbj_129	chr22	23615860	23615860	C	T	exonic	BCR	.	nonsynonymous SNV	BCR:NM_004327:exon8:c.C2014T:p.P672S;BCR:NM_021574:exon8:c.C2014T:p.P672S	.	.	.	.	.	0.726	0.28	Y	737	591	0.445	357	380	300	291	AGCCACCCTGACCACC	CCCTTGCTGCAGGACG
Sbj_129	chr13	28592641	28592641	T	A	exonic	FLT3	.	nonsynonymous SNV	FLT3:NM_004119:exon20:c.A2504T:p.D835V	.	.	.	rs121909646	ID=COSM784;OCCURENCE=47(haematopoietic_and_lymphoid_tissue)	0.999	0	W	1037	244	0.1905	555	482	131	113	GAATCACTCATGATAT	TCTCGAGCCAATCCAA
Sbj_129	chr13	28592642	28592642	C	A	exonic	FLT3	.	nonsynonymous SNV	FLT3:NM_004119:exon20:c.G2503T:p.D835Y	.	.	.	rs121913488	ID=COSM783;OCCURENCE=208(haematopoietic_and_lymphoid_tissue)	1	0	M	1238	73	0.0557	648	590	40	33	AATCACTCATGATATC	CTCGAGCCAATCCAAA
Sbj_129	chr12	49444071	49444071	-	T	exonic	KMT2D	.	frameshift insertion	KMT2D:NM_003482:exon11:c.3299dupA:p.D1100fs	.	.	.	.	.	.	.	*/+T	244	182	0.4272	140	104	95	87	GGCGGGGCAGGAAAGG	GTCCCCCATTGGGGAA
Sbj_129	chr5	170837543	170837543	-	TCTG	exonic	NPM1	.	frameshift insertion	NPM1:NM_199185:exon10:c.772_773insTCTG:p.L258fs;NPM1:NM_002520:exon11:c.859_860insTCTG:p.L287fs	.	.	.	.	ID=COSM158604;OCCURENCE=27(haematopoietic_and_lymphoid_tissue)	.	.	*/+TCTG	296	195	0.3971	129	167	81	114	CAGGCTATTCAAGATC	CTCTGGCAGTGGAGGA
Sbj_129	chr1	115258748	115258748	C	A	exonic	NRAS	.	nonsynonymous SNV	NRAS:NM_002524:exon2:c.G34T:p.G12C	.	.	.	rs121913250	ID=COSM562;OCCURENCE=1(endometrium);1(soft_tissue);1(pancreas);1(kidney);34(large_intestine);13(skin);1(NS);56(haematopoietic_and_lymphoid_tissue);8(thyroid);3(lung)	0.675	0.01	M	1170	230	0.1643	622	548	115	115	TTTTCCCAACACCACC	CTGCTCCAACCACCAC
Sbj_129	chr3	77645776	77645776	G	A	exonic	ROBO2	.	nonsynonymous SNV	ROBO2:NM_002942:exon19:c.G2729A:p.R910H;ROBO2:NM_001290039:exon20:c.G2741A:p.R914H;ROBO2:NM_001290040:exon20:c.G2741A:p.R914H;ROBO2:NM_001290065:exon20:c.G950A:p.R317H	.	8.4e-05	.	rs199618707	ID=COSM1166388;COSM1166387;OCCURENCE=1(large_intestine)	1	0.01	R	524	424	0.4473	339	185	273	151	ATTTCTGTTTTAGCCG	GTCCAGGTCTTCTCAA
Sbj_129	chr4	106196428	106196428	-	ATAG	exonic	TET2	.	frameshift insertion	TET2:NM_001127208:exon11:c.4761_4762insATAG:p.D1587fs	.	.	.	.	.	.	.	*/+ATAG	936	536	0.3641	503	433	287	249	TTCACACACTTCAGAT	TATCTATGGAAGCACC
Sbj_130	chr13	28608295	28608295	A	C	exonic	FLT3	.	nonsynonymous SNV	FLT3:NM_004119:exon14:c.T1761G:p.N587K	.	.	.	.	.	1	0	M	323	17	0.05	161	162	9	8	AACGTAGAAGTACTCA	ATTATCTGAGGAGCCG
Sbj_130	chr5	170834737	170834737	-	GACGTCTC	exonic	NPM1	.	frameshift insertion	NPM1:NM_199185:exon9:c.718_719insGACGTCTC:p.I240fs;NPM1:NM_002520:exon10:c.805_806insGACGTCTC:p.I269fs	.	.	.	.	.	.	.	*/+GACGTCTC	309	199	0.3917	167	142	96	103	GTGGAAGCCAAATTCA	ATCAATTATGTGAAGA
Sbj_130	chr11	32417911	32417911	-	CCGTACAAGAGACCC	exonic	WT1	.	nonframeshift insertion	WT1:NM_000378:exon6:c.1089_1090insGGGTCTCTTGTACGG:p.S364delinsGSLVRS;WT1:NM_001198552:exon6:c.453_454insGGGTCTCTTGTACGG:p.S152delinsGSLVRS;WT1:NM_001198551:exon7:c.504_505insGGGTCTCTTGTACGG:p.S169delinsGSLVRS;WT1:NM_024424:exon7:c.1140_1141insGGGTCTCTTGTACGG:p.S381delinsGSLVRS;WT1:NM_024426:exon7:c.1140_1141insGGGTCTCTTGTACGG:p.S381delinsGSLVRS	.	.	.	.	.	.	.	*/+CCGTACAAGAGACCC	530	24	0.0433	239	291	13	11	TGGTCTCAGATGCCGA	ACCGTACAAGAGTCGG
Sbj_130	chr11	32417913	32417913	-	T	exonic	WT1	.	frameshift insertion	WT1:NM_000378:exon6:c.1087_1088insA:p.R363fs;WT1:NM_001198552:exon6:c.451_452insA:p.R151fs;WT1:NM_001198551:exon7:c.502_503insA:p.R168fs;WT1:NM_024424:exon7:c.1138_1139insA:p.R380fs;WT1:NM_024426:exon7:c.1138_1139insA:p.R380fs	.	.	.	.	ID=COSM28948;OCCURENCE=4(haematopoietic_and_lymphoid_tissue)	.	.	*/+T	494	72	0.1272	215	279	40	32	GTCTCAGATGCCGACC	CGTACAAGAGTCGGGG
Sbj_130	chr11	32417941	32417941	-	AA	exonic	WT1	.	frameshift insertion	WT1:NM_000378:exon6:c.1059_1060insTT:p.V354fs;WT1:NM_001198552:exon6:c.423_424insTT:p.V142fs;WT1:NM_001198551:exon7:c.474_475insTT:p.V159fs;WT1:NM_024424:exon7:c.1110_1111insTT:p.V371fs;WT1:NM_024426:exon7:c.1110_1111insTT:p.V371fs	.	.	.	.	ID=COSM30680;COSM1166602;OCCURENCE=2(haematopoietic_and_lymphoid_tissue)	.	.	*/+AA	404	63	0.1349	151	253	23	40	GGGCTACTCCAGGCAC	CACGTCGCACATCCTG
Sbj_22	chr11	32417916	32417916	-	CAAGAGT	exonic	WT1	.	frameshift insertion	WT1:NM_000378:exon6:c.1084_1085insACTCTTG:p.V362fs;WT1:NM_001198552:exon6:c.448_449insACTCTTG:p.V150fs;WT1:NM_001198551:exon7:c.499_500insACTCTTG:p.V167fs;WT1:NM_024424:exon7:c.1135_1136insACTCTTG:p.V379fs;WT1:NM_024426:exon7:c.1135_1136insACTCTTG:p.V379fs	.	.	.	.	ID=COSM27297;OCCURENCE=3(haematopoietic_and_lymphoid_tissue)	.	.	*/+CAAGAGT	1057	445	0.2963	472	585	186	259	TCAGATGCCGACCGTA	ACAAGAGTCGGGGCTA
Sbj_427	chr14	102502845	102502845	C	G	exonic	DYNC1H1	.	nonsynonymous SNV	DYNC1H1:NM_001376:exon57:c.C10774G:p.P3592A	.	.	.	.	.	1	0.03	S	376	280	0.4268	268	108	213	67	CCGCTGATCATTGACC	CCCTCTGGACAGGCCA
Sbj_427	chr13	28592642	28592642	C	G	exonic	FLT3	.	nonsynonymous SNV	FLT3:NM_004119:exon20:c.G2503C:p.D835H	.	.	.	rs121913488	ID=COSM785;OCCURENCE=32(haematopoietic_and_lymphoid_tissue)	1	0	S	1299	70	0.0511	705	594	36	34	AATCACTCATGATATC	CTCGAGCCAATCCAAA
Sbj_427	chr13	28602340	28602340	G	T	exonic	FLT3	.	nonsynonymous SNV	FLT3:NM_004119:exon16:c.C2028A:p.N676K	.	.	.	.	ID=COSM303886;OCCURENCE=2(haematopoietic_and_lymphoid_tissue)	1	0	K	1059	130	0.1093	580	479	67	63	GCACGCCCCCAGCAGG	GTTCACAATATTCTCG
Sbj_427	chr1	43804230	43804230	G	-	exonic	MPL	.	frameshift deletion	MPL:NM_005373:exon3:c.230delG:p.C77fs	.	.	.	.	.	.	.	*/-G	516	423	0.4505	328	188	274	149	AGAAGCCCCGTGCTTG	GCCCCCTGAGTTCCCA
Sbj_427	chr1	115258747	115258747	C	T	exonic	NRAS	.	nonsynonymous SNV	NRAS:NM_002524:exon2:c.G35A:p.G12D	.	7.7e-05	.	rs121913237	ID=COSM564;OCCURENCE=60(skin);3(biliary_tract);49(large_intestine);1(genital_tract);1(kidney);1(pancreas);1(ovary);2(soft_tissue);4(endometrium);2(thyroid);1(lung);3(testis);324(haematopoietic_and_lymphoid_tissue);3(central_nervous_system);1(upper_aerodigestive_tract);2(NS)	0.372	0	Y	1237	200	0.1392	631	606	94	106	CTTTTCCCAACACCAC	CCTGCTCCAACCACCA
Sbj_427	chr21	36252855	36252855	-	C	exonic	RUNX1	.	frameshift insertion	RUNX1:NM_001001890:exon2:c.425dupG:p.R142fs;RUNX1:NM_001122607:exon2:c.425dupG:p.R142fs;RUNX1:NM_001754:exon5:c.506dupG:p.R169fs	.	.	.	.	.	.	.	*/+C	617	444	0.4185	386	231	260	184	GACAGATAACGTACCT	TCTTCCACTTCGACCG
Sbj_427	chr21	36206892	36206892	C	T	exonic	RUNX1	.	nonsynonymous SNV	RUNX1:NM_001001890:exon4:c.G539A:p.R180Q;RUNX1:NM_001122607:exon4:c.G539A:p.R180Q;RUNX1:NM_001754:exon7:c.G620A:p.R207Q	.	.	.	.	.	1	0	Y	247	169	0.4062	102	145	68	101	TCATCTAGTTTCTGCC	CGATGTCCTATTGTGG
Sbj_427	chr11	32413574	32413574	-	CCCC	exonic	WT1	.	frameshift insertion	WT1:NM_000378:exon8:c.1324_1325insGGGG:p.K442fs;WT1:NM_001198552:exon8:c.688_689insGGGG:p.K230fs;WT1:NM_001198551:exon9:c.739_740insGGGG:p.K247fs;WT1:NM_024424:exon9:c.1375_1376insGGGG:p.K459fs;WT1:NM_024426:exon9:c.1375_1376insGGGG:p.K459fs	.	.	.	.	.	.	.	*/+CCCC	751	98	0.1154	399	352	47	51	TCGGACCGGGAGAACT	TTTCGCTGACAAGTTT
Sbj_427	chr11	32413578	32413578	G	C	exonic	WT1	.	nonsynonymous SNV	WT1:NM_000378:exon8:c.C1321G:p.R441G;WT1:NM_001198552:exon8:c.C685G:p.R229G;WT1:NM_001198551:exon9:c.C736G:p.R246G;WT1:NM_024424:exon9:c.C1372G:p.R458G;WT1:NM_024426:exon9:c.C1372G:p.R458G	.	.	.	.	.	1	0	S	721	104	0.1261	370	351	51	53	ACCGGGAGAACTTTCG	GCTGACAAGTTTTACA
Sbj_427	chr11	32417941	32417941	-	A	exonic	WT1	.	frameshift insertion	WT1:NM_000378:exon6:c.1059dupT:p.V354fs;WT1:NM_001198552:exon6:c.423dupT:p.V142fs;WT1:NM_001198551:exon7:c.474dupT:p.V159fs;WT1:NM_024424:exon7:c.1110dupT:p.V371fs;WT1:NM_024426:exon7:c.1110dupT:p.V371fs	.	.	.	.	ID=COSM21418;COSM1317324;OCCURENCE=8(haematopoietic_and_lymphoid_tissue)	.	.	*/+A	884	128	0.1265	293	591	51	77	GGGCTACTCCAGGCAC	CACGTCGCACATCCTG
Sbj_427	chr11	32417942	32417942	-	G	exonic	WT1	.	frameshift insertion	WT1:NM_000378:exon6:c.1058_1059insC:p.R353fs;WT1:NM_001198552:exon6:c.422_423insC:p.R141fs;WT1:NM_001198551:exon7:c.473_474insC:p.R158fs;WT1:NM_024424:exon7:c.1109_1110insC:p.R370fs;WT1:NM_024426:exon7:c.1109_1110insC:p.R370fs	.	.	.	.	ID=COSM35984;OCCURENCE=1(haematopoietic_and_lymphoid_tissue)	.	.	*/+G	953	40	0.0403	324	629	14	26	GGCTACTCCAGGCACA	ACGTCGCACATCCTGC
Sbj_35	chr8	2964071	2964071	C	T	exonic	CSMD1	.	nonsynonymous SNV	CSMD1:NM_033225:exon46:c.G6928A:p.G2310S	.	.	.	.	.	1	0.11	Y	451	360	0.4439	239	212	202	158	ATGTTGGGAGAGAACC	CCTCAAACTGCAACTG
Sbj_35	chr5	170837545	170837545	-	TGTT	exonic	NPM1	.	frameshift insertion	NPM1:NM_199185:exon10:c.774_775insTGTT:p.L258fs;NPM1:NM_002520:exon11:c.861_862insTGTT:p.L287fs	.	.	.	.	.	.	.	*/+TGTT	289	195	0.4029	135	154	88	107	GGCTATTCAAGATCTC	CTGGCAGTGGAGGAAG
Sbj_35	chr20	40743943	40743943	G	A	exonic	PTPRT	.	stopgain	PTPRT:NM_007050:exon22:c.C2995T:p.R999X;PTPRT:NM_133170:exon23:c.C3052T:p.R1018X	.	.	.	.	ID=COSM1681683;OCCURENCE=1(large_intestine)	.	0.69	R	499	52	0.0944	202	297	23	29	CATCTGGCCAGTATCG	GCACACATTTCACCTG
Sbj_36	chr14	23532645	23532645	C	T	exonic	ACIN1	.	nonsynonymous SNV	ACIN1:NM_001164816:exon6:c.G730A:p.V244M;ACIN1:NM_001164817:exon7:c.G637A:p.V213M;ACIN1:NM_001164815:exon12:c.G2791A:p.V931M;ACIN1:NM_001164814:exon13:c.G2872A:p.V958M;ACIN1:NM_014977:exon13:c.G2911A:p.V971M	.	.	.	.	.	0.999	.	Y	446	16	0.0346	306	140	11	5	CAATATGTCACTCACC	CTTTCTTTACTTCATG
Sbj_36	chr1	27099353	27099353	C	T	exonic	ARID1A	.	nonsynonymous SNV	ARID1A:NM_006015:exon14:c.C3590T:p.S1197F;ARID1A:NM_139135:exon14:c.C3590T:p.S1197F	.	.	.	.	.	0.944	0.04	Y	1137	57	0.0477	657	480	32	25	ATGATGGAAGTGACTC	CCACATTCCAGAAGCG
Sbj_36	chr20	31022441	31022441	-	G	exonic	ASXL1	.	frameshift insertion	ASXL1:NM_015338:exon12:c.1927dupG:p.G642fs	.	.	.	.	ID=COSM1411076;OCCURENCE=1(large_intestine)	.	.	*/+G	257	42	0.1405	113	144	20	22	CACCACTGCCATCGGA	AGGGGGGGGTGGCCCG
Sbj_36	chr8	2967767	2967767	C	T	exonic	CSMD1	.	stopgain	CSMD1:NM_033225:exon43:c.G6521A:p.W2174X	.	.	.	.	.	.	0.87	Y	875	33	0.0363	455	420	17	16	GGCACCGTGATGAGCC	CAAATGCAGTCCTTCA
Sbj_36	chr5	176940783	176940783	C	T	exonic	DDX41	.	nonsynonymous SNV	DDX41:NM_016222:exon10:c.G1001A:p.S334N	.	.	.	.	.	0	1	Y	222	8	0.0348	104	118	3	5	CGACAGATGTCTAGGC	CTGACCATCTTCTTCT
Sbj_36	chr2	25457247	25457247	C	T	exonic	DNMT3A	.	nonsynonymous SNV	DNMT3A:NM_153759:exon19:c.G2073A:p.M691I;DNMT3A:NM_022552:exon23:c.G2640A:p.M880I;DNMT3A:NM_175629:exon23:c.G2640A:p.M880I	.	.	.	.	ID=COSM3798872;COSM3798871;OCCURENCE=1(urinary_tract)	0.923	0.06	Y	710	22	0.0301	256	454	8	14	CCTCGCCAAGCGGCTC	CATGTTGGAGACGTCA
Sbj_36	chr9	86593130	86593130	G	A	exonic	HNRNPK	.	nonsynonymous SNV	HNRNPK:NM_002140:exon3:c.C38T:p.T13I;HNRNPK:NM_031262:exon3:c.C38T:p.T13I;HNRNPK:NM_031263:exon3:c.C38T:p.T13I	.	.	.	.	.	0.89	0.24	R	960	45	0.0448	561	399	27	18	TCACCATTGGTTTCAG	GTGTTAGGGAAGGTTT
Sbj_36	chr15	90631934	90631934	C	T	exonic	IDH2	.	nonsynonymous SNV	IDH2:NM_001290114:exon2:c.G29A:p.R10Q;IDH2:NM_001289910:exon4:c.G263A:p.R88Q;IDH2:NM_002168:exon4:c.G419A:p.R140Q	.	.	.	rs121913502	ID=COSM41590;OCCURENCE=417(haematopoietic_and_lymphoid_tissue);1(NS)	1	0	Y	237	195	0.4514	91	146	84	111	CCCCCCAGGATGTTCC	CGGATAGTTCCATTGG
Sbj_36	chrX	44920010	44920010	G	A	splicing	KDM6A	NM_001291415:exon14:c.1485+1G>A;NM_001291416:exon13:c.1350+1G>A	.	.	.	.	.	.	.	.	.	R	554	22	0.0382	149	405	3	19	TCTAGTCCAACAAAGG	GTATATGTTTTAGAGA
Sbj_36	chr12	49432215	49432215	C	T	exonic	KMT2D	.	nonsynonymous SNV	KMT2D:NM_003482:exon34:c.G8924A:p.R2975H	.	.	.	.	.	0.999	0	Y	207	8	0.0372	81	126	1	7	GCCAGAGGATTGGGGC	CGGCCAAGCTCAGTGC
Sbj_36	chr19	40719450	40719450	G	A	exonic	MAP3K10	.	nonsynonymous SNV	MAP3K10:NM_002446:exon9:c.G1864A:p.G622S	.	.	.	.	.	0.001	0.73	R	144	6	0.04	66	78	2	4	GAGGCAGAGGATGGAG	GGCAGCAGCGTGCCCC
Sbj_36	chr15	42059323	42059323	G	A	exonic	MGA	.	nonsynonymous SNV	MGA:NM_001080541:exon23:c.G8416A:p.A2806T;MGA:NM_001164273:exon24:c.G9043A:p.A3015T	.	.	.	.	.	1	0	R	1270	40	0.0305	635	635	16	24	GTGATGCCTTGTTTGG	GCACCTATAGCTGCCA
Sbj_36	chr22	28193051	28193051	G	A	exonic	MN1	.	stopgain	MN1:NM_002430:exon1:c.C3481T:p.Q1161X	.	.	.	.	.	.	0.05	R	148	7	0.0452	60	88	5	2	GCTGCCTCTGTAGCTG	GGATCTGCGCCTGAAG
Sbj_36	chr22	28196225	28196225	C	T	exonic	MN1	.	nonsynonymous SNV	MN1:NM_002430:exon1:c.G307A:p.G103R	.	.	.	.	.	0.992	0.37	Y	155	8	0.0491	104	51	5	3	GGGGATGATGACTTCC	CCGGGTGGCCGTGGTG
Sbj_36	chr22	36681751	36681751	C	T	exonic	MYH9	.	nonsynonymous SNV	MYH9:NM_002473:exon37:c.G5227A:p.G1743S	.	.	.	.	.	0	0.3	Y	266	14	0.05	119	147	6	8	TCAGCTCCGTGTTGCC	CCTgctcctcctccag
Sbj_36	chr5	170837543	170837543	-	TCTG	exonic	NPM1	.	frameshift insertion	NPM1:NM_199185:exon10:c.772_773insTCTG:p.L258fs;NPM1:NM_002520:exon11:c.859_860insTCTG:p.L287fs	.	.	.	.	ID=COSM158604;OCCURENCE=27(haematopoietic_and_lymphoid_tissue)	.	.	*/+TCTG	358	225	0.3859	152	206	84	141	CAGGCTATTCAAGATC	CTCTGGCAGTGGAGGA
Sbj_36	chr1	228475809	228475809	G	A	exonic	OBSCN	.	nonsynonymous SNV	OBSCN:NM_001098623:exon37:c.G9859A:p.E3287K;OBSCN:NM_052843:exon37:c.G9859A:p.E3287K;OBSCN:NM_001271223:exon42:c.G11146A:p.E3716K	.	.	.	.	ID=COSM532924;COSM1139009;COSM1139010;COSM532925;OCCURENCE=1(lung)	0.999	0.06	R	186	8	0.0412	113	73	6	2	AACAAGGAGGCCACAG	GAAGGGGCCACGGCCA
Sbj_36	chr1	44069281	44069281	G	A	splicing	PTPRF	NM_002840:exon16:c.2459-1G>A;NM_130440:exon15:c.2432-1G>A	.	.	.	.	.	.	.	.	.	R	224	38	0.145	146	78	23	15	GCCCGTGGTCCTTCAG	GTCCCAGGCCGGCCCA
Sbj_36	chr5	131953790	131953790	G	A	exonic	RAD50	.	nonsynonymous SNV	RAD50:NM_005732:exon21:c.G3193A:p.D1065N	.	.	.	.	.	0	0.63	R	839	27	0.0312	472	367	15	12	TTGGAAGAGAACATAG	GACAATATAAAAAGAA
Sbj_36	chr10	43609105	43609105	G	A	exonic	RET	.	nonsynonymous SNV	RET:NM_020630:exon10:c.G1861A:p.E621K;RET:NM_020975:exon10:c.G1861A:p.E621K	.	.	.	.	.	1	0.09	R	179	7	0.0376	84	95	3	4	GAGAAGTGCTTCTGCG	GAGCCCGAAGACATCC
Sbj_36	chr18	42530092	42530092	G	A	exonic	SETBP1	.	nonsynonymous SNV	SETBP1:NM_015559:exon4:c.G787A:p.A263T	.	.	.	.	.	0	0.83	R	1189	59	0.0473	515	674	30	29	GCTTCCTTTGCAAAGG	GCCCAGGGTAAGAAAG
Sbj_36	chr3	47163241	47163241	G	A	exonic	SETD2	.	nonsynonymous SNV	SETD2:NM_014159:exon3:c.C2885T:p.A962V	.	.	.	.	.	0	0.42	R	1362	50	0.0354	693	669	22	28	TTCCCTTCTTCTTGAG	GCCTCTTGCAAACATT
Sbj_36	chr6	152698005	152698005	C	T	exonic	SYNE1	.	nonsynonymous SNV	SYNE1:NM_033071:exon57:c.G9073A:p.D3025N;SYNE1:NM_182961:exon57:c.G9052A:p.D3018N	.	.	.	.	.	0	0.51	Y	880	30	0.033	409	471	13	17	GCTGAGACTTGAGATC	CCTCTGTTCTAGGCTC
Sbj_36	chr17	7592375	7592375	G	A	exonic	WRAP53	.	nonsynonymous SNV	WRAP53:NM_018081:exon1:c.G409A:p.A137T;WRAP53:NM_001143990:exon2:c.G409A:p.A137T;WRAP53:NM_001143991:exon2:c.G409A:p.A137T;WRAP53:NM_001143992:exon2:c.G409A:p.A137T	.	.	.	.	.	0.008	0.28	R	316	10	0.0307	133	183	5	5	ACCTCTGGGGAACCCG	GCTGCAGAGGACGAGG
Sbj_36	chr6	43325073	43325073	C	T	exonic	ZNF318	.	nonsynonymous SNV	ZNF318:NM_014345:exon3:c.G979A:p.E327K	.	.	.	.	.	0.998	0.02	Y	949	40	0.0404	453	496	21	19	TTCGCTCCTCCTCTTC	CCTCTCGCTTTCGTCT
Sbj_131	chrX	39911649	39911649	G	A	exonic	BCOR	.	stopgain	BCOR:NM_001123384:exon14:c.C4825T:p.R1609X;BCOR:NM_001123383:exon15:c.C4879T:p.R1627X;BCOR:NM_001123385:exon15:c.C4981T:p.R1661X;BCOR:NM_017745:exon15:c.C4879T:p.R1627X	.	.	.	.	ID=COSM518633;OCCURENCE=1(haematopoietic_and_lymphoid_tissue)	.	1	A	109	450	0.805	42	67	154	296	GCAGTAGCCAGTTTCG	GTGGCCTACAAAACAG
Sbj_131	chr12	113602077	113602077	A	T	exonic	DDX54	.	nonsynonymous SNV	DDX54:NM_001111322:exon15:c.T1733A:p.I578N;DDX54:NM_024072:exon15:c.T1733A:p.I578N	.	.	.	.	.	0.998	0.08	W	1079	91	0.0778	474	605	41	50	CGGCTGGAGGCGTTGA	ATCTCAAAGATAGTCT
Sbj_131	chr2	25457242	25457242	C	T	exonic	DNMT3A	.	nonsynonymous SNV	DNMT3A:NM_153759:exon19:c.G2078A:p.R693H;DNMT3A:NM_022552:exon23:c.G2645A:p.R882H;DNMT3A:NM_175629:exon23:c.G2645A:p.R882H	.	0.000692	.	rs147001633	ID=COSM52944;COSM442676;OCCURENCE=1(breast);410(haematopoietic_and_lymphoid_tissue)	0.651	0.03	Y	806	461	0.3639	329	477	179	282	CTCTGCCTCGCCAAGC	CGGCTCATGTTGGAGA
Sbj_131	chr13	28592623	28592623	T	A	exonic	FLT3	.	nonsynonymous SNV	FLT3:NM_004119:exon20:c.A2522T:p.N841I	.	.	.	.	.	0.63	0	W	1098	537	0.3284	614	484	310	227	CCCCTGACAACATAGT	TTGGAATCACTCATGA
Sbj_131	chr13	28592642	28592642	C	A	exonic	FLT3	.	nonsynonymous SNV	FLT3:NM_004119:exon20:c.G2503T:p.D835Y	.	.	.	rs121913488	ID=COSM783;OCCURENCE=208(haematopoietic_and_lymphoid_tissue)	1	0	M	1568	115	0.0683	841	727	58	57	AATCACTCATGATATC	CTCGAGCCAATCCAAA
Sbj_131	chr5	170837543	170837543	-	TCTG	exonic	NPM1	.	frameshift insertion	NPM1:NM_199185:exon10:c.772_773insTCTG:p.L258fs;NPM1:NM_002520:exon11:c.859_860insTCTG:p.L287fs	.	.	.	.	ID=COSM158604;OCCURENCE=27(haematopoietic_and_lymphoid_tissue)	.	.	*/+TCTG	428	168	0.2819	184	244	68	100	CAGGCTATTCAAGATC	CTCTGGCAGTGGAGGA
Sbj_131	chr11	32456479	32456482	GAGT	-	exonic	WT1	.	frameshift deletion	WT1:NM_000378:exon1:c.410_413del:p.H137fs;WT1:NM_024424:exon1:c.410_413del:p.H137fs;WT1:NM_024426:exon1:c.410_413del:p.H137fs	.	.	.	.	ID=COSM30793;OCCURENCE=1(haematopoietic_and_lymphoid_tissue)	.	.	*/-GAGT	264	97	0.2687	78	186	32	65	TCCTGTTTGATGAAGG	GAGTGAggcggcggcg
Sbj_132	chr10	85968510	85968510	A	C	exonic	CDHR1	.	nonsynonymous SNV	CDHR1:NM_001171971:exon12:c.A1193C:p.Q398P;CDHR1:NM_033100:exon12:c.A1193C:p.Q398P	.	.	.	.	.	0.457	0.21	M	1307	64	0.0467	772	535	35	29	CCAAATTCAACTTGCA	AGCTGGTGGGACCCAG
Sbj_132	chr2	25457242	25457242	C	T	exonic	DNMT3A	.	nonsynonymous SNV	DNMT3A:NM_153759:exon19:c.G2078A:p.R693H;DNMT3A:NM_022552:exon23:c.G2645A:p.R882H;DNMT3A:NM_175629:exon23:c.G2645A:p.R882H	.	0.000692	.	rs147001633	ID=COSM52944;COSM442676;OCCURENCE=1(breast);410(haematopoietic_and_lymphoid_tissue)	0.651	0.03	Y	823	479	0.3679	341	482	190	289	CTCTGCCTCGCCAAGC	CGGCTCATGTTGGAGA
Sbj_132	chr2	25464537	25464537	C	T	exonic	DNMT3A	.	nonsynonymous SNV	DNMT3A:NM_153759:exon13:c.G1409A:p.R470H;DNMT3A:NM_022552:exon17:c.G1976A:p.R659H;DNMT3A:NM_175629:exon17:c.G1976A:p.R659H	.	.	.	.	ID=COSM1019235;COSM1019236;OCCURENCE=1(endometrium)	0.98	0.04	Y	1213	389	0.2428	634	579	209	180	TCCGAGGCAATGTAGC	CGGTCCACCTGAATGC
Sbj_132	chr12	12037510	12037510	G	A	exonic	ETV6	.	nonsynonymous SNV	ETV6:NM_001987:exon6:c.G1141A:p.G381R	.	.	.	.	.	1	0	R	864	206	0.1925	291	573	65	141	CTGGCTCGACTGTGGG	GGAAACCATAAGGTAA
Sbj_132	chr5	170837543	170837543	-	TCTG	exonic	NPM1	.	frameshift insertion	NPM1:NM_199185:exon10:c.772_773insTCTG:p.L258fs;NPM1:NM_002520:exon11:c.859_860insTCTG:p.L287fs	.	.	.	.	ID=COSM158604;OCCURENCE=27(haematopoietic_and_lymphoid_tissue)	.	.	*/+TCTG	614	125	0.1691	237	377	45	80	CAGGCTATTCAAGATC	CTCTGGCAGTGGAGGA
Sbj_132	chr17	74732959	74732959	G	T	exonic	SRSF2	.	nonsynonymous SNV	SRSF2:NM_001195427:exon1:c.C284A:p.P95H;SRSF2:NM_003016:exon1:c.C284A:p.P95H	.	.	.	.	ID=COSM211029;COSM211505;COSM211504;OCCURENCE=80(haematopoietic_and_lymphoid_tissue)	1	0.02	K	900	34	0.0364	688	212	23	11	TGGTGTGAGTCCGGGG	GGGCGGCCGTAGCGCG
Sbj_13	chr2	25966985	25966985	-	CGAGGGC	exonic	ASXL2	.	frameshift insertion	ASXL2:NM_018263:exon12:c.2220_2221insGCCCTCG:p.R741fs	.	.	.	.	.	.	.	*/+CGAGGGC	785	303	0.2785	475	310	184	119	AGGGTAAAAGCTCTCT	TCGTACCTCCCCTGCT
Sbj_13	chr12	4409147	4409147	C	G	exonic	CCND2	.	nonsynonymous SNV	CCND2:NM_001759:exon5:c.C842G:p.P281R	.	.	.	.	ID=COSM96814;OCCURENCE=1(haematopoietic_and_lymphoid_tissue)	1	0	S	699	545	0.4381	267	432	212	333	ACCAAGCCAGCACCCC	CTACAGACGTGCGGGA
Sbj_13	chr20	31381365	31381365	-	T	exonic	DNMT3B	.	frameshift insertion	DNMT3B:NM_006892:exon10:c.1090_1091insT:p.R364fs	.	.	.	.	.	.	.	*/+T	640	372	0.3676	388	252	228	144	aagtcgaaggtgcgtc	cgtgcaggcagtagga
Sbj_13	chr13	28592642	28592642	C	G	exonic	FLT3	.	nonsynonymous SNV	FLT3:NM_004119:exon20:c.G2503C:p.D835H	.	.	.	rs121913488	ID=COSM785;OCCURENCE=32(haematopoietic_and_lymphoid_tissue)	1	0	S	1389	227	0.1405	765	624	112	115	AATCACTCATGATATC	CTCGAGCCAATCCAAA
Sbj_13	chr4	55593613	55593613	T	A	exonic	KIT	.	nonsynonymous SNV	KIT:NM_000222:exon11:c.T1679A:p.V560D;KIT:NM_001093772:exon11:c.T1667A:p.V556D	.	.	.	rs121913521	ID=COSM1257;OCCURENCE=1(genital_tract);5(skin);1(breast);45(soft_tissue);2(haematopoietic_and_lymphoid_tissue)	1	0	W	1359	100	0.0685	634	725	55	45	TACAGTGGAAGGTTGT	TTGAGGAGATAAATGG
Sbj_13	chr9	139418243	139418243	G	A	exonic	NOTCH1	.	nonsynonymous SNV	NOTCH1:NM_017617:exon3:c.C329T:p.P110L	.	.	.	.	.	1	0.04	R	219	137	0.3848	142	77	78	59	CCCCCGTTGCGGCAGG	GGGTTGGTGAGGCAGG
Sbj_13	chr1	115256529	115256529	T	C	exonic	NRAS	.	nonsynonymous SNV	NRAS:NM_002524:exon3:c.A182G:p.Q61R	.	.	.	rs11554290	ID=COSM584;OCCURENCE=4(soft_tissue);3(ovary);4(endometrium);474(skin);7(breast);1(small_intestine);7(urinary_tract);7(adrenal_gland);1(liver);4(eye);2(pancreas);4(biliary_tract);49(large_intestine);5(central_nervous_system);49(NS);289(thyroid);12(lung);9(meninges);3(testis);69(haematopoietic_and_lymphoid_tissue)	0.214	0.02	Y	1401	44	0.0304	630	771	23	21	GCACTGTACTCTTCTT	TGTCCAGCTGTATCCA
Sbj_13	chr1	115258748	115258748	C	A	exonic	NRAS	.	nonsynonymous SNV	NRAS:NM_002524:exon2:c.G34T:p.G12C	.	.	.	rs121913250	ID=COSM562;OCCURENCE=1(endometrium);1(soft_tissue);1(pancreas);1(kidney);34(large_intestine);13(skin);1(NS);56(haematopoietic_and_lymphoid_tissue);8(thyroid);3(lung)	0.675	0.01	M	1671	149	0.0819	849	822	70	79	TTTTCCCAACACCACC	CTGCTCCAACCACCAC
Sbj_13	chr8	117866654	117866654	-	T	exonic	RAD21	.	frameshift insertion	RAD21:NM_006265:exon9:c.990dupA:p.E331fs	.	.	.	.	.	.	.	*/+T	832	629	0.4305	347	485	256	373	TCTTGCTATCCAACTC	CTTTGACACTGTCAAC
Sbj_37	chr5	170837543	170837543	-	TCTG	exonic	NPM1	.	frameshift insertion	NPM1:NM_199185:exon10:c.772_773insTCTG:p.L258fs;NPM1:NM_002520:exon11:c.859_860insTCTG:p.L287fs	.	.	.	.	ID=COSM158604;OCCURENCE=27(haematopoietic_and_lymphoid_tissue)	.	.	*/+TCTG	346	251	0.4204	148	198	98	153	CAGGCTATTCAAGATC	CTCTGGCAGTGGAGGA
Sbj_37	chr4	106156590	106156591	TG	-	exonic	TET2	.	frameshift deletion	TET2:NM_001127208:exon3:c.1491_1492del:p.T497fs;TET2:NM_017628:exon3:c.1491_1492del:p.T497fs	.	.	.	.	.	.	.	*/-TG	849	621	0.4224	420	429	303	318	TGCAGGGACAATGACT	TGTTCCATTGTGTTCT
Sbj_37	chr4	106157346	106157352	AATAAAG	-	exonic	TET2	.	frameshift deletion	TET2:NM_001127208:exon3:c.2247_2253del:p.Q749fs;TET2:NM_017628:exon3:c.2247_2253del:p.Q749fs	.	.	.	.	.	.	.	*/-AATAAAG	820	454	0.3564	412	408	236	218	GCAGCAAAAATTACAA	AATAAAGAATAAAGAG
Sbj_344	chr15	41991265	41991265	-	ACTC	exonic	MGA	.	stopgain	MGA:NM_001080541:exon5:c.2096_2097insACTC:p.Y699_R700delinsX;MGA:NM_001164273:exon5:c.2096_2097insACTC:p.Y699_R700delinsX	.	.	.	.	.	.	.	*/+ACTC	843	190	0.1839	526	317	121	69	TTTTGGGTGTAGGTTA	ACAGAGCAAGAATTTC
Sbj_344	chr11	32417910	32417910	G	T	exonic	WT1	.	stopgain	WT1:NM_000378:exon6:c.C1091A:p.S364X;WT1:NM_001198552:exon6:c.C455A:p.S152X;WT1:NM_001198551:exon7:c.C506A:p.S169X;WT1:NM_024424:exon7:c.C1142A:p.S381X;WT1:NM_024426:exon7:c.C1142A:p.S381X	.	.	.	.	ID=COSM1317326;COSM27307;OCCURENCE=1(kidney);9(haematopoietic_and_lymphoid_tissue)	.	0.9	T	126	1474	0.9212	61	65	638	836	CTGGTCTCAGATGCCG	GACCGTACAAGAGTCG
Sbj_26	chr13	28592642	28592642	C	A	exonic	FLT3	.	nonsynonymous SNV	FLT3:NM_004119:exon20:c.G2503T:p.D835Y	.	.	.	rs121913488	ID=COSM783;OCCURENCE=208(haematopoietic_and_lymphoid_tissue)	1	0	M	1528	72	0.045	844	684	40	32	AATCACTCATGATATC	CTCGAGCCAATCCAAA
Sbj_26	chr3	128202793	128202793	G	-	exonic	GATA2	.	frameshift deletion	GATA2:NM_001145662:exon4:c.927delC:p.D309fs;GATA2:NM_032638:exon4:c.927delC:p.D309fs;GATA2:NM_001145661:exon5:c.927delC:p.D309fs	.	.	.	.	.	.	.	*/-G	475	415	0.4663	258	217	224	191	GTAGTGGCCGGTGCCG	GTCCCGCCGCCAGAGA
Sbj_26	chr9	133914318	133914318	C	-	exonic	LAMC3	.	frameshift deletion	LAMC3:NM_006059:exon5:c.1044delC:p.H348fs	.	.	.	.	.	.	.	*/-C	916	819	0.472	477	439	428	391	CCGCAGCACAGGCCAC	CGGCGGGCGCTGTCAC
Sbj_26	chr1	115258747	115258747	C	A	exonic	NRAS	.	nonsynonymous SNV	NRAS:NM_002524:exon2:c.G35T:p.G12V	.	.	.	rs121913237	ID=COSM566;OCCURENCE=2(thyroid);1(testis);55(haematopoietic_and_lymphoid_tissue);7(skin);1(prostate);8(large_intestine)	0.613	0.01	M	1755	84	0.0457	891	864	40	44	CTTTTCCCAACACCAC	CCTGCTCCAACCACCA
Sbj_26	chr3	47155365	47155365	C	G	splicing	SETD2	NM_014159:exon6:c.4715+1G>C	.	.	.	.	.	.	.	.	.	S	879	60	0.0639	655	224	44	16	TTAAAAAAGAACTTAC	CGAAGGAAGGTCTTTG
Sbj_345	chr2	25463221	25463221	C	T	exonic	DNMT3A	.	nonsynonymous SNV	DNMT3A:NM_153759:exon15:c.G1705A:p.V569M;DNMT3A:NM_022552:exon19:c.G2272A:p.V758M;DNMT3A:NM_175629:exon19:c.G2272A:p.V758M	.	.	.	.	.	1	0	Y	518	384	0.4257	273	245	210	174	CGCCCATGGCCACCAC	CATTCTCAAAGAGCCA
Sbj_345	chr11	32417942	32417942	-	C	exonic	WT1	.	frameshift insertion	WT1:NM_000378:exon6:c.1058dupG:p.R353fs;WT1:NM_001198552:exon6:c.422dupG:p.R141fs;WT1:NM_001198551:exon7:c.473dupG:p.R158fs;WT1:NM_024424:exon7:c.1109dupG:p.R370fs;WT1:NM_024426:exon7:c.1109dupG:p.R370fs	.	.	.	.	.	.	.	*/+C	585	506	0.4638	227	358	188	318	GGCTACTCCAGGCACA	ACGTCGCACATCCTGC
Sbj_133	chr8	3200828	3200828	G	A	exonic	CSMD1	.	nonsynonymous SNV	CSMD1:NM_033225:exon23:c.C3619T:p.L1207F	.	.	.	.	.	1	0.04	R	598	615	0.507	400	198	427	188	TACTGGTATAGGTGAG	GTTGAAAACCTTGGTC
Sbj_133	chr2	25467449	25467449	C	T	exonic	DNMT3A	.	nonsynonymous SNV	DNMT3A:NM_153759:exon10:c.G1060A:p.G354S;DNMT3A:NM_022552:exon14:c.G1627A:p.G543S;DNMT3A:NM_175629:exon14:c.G1627A:p.G543S	.	.	.	.	.	1	0.07	Y	717	481	0.4015	410	307	275	206	TGAGCACCTCACGGCC	CCCCACAGCAGATGGT
Sbj_133	chr13	28592642	28592642	C	A	exonic	FLT3	.	nonsynonymous SNV	FLT3:NM_004119:exon20:c.G2503T:p.D835Y	.	.	.	rs121913488	ID=COSM783;OCCURENCE=208(haematopoietic_and_lymphoid_tissue)	1	0	M	935	621	0.3991	510	425	338	283	AATCACTCATGATATC	CTCGAGCCAATCCAAA
Sbj_133	chr18	6949213	6949213	C	T	exonic	LAMA1	.	nonsynonymous SNV	LAMA1:NM_005559:exon59:c.G8443A:p.G2815S	.	.	.	.	.	0.969	0.08	Y	671	537	0.4445	273	398	216	321	TGGGAGACTCTCGGCC	CGTCGACAGTTATGAA
Sbj_133	chr5	170837543	170837543	-	TCTG	exonic	NPM1	.	frameshift insertion	NPM1:NM_199185:exon10:c.772_773insTCTG:p.L258fs;NPM1:NM_002520:exon11:c.859_860insTCTG:p.L287fs	.	.	.	.	ID=COSM158604;OCCURENCE=27(haematopoietic_and_lymphoid_tissue)	.	.	*/+TCTG	294	153	0.3423	115	179	61	92	CAGGCTATTCAAGATC	CTCTGGCAGTGGAGGA
Sbj_133	chrX	53438772	53438772	C	T	exonic	SMC1A	.	nonsynonymous SNV	SMC1A:NM_006306:exon7:c.G1193A:p.R398Q;SMC1A:NM_001281463:exon8:c.G1127A:p.R376Q	.	.	.	.	.	0.982	0.25	Y	946	584	0.3817	446	500	257	327	TCAGCTTTCTGGTCTC	CGATTGAATTTCTCCA
Sbj_134	chr2	25457243	25457243	G	A	exonic	DNMT3A	.	nonsynonymous SNV	DNMT3A:NM_153759:exon19:c.C2077T:p.R693C;DNMT3A:NM_022552:exon23:c.C2644T:p.R882C;DNMT3A:NM_175629:exon23:c.C2644T:p.R882C	.	0.000308	.	rs377577594	ID=COSM1166704;COSM53042;OCCURENCE=161(haematopoietic_and_lymphoid_tissue)	1	0	R	554	460	0.4536	237	317	190	270	TCTGCCTCGCCAAGCG	GGCTCATGTTGGAGAC
Sbj_134	chr5	170837543	170837543	-	TCTG	exonic	NPM1	.	frameshift insertion	NPM1:NM_199185:exon10:c.772_773insTCTG:p.L258fs;NPM1:NM_002520:exon11:c.859_860insTCTG:p.L287fs	.	.	.	.	ID=COSM158604;OCCURENCE=27(haematopoietic_and_lymphoid_tissue)	.	.	*/+TCTG	321	176	0.3541	131	190	66	110	CAGGCTATTCAAGATC	CTCTGGCAGTGGAGGA
Sbj_135	chr2	25467205	25467205	C	T	exonic	DNMT3A	.	nonsynonymous SNV	DNMT3A:NM_153759:exon11:c.G1103A:p.C368Y;DNMT3A:NM_022552:exon15:c.G1670A:p.C557Y;DNMT3A:NM_175629:exon15:c.G1670A:p.C557Y	.	.	.	.	.	1	0	Y	530	317	0.3743	154	376	90	227	CACTCCACGCAAAAGC	CACCTGGAAGGAGACC
Sbj_135	chr5	170837546	170837546	-	GTTC	exonic	NPM1	.	frameshift insertion	NPM1:NM_199185:exon10:c.775_776insGTTC:p.W259fs;NPM1:NM_002520:exon11:c.862_863insGTTC:p.W288fs	.	.	.	.	.	.	.	*/+GTTC	411	215	0.3435	173	238	84	131	GCTATTCAAGATCTCT	TGGCAGTGGAGGAAGT
Sbj_135	chr10	112343981	112343981	A	G	exonic	SMC3	.	nonsynonymous SNV	SMC3:NM_005445:exon13:c.A1132G:p.K378E	.	.	.	.	.	1	0.09	R	470	300	0.3896	303	167	183	117	ACGGATCTTTATGCAA	AAGCAGGGTCGAGGAA
Sbj_136	chr2	25457242	25457242	C	T	exonic	DNMT3A	.	nonsynonymous SNV	DNMT3A:NM_153759:exon19:c.G2078A:p.R693H;DNMT3A:NM_022552:exon23:c.G2645A:p.R882H;DNMT3A:NM_175629:exon23:c.G2645A:p.R882H	.	0.000692	.	rs147001633	ID=COSM52944;COSM442676;OCCURENCE=1(breast);410(haematopoietic_and_lymphoid_tissue)	0.651	0.03	Y	733	565	0.4353	287	446	222	343	CTCTGCCTCGCCAAGC	CGGCTCATGTTGGAGA
Sbj_136	chr13	28592642	28592642	C	A	exonic	FLT3	.	nonsynonymous SNV	FLT3:NM_004119:exon20:c.G2503T:p.D835Y	.	.	.	rs121913488	ID=COSM783;OCCURENCE=208(haematopoietic_and_lymphoid_tissue)	1	0	M	1712	328	0.1608	927	785	178	150	AATCACTCATGATATC	CTCGAGCCAATCCAAA
Sbj_136	chr5	170837543	170837543	-	TCTG	exonic	NPM1	.	frameshift insertion	NPM1:NM_199185:exon10:c.772_773insTCTG:p.L258fs;NPM1:NM_002520:exon11:c.859_860insTCTG:p.L287fs	.	.	.	.	ID=COSM158604;OCCURENCE=27(haematopoietic_and_lymphoid_tissue)	.	.	*/+TCTG	493	275	0.3581	205	288	100	175	CAGGCTATTCAAGATC	CTCTGGCAGTGGAGGA
Sbj_136	chrX	53432223	53432223	A	G	exonic	SMC1A	.	nonsynonymous SNV	SMC1A:NM_006306:exon12:c.T2012C:p.V671A;SMC1A:NM_001281463:exon13:c.T1946C:p.V649A	.	.	.	.	.	0.849	0.01	G	75	852	0.9191	39	36	413	439	TCTTTCAACTTGTCTA	ACTGCTTTCTCATCCC
Sbj_136	chr19	4054036	4054036	G	A	exonic	ZBTB7A	.	stopgain	ZBTB7A:NM_015898:exon2:c.C1195T:p.R399X	.	.	.	.	.	.	1	R	982	802	0.4496	597	385	491	311	GGGTGCGGATGTGTCG	GCGGCAGCTTGCCGGC
Sbj_38	chr2	25457242	25457242	C	T	exonic	DNMT3A	.	nonsynonymous SNV	DNMT3A:NM_153759:exon19:c.G2078A:p.R693H;DNMT3A:NM_022552:exon23:c.G2645A:p.R882H;DNMT3A:NM_175629:exon23:c.G2645A:p.R882H	.	0.000692	.	rs147001633	ID=COSM52944;COSM442676;OCCURENCE=1(breast);410(haematopoietic_and_lymphoid_tissue)	0.651	0.03	Y	568	536	0.4855	236	332	212	324	CTCTGCCTCGCCAAGC	CGGCTCATGTTGGAGA
Sbj_38	chr2	209113112	209113112	C	T	exonic	IDH1	.	nonsynonymous SNV	IDH1:NM_001282386:exon4:c.G395A:p.R132H;IDH1:NM_001282387:exon4:c.G395A:p.R132H;IDH1:NM_005896:exon4:c.G395A:p.R132H	.	.	.	rs121913500	ID=COSM28746;OCCURENCE=1(salivary_gland);5(prostate);1(large_intestine);1(urinary_tract);1(skin);1(NS);39(bone);3497(central_nervous_system);214(haematopoietic_and_lymphoid_tissue);1(lung)	0.127	0	Y	658	634	0.4907	421	237	391	243	TCCCCATAAGCATGAC	CGACCTATGATGATAG
Sbj_38	chr5	170837545	170837545	-	TGCA	exonic	NPM1	.	frameshift insertion	NPM1:NM_199185:exon10:c.774_775insTGCA:p.L258fs;NPM1:NM_002520:exon11:c.861_862insTGCA:p.L287fs	.	.	.	.	ID=COSM158600;OCCURENCE=2(haematopoietic_and_lymphoid_tissue)	.	.	*/+TGCA	330	201	0.3785	145	185	75	126	GGCTATTCAAGATCTC	CTGGCAGTGGAGGAAG
Sbj_39	chr2	25463296	25463296	-	A	exonic	DNMT3A	.	stopgain	DNMT3A:NM_153759:exon15:c.1629dupT:p.E544_F545delinsX;DNMT3A:NM_022552:exon19:c.2196dupT:p.E733_F734delinsX;DNMT3A:NM_175629:exon19:c.2196dupT:p.E733_F734delinsX	.	.	.	.	ID=COSM53095;OCCURENCE=2(haematopoietic_and_lymphoid_tissue)	.	.	*/+A	410	307	0.4282	167	243	125	182	GGAGGCGGTAGAACTC	CAAAGAAGAGCCGGCC
Sbj_39	chr4	55599321	55599321	A	T	exonic	KIT	.	nonsynonymous SNV	KIT:NM_000222:exon17:c.A2447T:p.D816V;KIT:NM_001093772:exon17:c.A2435T:p.D812V	.	.	.	rs121913507	ID=COSM1314;OCCURENCE=712(haematopoietic_and_lymphoid_tissue);15(testis);5(ovary);2(skin);2(genital_tract)	0.998	0	W	853	533	0.3846	386	467	252	281	TTGGTCTAGCCAGAGA	ACATCAAGAATGATTC
Sbj_39	chr5	170837543	170837543	-	TCTG	exonic	NPM1	.	frameshift insertion	NPM1:NM_199185:exon10:c.772_773insTCTG:p.L258fs;NPM1:NM_002520:exon11:c.859_860insTCTG:p.L287fs	.	.	.	.	ID=COSM158604;OCCURENCE=27(haematopoietic_and_lymphoid_tissue)	.	.	*/+TCTG	422	287	0.4048	196	226	114	173	CAGGCTATTCAAGATC	CTCTGGCAGTGGAGGA
Sbj_39	chr4	106156747	106156747	C	T	exonic	TET2	.	stopgain	TET2:NM_001127208:exon3:c.C1648T:p.R550X;TET2:NM_017628:exon3:c.C1648T:p.R550X	.	.	0.000399361	.	ID=COSM41644;COSM1318629;OCCURENCE=24(haematopoietic_and_lymphoid_tissue)	.	1	Y	717	669	0.4827	356	361	340	329	GACAAGGAGCAAACAC	CGAGATCTTGTGCCCC
Sbj_137	chr12	81471941	81471941	-	G	exonic	ACSS3	.	frameshift insertion	ACSS3:NM_024560:exon1:c.43dupG:p.A14fs	.	.	.	.	.	.	.	*/+G	133	5	0.0362	88	45	2	3	TAAAGTCACCAGCGCC	CGGGGGGCTCGGAGGG
Sbj_137	chr20	31022441	31022441	-	G	exonic	ASXL1	.	frameshift insertion	ASXL1:NM_015338:exon12:c.1927dupG:p.G642fs	.	.	.	.	ID=COSM1411076;OCCURENCE=1(large_intestine)	.	.	*/+G	392	31	0.0733	186	206	14	17	CACCACTGCCATCGGA	AGGGGGGGGTGGCCCG
Sbj_137	chr5	170837545	170837545	-	TGCA	exonic	NPM1	.	frameshift insertion	NPM1:NM_199185:exon10:c.774_775insTGCA:p.L258fs;NPM1:NM_002520:exon11:c.861_862insTGCA:p.L287fs	.	.	.	.	ID=COSM158600;OCCURENCE=2(haematopoietic_and_lymphoid_tissue)	.	.	*/+TGCA	365	203	0.3574	147	218	82	121	GGCTATTCAAGATCTC	CTGGCAGTGGAGGAAG
Sbj_137	chr11	32417912	32417912	-	CT	exonic	WT1	.	frameshift insertion	WT1:NM_000378:exon6:c.1088_1089insAG:p.R363fs;WT1:NM_001198552:exon6:c.452_453insAG:p.R151fs;WT1:NM_001198551:exon7:c.503_504insAG:p.R168fs;WT1:NM_024424:exon7:c.1139_1140insAG:p.R380fs;WT1:NM_024426:exon7:c.1139_1140insAG:p.R380fs	.	.	.	.	.	.	.	*/+CT	432	223	0.3405	199	233	110	113	GGTCTCAGATGCCGAC	CCGTACAAGAGTCGGG
Sbj_137	chr11	32417917	32417920	CAAG	-	exonic	WT1	.	frameshift deletion	WT1:NM_000378:exon6:c.1081_1084del:p.L361fs;WT1:NM_001198552:exon6:c.445_448del:p.L149fs;WT1:NM_001198551:exon7:c.496_499del:p.L166fs;WT1:NM_024424:exon7:c.1132_1135del:p.L378fs;WT1:NM_024426:exon7:c.1132_1135del:p.L378fs	.	.	.	.	ID=COSM41870;OCCURENCE=2(haematopoietic_and_lymphoid_tissue)	.	.	*/-CAAG	336	225	0.4011	149	187	111	114	CAGATGCCGACCGTAC	CAAGAGTCGGGGCTAC
Sbj_138	chr13	28592642	28592642	C	A	exonic	FLT3	.	nonsynonymous SNV	FLT3:NM_004119:exon20:c.G2503T:p.D835Y	.	.	.	rs121913488	ID=COSM783;OCCURENCE=208(haematopoietic_and_lymphoid_tissue)	1	0	M	1683	216	0.1137	908	775	114	102	AATCACTCATGATATC	CTCGAGCCAATCCAAA
Sbj_138	chr5	170837543	170837543	-	TCTG	exonic	NPM1	.	frameshift insertion	NPM1:NM_199185:exon10:c.772_773insTCTG:p.L258fs;NPM1:NM_002520:exon11:c.859_860insTCTG:p.L287fs	.	.	.	.	ID=COSM158604;OCCURENCE=27(haematopoietic_and_lymphoid_tissue)	.	.	*/+TCTG	401	220	0.3543	159	242	76	144	CAGGCTATTCAAGATC	CTCTGGCAGTGGAGGA
Sbj_138	chr12	112888165	112888165	G	C	exonic	PTPN11	.	nonsynonymous SNV	PTPN11:NM_002834:exon3:c.G181C:p.D61H;PTPN11:NM_080601:exon3:c.G181C:p.D61H	.	.	.	.	ID=COSM20900;OCCURENCE=3(haematopoietic_and_lymphoid_tissue)	1	0	S	1254	391	0.2377	708	546	216	175	ATTCAGAACACTGGTG	GATTACTATGACCTGT
Sbj_428	chr20	31022448	31022448	-	A	exonic	ASXL1	.	frameshift insertion	ASXL1:NM_015338:exon12:c.1933_1934insA:p.G645fs	.	.	.	.	.	.	.	*/+A	307	286	0.4823	148	159	134	152	GCCATCGGAGGGGGGG	GGTGGCCCGGGTGGAG
Sbj_428	chr19	33792431	33792431	C	T	exonic	CEBPA	.	nonsynonymous SNV	CEBPA:NM_001285829:exon1:c.G533A:p.R178H;CEBPA:NM_001287424:exon1:c.G995A:p.R332H;CEBPA:NM_001287435:exon1:c.G848A:p.R283H;CEBPA:NM_004364:exon1:c.G890A:p.R297H	.	.	.	.	.	1	0	Y	976	863	0.4693	496	480	406	457	TTGTCGCGGCTCTTGC	CGCACCGCGATGTTGT
Sbj_428	chr5	149433913	149433913	T	C	exonic	CSF1R	.	nonsynonymous SNV	CSF1R:NM_001288705:exon20:c.A2735G:p.E912G;CSF1R:NM_005211:exon21:c.A2735G:p.E912G	.	.	.	.	.	0.437	0.15	Y	618	482	0.4382	262	356	205	277	TCCTCTTGGGCCTGCT	TCCTGAAGGAAGGAGC
Sbj_428	chr9	133884680	133884680	G	A	exonic	LAMC3	.	nonsynonymous SNV	LAMC3:NM_006059:exon1:c.G79A:p.D27N	.	.	.	.	.	1	0.05	R	102	66	0.3929	91	11	56	10	ATGGGCGCGTGCTATG	GACGGCGCAGGGCGCC
Sbj_428	chr17	74732959	74732959	G	A	exonic	SRSF2	.	nonsynonymous SNV	SRSF2:NM_001195427:exon1:c.C284T:p.P95L;SRSF2:NM_003016:exon1:c.C284T:p.P95L	.	.	.	.	ID=COSM146288;COSM211506;COSM211028;OCCURENCE=53(haematopoietic_and_lymphoid_tissue)	0.753	0.1	R	403	331	0.451	303	100	254	77	TGGTGTGAGTCCGGGG	GGGCGGCCGTAGCGCG
Sbj_428	chrX	123215311	123215311	C	T	exonic	STAG2	.	stopgain	STAG2:NM_006603:exon27:c.C2857T:p.R953X;STAG2:NM_001042749:exon28:c.C2857T:p.R953X;STAG2:NM_001042750:exon28:c.C2857T:p.R953X;STAG2:NM_001042751:exon28:c.C2857T:p.R953X;STAG2:NM_001282418:exon28:c.C2857T:p.R953X	.	.	.	.	ID=COSM1114446;COSM1598804;OCCURENCE=1(endometrium)	.	1	Y	721	697	0.4915	353	368	339	358	ATAAAAGAACTTGCTC	CGACGTTTTGCTTTAA
Sbj_139	chr13	28592642	28592642	C	A	exonic	FLT3	.	nonsynonymous SNV	FLT3:NM_004119:exon20:c.G2503T:p.D835Y	.	.	.	rs121913488	ID=COSM783;OCCURENCE=208(haematopoietic_and_lymphoid_tissue)	1	0	M	804	686	0.4604	446	358	365	321	AATCACTCATGATATC	CTCGAGCCAATCCAAA
Sbj_139	chr5	170837543	170837543	-	TCTG	exonic	NPM1	.	frameshift insertion	NPM1:NM_199185:exon10:c.772_773insTCTG:p.L258fs;NPM1:NM_002520:exon11:c.859_860insTCTG:p.L287fs	.	.	.	.	ID=COSM158604;OCCURENCE=27(haematopoietic_and_lymphoid_tissue)	.	.	*/+TCTG	292	192	0.3967	119	173	71	121	CAGGCTATTCAAGATC	CTCTGGCAGTGGAGGA
Sbj_139	chr10	112344025	112344025	T	A	exonic	SMC3	.	nonsynonymous SNV	SMC3:NM_005445:exon13:c.T1176A:p.D392E	.	.	.	.	.	1	0.48	W	450	361	0.4451	235	215	204	157	AAAAGAAGAAAGGGAT	TAAGTGGATTAAAAAG
Sbj_139	chr4	106196428	106196428	-	A	exonic	TET2	.	frameshift insertion	TET2:NM_001127208:exon11:c.4762dupA:p.D1587fs	.	.	.	.	.	.	.	*/+A	946	802	0.4588	516	430	437	365	TTCACACACTTCAGAT	TATCTATGGAAGCACC
Sbj_140	chr2	25457242	25457242	C	T	exonic	DNMT3A	.	nonsynonymous SNV	DNMT3A:NM_153759:exon19:c.G2078A:p.R693H;DNMT3A:NM_022552:exon23:c.G2645A:p.R882H;DNMT3A:NM_175629:exon23:c.G2645A:p.R882H	.	0.000692	.	rs147001633	ID=COSM52944;COSM442676;OCCURENCE=1(breast);410(haematopoietic_and_lymphoid_tissue)	0.651	0.03	Y	583	490	0.4567	231	352	170	320	CTCTGCCTCGCCAAGC	CGGCTCATGTTGGAGA
Sbj_140	chr5	170837543	170837543	-	TCTG	exonic	NPM1	.	frameshift insertion	NPM1:NM_199185:exon10:c.772_773insTCTG:p.L258fs;NPM1:NM_002520:exon11:c.859_860insTCTG:p.L287fs	.	.	.	.	ID=COSM158604;OCCURENCE=27(haematopoietic_and_lymphoid_tissue)	.	.	*/+TCTG	381	265	0.4102	164	217	93	172	CAGGCTATTCAAGATC	CTCTGGCAGTGGAGGA
Sbj_141	chr2	25457243	25457243	G	A	exonic	DNMT3A	.	nonsynonymous SNV	DNMT3A:NM_153759:exon19:c.C2077T:p.R693C;DNMT3A:NM_022552:exon23:c.C2644T:p.R882C;DNMT3A:NM_175629:exon23:c.C2644T:p.R882C	.	0.000308	.	rs377577594	ID=COSM1166704;COSM53042;OCCURENCE=161(haematopoietic_and_lymphoid_tissue)	1	0	R	608	572	0.4847	234	374	234	338	TCTGCCTCGCCAAGCG	GGCTCATGTTGGAGAC
Sbj_141	chr13	28592640	28592640	A	T	exonic	FLT3	.	nonsynonymous SNV	FLT3:NM_004119:exon20:c.T2505A:p.D835E	.	.	.	rs121913487	ID=COSM787;OCCURENCE=5(haematopoietic_and_lymphoid_tissue)	0.976	0	W	1474	319	0.1779	797	677	172	147	GGAATCACTCATGATA	ATCTCGAGCCAATCCA
Sbj_141	chr13	28592642	28592642	C	A	exonic	FLT3	.	nonsynonymous SNV	FLT3:NM_004119:exon20:c.G2503T:p.D835Y	.	.	.	rs121913488	ID=COSM783;OCCURENCE=208(haematopoietic_and_lymphoid_tissue)	1	0	M	1725	73	0.0406	921	804	41	32	AATCACTCATGATATC	CTCGAGCCAATCCAAA
Sbj_141	chr5	170837543	170837543	-	TCTG	exonic	NPM1	.	frameshift insertion	NPM1:NM_199185:exon10:c.772_773insTCTG:p.L258fs;NPM1:NM_002520:exon11:c.859_860insTCTG:p.L287fs	.	.	.	.	ID=COSM158604;OCCURENCE=27(haematopoietic_and_lymphoid_tissue)	.	.	*/+TCTG	312	220	0.4135	112	200	85	135	CAGGCTATTCAAGATC	CTCTGGCAGTGGAGGA
Sbj_141	chr1	115258744	115258744	C	T	exonic	NRAS	.	nonsynonymous SNV	NRAS:NM_002524:exon2:c.G38A:p.G13D	.	.	.	rs121434596	ID=COSM573;OCCURENCE=6(large_intestine);24(skin);1(endometrium);181(haematopoietic_and_lymphoid_tissue);1(thyroid);2(upper_aerodigestive_tract);1(NS)	0.434	0.03	Y	1753	256	0.1274	884	869	126	130	GCGCTTTTCCCAACAC	CCACCTGCTCCAACCA
Sbj_141	chr12	112888199	112888199	C	T	exonic	PTPN11	.	nonsynonymous SNV	PTPN11:NM_002834:exon3:c.C215T:p.A72V;PTPN11:NM_080601:exon3:c.C215T:p.A72V	.	.	.	.	ID=COSM13015;OCCURENCE=42(haematopoietic_and_lymphoid_tissue)	0.994	0	Y	1606	130	0.0749	766	840	61	69	GAGGGGAGAAATTTGC	CCACTTTGGCTGAGTT
Sbj_408	chr22	37331407	37331407	G	A	exonic	CSF2RB	.	nonsynonymous SNV	CSF2RB:NM_000395:exon11:c.G1330A:p.V444M	.	.	.	.	.	0.993	0.25	R	323	256	0.4421	170	153	132	124	GTGCTGCCTATGTGGG	GTGCTGGCCCTCATCG
Sbj_408	chr17	29631306	29631306	G	T	exonic	EVI2B	.	nonsynonymous SNV	EVI2B:NM_006495:exon2:c.C1322A:p.P441Q	.	.	.	.	.	1	0	K	1186	251	0.1747	805	381	188	63	TCTGCAGGTGGAGGTG	GGCAGGGATTCATTAA
Sbj_408	chr13	28592642	28592642	C	A	exonic	FLT3	.	nonsynonymous SNV	FLT3:NM_004119:exon20:c.G2503T:p.D835Y	.	.	.	rs121913488	ID=COSM783;OCCURENCE=208(haematopoietic_and_lymphoid_tissue)	1	0	M	1315	314	0.1928	717	598	181	133	AATCACTCATGATATC	CTCGAGCCAATCCAAA
Sbj_408	chrX	53441798	53441798	A	G	exonic	SMC1A	.	nonsynonymous SNV	SMC1A:NM_006306:exon3:c.T320C:p.I107T;SMC1A:NM_001281463:exon4:c.T254C:p.I85T	.	.	.	.	.	0.999	0	R	327	202	0.3819	157	170	107	95	ACCACTTTGTTGTTGA	ATCTTGTACTCAGAAG
Sbj_408	chr21	44524456	44524456	G	A	exonic	U2AF1	.	nonsynonymous SNV	U2AF1:NM_001025203:exon2:c.C101T:p.S34F;U2AF1:NM_006758:exon2:c.C101T:p.S34F	.	7.7e-05	.	rs371769427	ID=COSM166866;COSM1142948;OCCURENCE=3(urinary_tract);3(liver);4(pancreas);3(endometrium);14(lung);36(haematopoietic_and_lymphoid_tissue);1(stomach)	1	0	R	844	196	0.1885	483	361	120	76	TTATTGTGCAACCGAG	GAGCACCTGTCTCCAT
Sbj_397	chr20	31022441	31022441	-	G	exonic	ASXL1	.	frameshift insertion	ASXL1:NM_015338:exon12:c.1927dupG:p.G642fs	.	.	.	.	ID=COSM1411076;OCCURENCE=1(large_intestine)	.	.	*/+G	410	38	0.0848	189	221	18	20	CACCACTGCCATCGGA	AGGGGGGGGTGGCCCG
Sbj_397	chr13	28602329	28602329	G	A	exonic	FLT3	.	nonsynonymous SNV	FLT3:NM_004119:exon16:c.C2039T:p.A680V	.	7.7e-05	.	rs372303125	ID=COSM786;OCCURENCE=3(haematopoietic_and_lymphoid_tissue);1(thyroid)	1	0	R	941	482	0.3387	550	391	317	165	CCTGACAGTGTGCACG	GCCCCCAGCAGGTTCA
Sbj_397	chrX	133551255	133551255	T	G	exonic	PHF6	.	nonsynonymous SNV	PHF6:NM_001015877:exon9:c.T891G:p.C297W;PHF6:NM_032458:exon9:c.T891G:p.C297W	.	.	.	.	.	0.999	0	G	19	630	0.9707	10	9	342	288	TGAAATAAAAGCCTGT	TGTTAAGACTTACCAT
Sbj_397	chrX	123220612	123220612	T	-	exonic	STAG2	.	frameshift deletion	STAG2:NM_006603:exon29:c.3269delT:p.L1090fs;STAG2:NM_001042749:exon30:c.3269delT:p.L1090fs;STAG2:NM_001042750:exon30:c.3269delT:p.L1090fs;STAG2:NM_001042751:exon30:c.3269delT:p.L1090fs;STAG2:NM_001282418:exon30:c.3269delT:p.L1090fs	.	.	.	.	.	.	.	#NAME?	36	464	0.928	12	24	122	342	TTGAGGGCATGCAGCT	TTTCACTCAGTAAGGA
Sbj_397	chr11	32414302	32414302	C	T	splicing	WT1	NM_001198551:exon9:c.614-1G>A;NM_000378:exon8:c.1199-1G>A;NM_024426:exon9:c.1250-1G>A;NM_024424:exon9:c.1250-1G>A;NM_001198552:exon8:c.563-1G>A	.	.	.	.	.	.	ID=COSM1353503;COSM1353504;OCCURENCE=1(large_intestine)	.	.	Y	647	525	0.448	248	399	168	357	GGTATGGTTTCTCACC	CTTGGGGAAGACACAT
Sbj_397	chr11	32417941	32417941	-	A	exonic	WT1	.	frameshift insertion	WT1:NM_000378:exon6:c.1059dupT:p.V354fs;WT1:NM_001198552:exon6:c.423dupT:p.V142fs;WT1:NM_001198551:exon7:c.474dupT:p.V159fs;WT1:NM_024424:exon7:c.1110dupT:p.V371fs;WT1:NM_024426:exon7:c.1110dupT:p.V371fs	.	.	.	.	ID=COSM21418;COSM1317324;OCCURENCE=8(haematopoietic_and_lymphoid_tissue)	.	.	*/+A	682	142	0.1723	257	425	52	90	GGGCTACTCCAGGCAC	CACGTCGCACATCCTG
Sbj_397	chr11	32456318	32456318	G	A	exonic	WT1	.	stopgain	WT1:NM_000378:exon1:c.C574T:p.Q192X;WT1:NM_024424:exon1:c.C574T:p.Q192X;WT1:NM_024426:exon1:c.C574T:p.Q192X	.	.	.	.	.	.	0	R	142	84	0.3717	80	62	47	37	GAAACATCCTGGCCTG	GGCCGGATGACGCCTG
Sbj_40	chr15	90631934	90631934	C	T	exonic	IDH2	.	nonsynonymous SNV	IDH2:NM_001290114:exon2:c.G29A:p.R10Q;IDH2:NM_001289910:exon4:c.G263A:p.R88Q;IDH2:NM_002168:exon4:c.G419A:p.R140Q	.	.	.	rs121913502	ID=COSM41590;OCCURENCE=417(haematopoietic_and_lymphoid_tissue);1(NS)	1	0	Y	496	441	0.4707	193	303	185	256	CCCCCCAGGATGTTCC	CGGATAGTTCCATTGG
Sbj_40	chr5	170837543	170837543	-	TCTG	exonic	NPM1	.	frameshift insertion	NPM1:NM_199185:exon10:c.772_773insTCTG:p.L258fs;NPM1:NM_002520:exon11:c.859_860insTCTG:p.L287fs	.	.	.	.	ID=COSM158604;OCCURENCE=27(haematopoietic_and_lymphoid_tissue)	.	.	*/+TCTG	347	245	0.4139	141	206	97	148	CAGGCTATTCAAGATC	CTCTGGCAGTGGAGGA
Sbj_40	chr3	47161746	47161746	C	T	exonic	SETD2	.	stopgain	SETD2:NM_014159:exon3:c.G4380A:p.W1460X	.	.	.	.	ID=COSM1045474;COSM1045475;OCCURENCE=1(endometrium)	.	.	Y	780	739	0.4865	469	311	441	298	CTTGGCACATTCCTTC	CCATCGCTGTGGGTCC
Sbj_142	chr2	25469597	25469597	C	-	exonic	DNMT3A	.	frameshift deletion	DNMT3A:NM_153759:exon6:c.604delG:p.D202fs;DNMT3A:NM_022552:exon10:c.1171delG:p.D391fs;DNMT3A:NM_175629:exon10:c.1171delG:p.D391fs	.	.	.	.	.	.	.	*/-C	462	399	0.4634	223	239	183	216	CAGTGTCACTCTCATC	CGCTGTCGTGGCACAC
Sbj_142	chr5	170837544	170837544	-	CTGC	exonic	NPM1	.	frameshift insertion	NPM1:NM_199185:exon10:c.773_774insCTGC:p.L258fs;NPM1:NM_002520:exon11:c.860_861insCTGC:p.L287fs	.	.	.	.	ID=COSM28937;OCCURENCE=7(haematopoietic_and_lymphoid_tissue)	.	.	*/+CTGC	259	140	0.3509	92	167	53	87	AGGCTATTCAAGATCT	TCTGGCAGTGGAGGAA
Sbj_142	chr11	32413566	32413566	G	A	exonic	WT1	.	nonsynonymous SNV	WT1:NM_000378:exon8:c.C1333T:p.R445W;WT1:NM_001198552:exon8:c.C697T:p.R233W;WT1:NM_001198551:exon9:c.C748T:p.R250W;WT1:NM_024424:exon9:c.C1384T:p.R462W;WT1:NM_024426:exon9:c.C1384T:p.R462W	.	.	.	rs121907900	ID=COSM1317333;COSM21417;OCCURENCE=2(kidney);1(large_intestine);4(haematopoietic_and_lymphoid_tissue)	1	0.01	R	511	374	0.4226	299	212	212	162	TCAGGTGGTCGGACCG	GGGAGAACTTTCGCTG
Sbj_386	chr22	30731512	30731512	C	A	exonic	SF3A1	.	nonsynonymous SNV	SF3A1:NM_005877:exon15:c.G2224T:p.V742L	.	.	.	.	.	0.001	0.19	M	706	1048	0.5975	346	360	551	497	CTTCATGAATCTTCAC	CCTTAATGACAGAGAC
Sbj_143	chr2	25457243	25457243	G	A	exonic	DNMT3A	.	nonsynonymous SNV	DNMT3A:NM_153759:exon19:c.C2077T:p.R693C;DNMT3A:NM_022552:exon23:c.C2644T:p.R882C;DNMT3A:NM_175629:exon23:c.C2644T:p.R882C	.	0.000308	.	rs377577594	ID=COSM1166704;COSM53042;OCCURENCE=161(haematopoietic_and_lymphoid_tissue)	1	0	R	588	511	0.465	250	338	216	295	TCTGCCTCGCCAAGCG	GGCTCATGTTGGAGAC
Sbj_143	chr5	170837543	170837543	-	TCTG	exonic	NPM1	.	frameshift insertion	NPM1:NM_199185:exon10:c.772_773insTCTG:p.L258fs;NPM1:NM_002520:exon11:c.859_860insTCTG:p.L287fs	.	.	.	.	ID=COSM158604;OCCURENCE=27(haematopoietic_and_lymphoid_tissue)	.	.	*/+TCTG	323	203	0.3859	136	187	84	119	CAGGCTATTCAAGATC	CTCTGGCAGTGGAGGA
Sbj_143	chr10	112340661	112340661	G	A	splicing	SMC3	NM_005445:exon8:c.430-1G>A	.	.	.	.	.	.	ID=COSM1963620;OCCURENCE=2(haematopoietic_and_lymphoid_tissue)	.	.	R	464	392	0.4579	284	180	264	128	TTTCTAAAAATTTTAG	GATCAACCAGATGGCA
Sbj_111	chr12	46243503	46243503	-	TTCTGTTG	exonic	ARID2	.	frameshift insertion	ARID2:NM_152641:exon14:c.1856_1857insTTCTGTTG:p.T619fs	.	.	.	.	.	.	.	*/+TTCTGTTG	1575	73	0.0443	628	947	33	40	AGCAACCAGTTTCTAC	CTTCTGTTGTTCGTGT
Sbj_111	chr2	25457242	25457242	C	T	exonic	DNMT3A	.	nonsynonymous SNV	DNMT3A:NM_153759:exon19:c.G2078A:p.R693H;DNMT3A:NM_022552:exon23:c.G2645A:p.R882H;DNMT3A:NM_175629:exon23:c.G2645A:p.R882H	.	0.000692	.	rs147001633	ID=COSM52944;COSM442676;OCCURENCE=1(breast);410(haematopoietic_and_lymphoid_tissue)	0.651	0.03	Y	732	578	0.4412	317	415	223	355	CTCTGCCTCGCCAAGC	CGGCTCATGTTGGAGA
Sbj_111	chr13	28592642	28592642	C	A	exonic	FLT3	.	nonsynonymous SNV	FLT3:NM_004119:exon20:c.G2503T:p.D835Y	.	.	.	rs121913488	ID=COSM783;OCCURENCE=208(haematopoietic_and_lymphoid_tissue)	1	0	M	1151	524	0.3128	611	540	266	258	AATCACTCATGATATC	CTCGAGCCAATCCAAA
Sbj_111	chr2	209106870	209106870	C	G	splicing	IDH1	NM_001282387:exon8:c.699-1G>C;NM_001282386:exon8:c.699-1G>C;NM_005896:exon8:c.699-1G>C	.	.	.	.	.	.	.	.	.	S	414	366	0.4692	90	324	84	282	TGGGACTTGTACTGCC	CTGGGAAACAAAAGGT
Sbj_111	chr8	128750686	128750686	C	A	exonic	MYC	.	nonsynonymous SNV	MYC:NM_002467:exon2:c.C223A:p.P75T	.	.	.	.	.	1	0	M	1466	337	0.1869	766	700	209	128	CTGCTGCCCACCCCGC	CCCCTGTCCCCTAGCC
Sbj_111	chr5	170837545	170837545	-	TGCT	exonic	NPM1	.	frameshift insertion	NPM1:NM_199185:exon10:c.774_775insTGCT:p.L258fs;NPM1:NM_002520:exon11:c.861_862insTGCT:p.L287fs	.	.	.	.	ID=COSM20861;OCCURENCE=3(haematopoietic_and_lymphoid_tissue)	.	.	*/+TGCT	429	249	0.3673	176	253	91	158	GGCTATTCAAGATCTC	CTGGCAGTGGAGGAAG
Sbj_111	chr1	115256529	115256529	T	C	exonic	NRAS	.	nonsynonymous SNV	NRAS:NM_002524:exon3:c.A182G:p.Q61R	.	.	.	rs11554290	ID=COSM584;OCCURENCE=4(soft_tissue);3(ovary);4(endometrium);474(skin);7(breast);1(small_intestine);7(urinary_tract);7(adrenal_gland);1(liver);4(eye);2(pancreas);4(biliary_tract);49(large_intestine);5(central_nervous_system);49(NS);289(thyroid);12(lung);9(meninges);3(testis);69(haematopoietic_and_lymphoid_tissue)	0.214	0.02	Y	1410	170	0.1076	644	766	69	101	GCACTGTACTCTTCTT	TGTCCAGCTGTATCCA
Sbj_111	chrX	53432009	53432009	G	A	exonic	SMC1A	.	nonsynonymous SNV	SMC1A:NM_006306:exon13:c.C2131T:p.R711W;SMC1A:NM_001281463:exon14:c.C2065T:p.R689W	.	.	.	.	ID=COSM1123030;OCCURENCE=1(large_intestine);1(endometrium)	1	0	A	71	294	0.8055	36	35	125	169	GGGAGTACTTGAGCCG	GCATCTGCAGTCCATG
Sbj_144	chr2	25470516	25470516	G	A	exonic	DNMT3A	.	stopgain	DNMT3A:NM_153759:exon4:c.C391T:p.R131X;DNMT3A:NM_022552:exon8:c.C958T:p.R320X;DNMT3A:NM_175629:exon8:c.C958T:p.R320X	.	.	.	.	ID=COSM133724;COSM1318922;COSM133721;OCCURENCE=3(haematopoietic_and_lymphoid_tissue)	.	1	R	1109	995	0.4729	572	537	531	464	TGCCTTCAGCTGCTCG	GGCTCCGGCCCGTCAT
Sbj_144	chr5	170837546	170837546	-	GCCA	exonic	NPM1	.	frameshift insertion	NPM1:NM_199185:exon10:c.775_776insGCCA:p.W259fs;NPM1:NM_002520:exon11:c.862_863insGCCA:p.W288fs	.	.	.	.	.	.	.	*/+GCCA	452	279	0.3817	198	254	114	165	GCTATTCAAGATCTCT	TGGCAGTGGAGGAAGT
Sbj_145	chr12	46230605	46230605	G	A	exonic	ARID2	.	nonsynonymous SNV	ARID2:NM_152641:exon8:c.G854A:p.R285Q	.	.	.	.	ID=COSM265253;OCCURENCE=1(pancreas);2(large_intestine);1(breast)	1	0	R	1335	61	0.0437	648	687	29	32	ATATTGAAGGACAGCG	GGGTACTTCAGATTGC
Sbj_145	chr19	33793367	33793367	G	T	exonic	CEBPA	.	nonsynonymous SNV	CEBPA:NM_001287424:exon1:c.C59A:p.A20D	.	.	.	.	.	.	.	K	172	28	0.14	69	103	15	13	CCTCGGCGGCCTCCAG	GCCTGCGCGGGGCGTC
Sbj_145	chr2	25457243	25457243	G	A	exonic	DNMT3A	.	nonsynonymous SNV	DNMT3A:NM_153759:exon19:c.C2077T:p.R693C;DNMT3A:NM_022552:exon23:c.C2644T:p.R882C;DNMT3A:NM_175629:exon23:c.C2644T:p.R882C	.	0.000308	.	rs377577594	ID=COSM1166704;COSM53042;OCCURENCE=161(haematopoietic_and_lymphoid_tissue)	1	0	R	654	527	0.4462	267	387	231	296	TCTGCCTCGCCAAGCG	GGCTCATGTTGGAGAC
Sbj_145	chr8	128750680	128750680	A	G	exonic	MYC	.	nonsynonymous SNV	MYC:NM_002467:exon2:c.A217G:p.T73A	.	.	.	.	ID=COSM1163491;COSM1163490;OCCURENCE=1(pancreas)	0.994	0.07	R	886	199	0.1834	730	156	112	87	TTCGAGCTGCTGCCCA	ACCCCGCCCCTGTCCC
Sbj_145	chr5	170837543	170837543	-	TCTG	exonic	NPM1	.	frameshift insertion	NPM1:NM_199185:exon10:c.772_773insTCTG:p.L258fs;NPM1:NM_002520:exon11:c.859_860insTCTG:p.L287fs	.	.	.	.	ID=COSM158604;OCCURENCE=27(haematopoietic_and_lymphoid_tissue)	.	.	*/+TCTG	363	266	0.4229	163	200	97	169	CAGGCTATTCAAGATC	CTCTGGCAGTGGAGGA
Sbj_145	chr1	115258747	115258747	C	T	exonic	NRAS	.	nonsynonymous SNV	NRAS:NM_002524:exon2:c.G35A:p.G12D	.	7.7e-05	.	rs121913237	ID=COSM564;OCCURENCE=60(skin);3(biliary_tract);49(large_intestine);1(genital_tract);1(kidney);1(pancreas);1(ovary);2(soft_tissue);4(endometrium);2(thyroid);1(lung);3(testis);324(haematopoietic_and_lymphoid_tissue);3(central_nervous_system);1(upper_aerodigestive_tract);2(NS)	0.372	0	Y	1737	63	0.035	882	855	33	30	CTTTTCCCAACACCAC	CCTGCTCCAACCACCA
Sbj_145	chr1	228402120	228402120	C	T	exonic	OBSCN	.	stopgain	OBSCN:NM_001098623:exon4:c.C1504T:p.Q502X;OBSCN:NM_001271223:exon4:c.C1504T:p.Q502X;OBSCN:NM_052843:exon4:c.C1504T:p.Q502X	.	.	.	.	.	.	0.93	Y	231	180	0.438	70	161	30	150	TGCCAGACGTCCACCC	CAGTTCTGCGTGTCGG
Sbj_145	chr12	112915523	112915523	A	G	exonic	PTPN11	.	nonsynonymous SNV	PTPN11:NM_002834:exon8:c.A922G:p.N308D;PTPN11:NM_080601:exon8:c.A922G:p.N308D	.	7.7e-05	.	rs28933386	ID=COSM24612;OCCURENCE=1(large_intestine);1(haematopoietic_and_lymphoid_tissue)	0.346	0.01	R	1063	198	0.157	486	577	103	95	GATTACATCAATGCAA	AATATCATCATGGTAA
Sbj_145	chr11	32417827	32417827	G	A	exonic	WT1	.	stopgain	WT1:NM_000378:exon6:c.C1174T:p.Q392X;WT1:NM_001198552:exon6:c.C538T:p.Q180X;WT1:NM_001198551:exon7:c.C589T:p.Q197X;WT1:NM_024424:exon7:c.C1225T:p.Q409X;WT1:NM_024426:exon7:c.C1225T:p.Q409X	.	.	.	.	ID=COSM27367;OCCURENCE=1(kidney);2(haematopoietic_and_lymphoid_tissue)	.	0.34	R	685	543	0.4422	400	285	315	228	TCCTGCTGTGCATCTG	GTAAGTGGGACAGCTT
Sbj_146	chr15	90631934	90631934	C	T	exonic	IDH2	.	nonsynonymous SNV	IDH2:NM_001290114:exon2:c.G29A:p.R10Q;IDH2:NM_001289910:exon4:c.G263A:p.R88Q;IDH2:NM_002168:exon4:c.G419A:p.R140Q	.	.	.	rs121913502	ID=COSM41590;OCCURENCE=417(haematopoietic_and_lymphoid_tissue);1(NS)	1	0	Y	557	413	0.4258	224	333	158	255	CCCCCCAGGATGTTCC	CGGATAGTTCCATTGG
Sbj_146	chr5	170837543	170837543	-	TCTG	exonic	NPM1	.	frameshift insertion	NPM1:NM_199185:exon10:c.772_773insTCTG:p.L258fs;NPM1:NM_002520:exon11:c.859_860insTCTG:p.L287fs	.	.	.	.	ID=COSM158604;OCCURENCE=27(haematopoietic_and_lymphoid_tissue)	.	.	*/+TCTG	408	260	0.3892	171	237	105	155	CAGGCTATTCAAGATC	CTCTGGCAGTGGAGGA
Sbj_146	chr14	68046496	68046496	A	T	exonic	PLEKHH1	.	nonsynonymous SNV	PLEKHH1:NM_020715:exon22:c.A3086T:p.E1029V	.	.	.	.	.	0.058	0.01	W	649	510	0.44	365	284	279	231	AGCGGCTGAACCAGGA	AGATAGGCATGAGAAA
Sbj_146	chr14	68046495	68046495	G	T	exonic	PLEKHH1	.	stopgain	PLEKHH1:NM_020715:exon22:c.G3085T:p.E1029X	.	.	.	.	.	.	0.17	K	648	500	0.4355	370	278	273	227	CAGCGGCTGAACCAGG	GAGATAGGCATGAGAA
Sbj_41	chr5	170837545	170837545	-	TGCA	exonic	NPM1	.	frameshift insertion	NPM1:NM_199185:exon10:c.774_775insTGCA:p.L258fs;NPM1:NM_002520:exon11:c.861_862insTGCA:p.L287fs	.	.	.	.	ID=COSM158600;OCCURENCE=2(haematopoietic_and_lymphoid_tissue)	.	.	*/+TGCA	357	209	0.3693	128	229	82	127	GGCTATTCAAGATCTC	CTGGCAGTGGAGGAAG
Sbj_147	chrX	39916462	39916462	C	T	exonic	BCOR	.	nonsynonymous SNV	BCOR:NM_001123384:exon10:c.G4385A:p.R1462Q;BCOR:NM_001123383:exon11:c.G4439A:p.R1480Q;BCOR:NM_001123385:exon11:c.G4541A:p.R1514Q;BCOR:NM_017745:exon11:c.G4439A:p.R1480Q	.	.	.	.	.	0.991	0.52	Y	396	404	0.505	203	193	200	204	TATTCAAGGAGGTGTC	CGCACAATGTTGAGCC
Sbj_147	chr2	25458580	25458580	C	-	exonic	DNMT3A	.	frameshift deletion	DNMT3A:NM_153759:exon18:c.2026delG:p.E676fs;DNMT3A:NM_022552:exon22:c.2593delG:p.E865fs;DNMT3A:NM_175629:exon22:c.2593delG:p.E865fs	.	.	.	.	.	.	.	*/-C	515	393	0.4328	273	242	191	202	AACCCGGGTACCTTTC	CCATTTCAGTGCACCA
Sbj_147	chr5	170837543	170837543	-	TCTG	exonic	NPM1	.	frameshift insertion	NPM1:NM_199185:exon10:c.772_773insTCTG:p.L258fs;NPM1:NM_002520:exon11:c.859_860insTCTG:p.L287fs	.	.	.	.	ID=COSM158604;OCCURENCE=27(haematopoietic_and_lymphoid_tissue)	.	.	*/+TCTG	333	198	0.3729	138	195	83	115	CAGGCTATTCAAGATC	CTCTGGCAGTGGAGGA
Sbj_147	chr3	47163736	47163736	-	T	exonic	SETD2	.	frameshift insertion	SETD2:NM_014159:exon3:c.2389_2390insA:p.L797fs	.	.	.	.	.	.	.	*/+T	477	318	0.4	252	225	170	148	GGGTTGCTATCGTTCA	AAAGTACAGTATATGT
Sbj_147	chr4	106180783	106180783	-	GG	exonic	TET2	.	frameshift insertion	TET2:NM_001127208:exon7:c.3811_3812insGG:p.C1271fs	.	.	.	.	.	.	.	*/+GG	389	264	0.4043	244	145	158	106	TTTTTCAGGAGAACTT	TGCGCCTGTCAGGGGC
Sbj_147	chr4	106196220	106196220	C	G	exonic	TET2	.	stopgain	TET2:NM_001127208:exon11:c.C4553G:p.S1518X	.	.	.	.	.	.	0.21	S	372	280	0.4294	191	181	132	148	AACTTTTGCGACTTTC	CAGGACCAGTCATgca
Sbj_409	chr14	23548787	23548787	-	GTGAAT	exonic	ACIN1	.	nonframeshift insertion	ACIN1:NM_001164815:exon5:c.1810_1811insATTCAC:p.R604delinsHSR;ACIN1:NM_001164814:exon6:c.1930_1931insATTCAC:p.R644delinsHSR;ACIN1:NM_014977:exon6:c.1930_1931insATTCAC:p.R644delinsHSR	.	.	.	rs34870944	ID=COSM128739;OCCURENCE=3(large_intestine);1(upper_aerodigestive_tract)	.	.	*/+GTGAAT	671	521	0.4371	409	262	307	214	GATGCTGAACGAGAAC	CGTGAACGTGACCTTG
Sbj_409	chr20	31022441	31022441	-	G	exonic	ASXL1	.	frameshift insertion	ASXL1:NM_015338:exon12:c.1927dupG:p.G642fs	.	.	.	.	ID=COSM1411076;OCCURENCE=1(large_intestine)	.	.	*/+G	356	34	0.0872	164	192	10	24	CACCACTGCCATCGGA	AGGGGGGGGTGGCCCG
Sbj_409	chr17	5365622	5365645	GGAAGTTTCCCTCATACTTTCAGA	-	exonic	DHX33	.	frameshift deletion	DHX33:NM_001199699:exon2:c.153_159del:p.P51fs;DHX33:NM_020162:exon3:c.672_678del:p.P224fs	.	.	.	.	.	.	.	*/-GGAAGTTTCCCTCATACTTTCAGA	542	25	0.0441	442	100	9	16	CCTCATACTTTCAGGG	GGAAGTTTCCCTCATA
Sbj_409	chr1	65325832	65325832	-	G	exonic	JAK1	.	frameshift insertion	JAK1:NM_002227:exon9:c.1289dupC:p.P430fs	.	.	.	.	ID=COSM41842;OCCURENCE=3(prostate)	.	.	*/+G	874	32	0.0353	487	387	19	13	GTTGTGGACGATCAAC	CGGGGGGGCCACGTCG
Sbj_409	chr9	133884695	133884695	C	G	exonic	LAMC3	.	nonsynonymous SNV	LAMC3:NM_006059:exon1:c.C94G:p.P32A	.	.	.	.	.	0.53	0.21	S	65	82	0.5578	55	10	69	13	GACGGCGCAGGGCGCC	CCGCAGCGCTGCCTGC
Sbj_409	chr3	77657037	77657037	-	C	exonic	ROBO2	.	frameshift insertion	ROBO2:NM_002942:exon21:c.3226dupC:p.P1075fs;ROBO2:NM_001290039:exon22:c.3238dupC:p.P1079fs;ROBO2:NM_001290040:exon22:c.3238dupC:p.P1079fs;ROBO2:NM_001290065:exon22:c.1447dupC:p.P482fs	.	.	.	.	ID=COSM308201;COSM308200;OCCURENCE=1(biliary_tract);2(large_intestine)	.	.	*/+C	828	50	0.0569	721	107	50	0	CAATGTCCCTCTACCT	TCCCCCCCCAGTCCAG
Sbj_409	chr1	150917623	150917623	-	G	exonic	SETDB1	.	frameshift insertion	SETDB1:NM_001243491:exon9:c.1180dupG:p.G393fs	.	.	.	.	.	.	.	*/+G	443	20	0.0432	135	308	3	17	GGAGGCAGAGGTTGGT	TGGGGGGGGAACTTAA
Sbj_409	chr4	1980558	1980558	-	C	exonic	WHSC1	.	frameshift insertion	WHSC1:NM_001042424:exon22:c.4021dupC:p.K1340fs;WHSC1:NM_133335:exon22:c.4021dupC:p.K1340fs;WHSC1:NM_133331:exon23:c.4021dupC:p.K1340fs;WHSC1:NM_133330:exon24:c.4021dupC:p.K1340fs	.	.	.	.	ID=COSM1163361;OCCURENCE=1(pancreas);2(large_intestine)	.	.	*/+C	406	20	0.0469	145	261	7	13	CACCAAGACTGAGAAG	GCCCCCCCCAGAGCCA
Sbj_409	chr17	7606714	7606714	-	G	exonic	WRAP53	.	frameshift insertion	WRAP53:NM_018081:exon10:c.1558dupG:p.C519fs;WRAP53:NM_001143990:exon11:c.1558dupG:p.C519fs;WRAP53:NM_001143991:exon11:c.1558dupG:p.C519fs;WRAP53:NM_001143992:exon11:c.1558dupG:p.C519fs	.	.	.	.	.	.	.	*/+G	399	38	0.087	159	240	15	23	TCAGCTCTGGTGGTGT	TGGGGGGGCGCCAGAC
Sbj_409	chr11	32417941	32417947	CACGTCG	-	exonic	WT1	.	frameshift deletion	WT1:NM_000378:exon6:c.1054_1060del:p.R352fs;WT1:NM_001198552:exon6:c.418_424del:p.R140fs;WT1:NM_001198551:exon7:c.469_475del:p.R157fs;WT1:NM_024424:exon7:c.1105_1111del:p.R369fs;WT1:NM_024426:exon7:c.1105_1111del:p.R369fs	.	.	.	.	.	.	.	*/-CACGTCG	558	60	0.0971	215	343	19	41	GGGCTACTCCAGGCAC	CACGTCGCACATCCTG
Sbj_409	chr11	32417913	32417913	-	GT	exonic	WT1	.	frameshift insertion	WT1:NM_000378:exon6:c.1087_1088insAC:p.R363fs;WT1:NM_001198552:exon6:c.451_452insAC:p.R151fs;WT1:NM_001198551:exon7:c.502_503insAC:p.R168fs;WT1:NM_024424:exon7:c.1138_1139insAC:p.R380fs;WT1:NM_024426:exon7:c.1138_1139insAC:p.R380fs	.	.	.	.	.	.	.	*/+GT	663	30	0.0433	313	350	13	17	GTCTCAGATGCCGACC	CGTACAAGAGTCGGGG
Sbj_409	chr11	32417904	32417909	GATGCC	-	exonic	WT1	.	nonframeshift deletion	WT1:NM_000378:exon6:c.1092_1097del:p.364_366del;WT1:NM_001198552:exon6:c.456_461del:p.152_154del;WT1:NM_001198551:exon7:c.507_512del:p.169_171del;WT1:NM_024424:exon7:c.1143_1148del:p.381_383del;WT1:NM_024426:exon7:c.1143_1148del:p.381_383del	.	.	.	.	.	.	.	*/-GATGCC	651	22	0.0327	312	339	14	8	TTCTCACTGGTCTCAG	GATGCCGACCGTACAA
Sbj_409	chr11	32417896	32417899	TGGT	-	exonic	WT1	.	frameshift deletion	WT1:NM_000378:exon6:c.1102_1105del:p.T368fs;WT1:NM_001198552:exon6:c.466_469del:p.T156fs;WT1:NM_001198551:exon7:c.517_520del:p.T173fs;WT1:NM_024424:exon7:c.1153_1156del:p.T385fs;WT1:NM_024426:exon7:c.1153_1156del:p.T385fs	.	.	.	.	.	.	.	*/-TGGT	646	21	0.0315	330	316	14	7	AGGGGCGTTTCTCACT	TGGTCTCAGATGCCGA
Sbj_148	chr1	33998688	33998688	G	A	exonic	CSMD2	.	nonsynonymous SNV	CSMD2:NM_052896:exon63:c.C9701T:p.A3234V;CSMD2:NM_001281956:exon64:c.C10133T:p.A3378V	.	.	.	.	.	0.586	0.09	R	257	207	0.4461	164	93	118	89	GTCCAGCTGCCATCCG	GCCTTGCAGGTGCGGT
Sbj_148	chr2	25467467	25467467	-	GTAGGACTGGTAGCCGTCGTC	exonic	DNMT3A	.	nonframeshift insertion	DNMT3A:NM_153759:exon10:c.1041_1042insGACGACGGCTACCAGTCCTAC:p.C348delinsDDGYQSYC;DNMT3A:NM_022552:exon14:c.1608_1609insGACGACGGCTACCAGTCCTAC:p.C537delinsDDGYQSYC;DNMT3A:NM_175629:exon14:c.1608_1609insGACGACGGCTACCAGTCCTAC:p.C537delinsDDGYQSYC	.	.	.	.	.	.	.	*/+GTAGGACTGGTAGCCGTCGTC	1191	50	0.0403	615	576	29	21	CACAGCAGATGGTGCA	AGTAGGACTGGTAGCC
Sbj_148	chr7	55211090	55211090	G	A	exonic	EGFR	.	nonsynonymous SNV	EGFR:NM_005228:exon3:c.G333A:p.M111I;EGFR:NM_201282:exon3:c.G333A:p.M111I;EGFR:NM_201283:exon3:c.G333A:p.M111I;EGFR:NM_201284:exon3:c.G333A:p.M111I	.	.	.	.	.	0.006	0.1	R	666	461	0.4091	308	358	205	256	CATCAGAGGAAATATG	GTACTACGAAAATTCC
Sbj_148	chr13	28592635	28592637	ATG	-	exonic	FLT3	.	nonframeshift deletion	FLT3:NM_004119:exon20:c.2508_2510del:p.836_837del	.	.	.	.	ID=COSM19836;OCCURENCE=3(haematopoietic_and_lymphoid_tissue)	.	.	*/-ATG	1277	292	0.1861	711	566	159	133	TAGTTGGAATCACTCA	ATGATATCTCGAGCCA
Sbj_148	chr2	209113112	209113112	C	T	exonic	IDH1	.	nonsynonymous SNV	IDH1:NM_001282386:exon4:c.G395A:p.R132H;IDH1:NM_001282387:exon4:c.G395A:p.R132H;IDH1:NM_005896:exon4:c.G395A:p.R132H	.	.	.	rs121913500	ID=COSM28746;OCCURENCE=1(salivary_gland);5(prostate);1(large_intestine);1(urinary_tract);1(skin);1(NS);39(bone);3497(central_nervous_system);214(haematopoietic_and_lymphoid_tissue);1(lung)	0.127	0	Y	1120	307	0.2151	666	454	196	111	TCCCCATAAGCATGAC	CGACCTATGATGATAG
Sbj_148	chr5	170837544	170837544	-	CTGC	exonic	NPM1	.	frameshift insertion	NPM1:NM_199185:exon10:c.773_774insCTGC:p.L258fs;NPM1:NM_002520:exon11:c.860_861insCTGC:p.L287fs	.	.	.	.	ID=COSM28937;OCCURENCE=7(haematopoietic_and_lymphoid_tissue)	.	.	*/+CTGC	333	133	0.2854	125	208	43	90	AGGCTATTCAAGATCT	TCTGGCAGTGGAGGAA
Sbj_148	chr1	115258747	115258747	C	T	exonic	NRAS	.	nonsynonymous SNV	NRAS:NM_002524:exon2:c.G35A:p.G12D	.	7.7e-05	.	rs121913237	ID=COSM564;OCCURENCE=60(skin);3(biliary_tract);49(large_intestine);1(genital_tract);1(kidney);1(pancreas);1(ovary);2(soft_tissue);4(endometrium);2(thyroid);1(lung);3(testis);324(haematopoietic_and_lymphoid_tissue);3(central_nervous_system);1(upper_aerodigestive_tract);2(NS)	0.372	0	Y	1455	278	0.1604	743	712	146	132	CTTTTCCCAACACCAC	CCTGCTCCAACCACCA
Sbj_148	chr10	112361515	112361515	T	C	exonic	SMC3	.	nonsynonymous SNV	SMC3:NM_005445:exon24:c.T2765C:p.L922P	.	.	.	.	.	0.999	0.09	Y	875	173	0.1651	443	432	92	81	ATGATACTAAAGAACT	TGGAAAAGATGACAAA
Sbj_149	chr2	25457242	25457242	C	T	exonic	DNMT3A	.	nonsynonymous SNV	DNMT3A:NM_153759:exon19:c.G2078A:p.R693H;DNMT3A:NM_022552:exon23:c.G2645A:p.R882H;DNMT3A:NM_175629:exon23:c.G2645A:p.R882H	.	0.000692	.	rs147001633	ID=COSM52944;COSM442676;OCCURENCE=1(breast);410(haematopoietic_and_lymphoid_tissue)	0.651	0.03	Y	675	490	0.4206	279	396	197	293	CTCTGCCTCGCCAAGC	CGGCTCATGTTGGAGA
Sbj_149	chr5	170837543	170837543	-	TCTG	exonic	NPM1	.	frameshift insertion	NPM1:NM_199185:exon10:c.772_773insTCTG:p.L258fs;NPM1:NM_002520:exon11:c.859_860insTCTG:p.L287fs	.	.	.	.	ID=COSM158604;OCCURENCE=27(haematopoietic_and_lymphoid_tissue)	.	.	*/+TCTG	512	236	0.3155	230	282	81	155	CAGGCTATTCAAGATC	CTCTGGCAGTGGAGGA
Sbj_387	chrX	129171344	129171347	TGTT	-	exonic	BCORL1	.	frameshift deletion	BCORL1:NM_021946:exon8:c.4308_4311del:p.D1436fs	.	.	.	.	.	.	.	*/-TGTT	361	203	0.3599	224	137	146	57	CCTGTCCCCACAGGAT	TGTTGTTCTCTACTGC
Sbj_387	chrX	129171348	129171348	G	C	exonic	BCORL1	.	nonsynonymous SNV	BCORL1:NM_021946:exon8:c.G4312C:p.V1438L	.	.	.	.	.	0.996	0.07	S	355	204	0.3649	217	138	147	57	TCCCCACAGGATGTTG	GTTCTCTACTGCCTCC
Sbj_387	chr13	28592640	28592640	A	C	exonic	FLT3	.	nonsynonymous SNV	FLT3:NM_004119:exon20:c.T2505G:p.D835E	.	.	.	.	ID=COSM788;OCCURENCE=9(haematopoietic_and_lymphoid_tissue)	0.976	0	M	1477	126	0.0786	805	672	67	59	GGAATCACTCATGATA	ATCTCGAGCCAATCCA
Sbj_387	chr12	25398284	25398284	C	T	exonic	KRAS	.	nonsynonymous SNV	KRAS:NM_004985:exon2:c.G35A:p.G12D;KRAS:NM_033360:exon2:c.G35A:p.G12D	.	.	.	rs121913529	ID=COSM521;COSM1135366;OCCURENCE=1(salivary_gland);171(endometrium);265(ovary);20(soft_tissue);19(urinary_tract);1(kidney);2323(pancreas);15(liver);3(eye);22(prostate);321(biliary_tract);6237(large_intestine);18(breast);24(skin);58(small_intestine);25(upper_aerodigestive_tract);10(oesophagus);4(central_nervous_system);93(stomach);2(testis);19(cervix);114(haematopoietic_and_lymphoid_tissue);15(gas…	0.517	0	Y	1174	45	0.0369	526	648	20	25	CTCTTGCCTACGCCAC	CCAGCTCCAACTACCA
Sbj_429	chr19	33793252	33793252	-	G	exonic	CEBPA	.	frameshift insertion	CEBPA:NM_001287424:exon1:c.173dupC:p.P58fs;CEBPA:NM_001287435:exon1:c.26dupC:p.P9fs;CEBPA:NM_004364:exon1:c.68dupC:p.P23fs	.	.	.	rs137852729	ID=COSM18922;OCCURENCE=31(haematopoietic_and_lymphoid_tissue)	.	.	*/+G	176	109	0.3825	59	117	46	63	GCTGCTGGGCGCGTGC	CGGGGGGCTCTGCAGG
Sbj_429	chrX	53441941	53441941	C	T	exonic	SMC1A	.	nonsynonymous SNV	SMC1A:NM_006306:exon2:c.G287A:p.R96H;SMC1A:NM_001281463:exon3:c.G221A:p.R74H	.	.	.	.	ID=COSM1319426;OCCURENCE=1(haematopoietic_and_lymphoid_tissue)	1	0	Y	266	234	0.468	165	101	136	98	CCACCTACAATGACAC	CGGGCAAAGGTACGGT
Sbj_429	chrX	123220440	123220440	C	T	exonic	STAG2	.	stopgain	STAG2:NM_006603:exon29:c.C3097T:p.R1033X;STAG2:NM_001042749:exon30:c.C3097T:p.R1033X;STAG2:NM_001042750:exon30:c.C3097T:p.R1033X;STAG2:NM_001042751:exon30:c.C3097T:p.R1033X;STAG2:NM_001282418:exon30:c.C3097T:p.R1033X	.	.	.	.	.	.	0.74	Y	364	288	0.4417	216	148	175	113	TTTCAGATGTCACTCC	CGAAGAGAGGATGTGT
Sbj_429	chr4	106157953	106157960	CTAAGGTG	-	exonic	TET2	.	frameshift deletion	TET2:NM_001127208:exon3:c.2854_2861del:p.L952fs;TET2:NM_017628:exon3:c.2854_2861del:p.L952fs	.	.	.	.	.	.	.	*/-CTAAGGTG	1231	235	0.1603	658	573	140	95	CAAAAGCATGCTGCTC	CTAAGGTGGCATCTCT
Sbj_430	chr20	31022441	31022441	-	G	exonic	ASXL1	.	frameshift insertion	ASXL1:NM_015338:exon12:c.1927dupG:p.G642fs	.	.	.	.	ID=COSM1411076;OCCURENCE=1(large_intestine)	.	.	*/+G	400	34	0.0783	186	214	22	12	CACCACTGCCATCGGA	AGGGGGGGGTGGCCCG
Sbj_430	chr2	25457242	25457242	C	T	exonic	DNMT3A	.	nonsynonymous SNV	DNMT3A:NM_153759:exon19:c.G2078A:p.R693H;DNMT3A:NM_022552:exon23:c.G2645A:p.R882H;DNMT3A:NM_175629:exon23:c.G2645A:p.R882H	.	0.000692	.	rs147001633	ID=COSM52944;COSM442676;OCCURENCE=1(breast);410(haematopoietic_and_lymphoid_tissue)	0.651	0.03	Y	394	385	0.4942	149	245	136	249	CTCTGCCTCGCCAAGC	CGGCTCATGTTGGAGA
Sbj_430	chr12	49436526	49436526	T	G	exonic	KMT2D	.	nonsynonymous SNV	KMT2D:NM_003482:exon26:c.A5780C:p.Q1927P	.	.	.	.	.	0	0	K	1022	43	0.0404	568	454	20	23	CCACCTGTATTACCTT	TGAAGAAAGGGCCTCT
Sbj_430	chr12	112888211	112888211	A	T	exonic	PTPN11	.	nonsynonymous SNV	PTPN11:NM_002834:exon3:c.A227T:p.E76V;PTPN11:NM_080601:exon3:c.A227T:p.E76V	.	.	.	rs121918465	ID=COSM13025;OCCURENCE=7(haematopoietic_and_lymphoid_tissue)	0.998	0	W	988	74	0.0697	473	515	35	39	TTGCCACTTTGGCTGA	AGTTGGTCCAGTATTA
Sbj_150	chr2	25467449	25467449	C	A	exonic	DNMT3A	.	nonsynonymous SNV	DNMT3A:NM_153759:exon10:c.G1060T:p.G354C;DNMT3A:NM_022552:exon14:c.G1627T:p.G543C;DNMT3A:NM_175629:exon14:c.G1627T:p.G543C	.	.	.	.	ID=COSM87002;OCCURENCE=10(haematopoietic_and_lymphoid_tissue)	1	0	M	922	681	0.4248	516	406	424	257	TGAGCACCTCACGGCC	CCCCACAGCAGATGGT
Sbj_150	chr13	28592642	28592642	C	A	exonic	FLT3	.	nonsynonymous SNV	FLT3:NM_004119:exon20:c.G2503T:p.D835Y	.	.	.	rs121913488	ID=COSM783;OCCURENCE=208(haematopoietic_and_lymphoid_tissue)	1	0	M	992	1006	0.5035	516	476	526	480	AATCACTCATGATATC	CTCGAGCCAATCCAAA
Sbj_150	chr5	170837544	170837544	-	CTGC	exonic	NPM1	.	frameshift insertion	NPM1:NM_199185:exon10:c.773_774insCTGC:p.L258fs;NPM1:NM_002520:exon11:c.860_861insCTGC:p.L287fs	.	.	.	.	ID=COSM28937;OCCURENCE=7(haematopoietic_and_lymphoid_tissue)	.	.	*/+CTGC	400	222	0.3569	160	240	92	130	AGGCTATTCAAGATCT	TCTGGCAGTGGAGGAA
Sbj_150	chr8	117875381	117875390	CCATCTTTAT	-	exonic	RAD21	.	frameshift deletion	RAD21:NM_006265:exon3:c.253_262del:p.I85fs	.	.	.	.	.	.	.	*/-CCATCTTTAT	896	520	0.3672	617	279	342	178	TACCTGGCCGAAAAGC	CCATCTTTATCTTAAT
Sbj_151	chr2	25467158	25467158	G	A	exonic	DNMT3A	.	stopgain	DNMT3A:NM_153759:exon11:c.C1150T:p.Q384X;DNMT3A:NM_022552:exon15:c.C1717T:p.Q573X;DNMT3A:NM_175629:exon15:c.C1717T:p.Q573X	.	.	.	.	.	.	0.92	R	682	653	0.4891	286	396	255	398	CCTTAATGGCTGCCTG	GGGCAGCCCCCGGCCC
Sbj_151	chr13	28592642	28592642	C	A	exonic	FLT3	.	nonsynonymous SNV	FLT3:NM_004119:exon20:c.G2503T:p.D835Y	.	.	.	rs121913488	ID=COSM783;OCCURENCE=208(haematopoietic_and_lymphoid_tissue)	1	0	M	1736	97	0.0529	918	818	53	44	AATCACTCATGATATC	CTCGAGCCAATCCAAA
Sbj_151	chr5	170837544	170837544	-	CTGC	exonic	NPM1	.	frameshift insertion	NPM1:NM_199185:exon10:c.773_774insCTGC:p.L258fs;NPM1:NM_002520:exon11:c.860_861insCTGC:p.L287fs	.	.	.	.	ID=COSM28937;OCCURENCE=7(haematopoietic_and_lymphoid_tissue)	.	.	*/+CTGC	385	214	0.3573	156	229	83	131	AGGCTATTCAAGATCT	TCTGGCAGTGGAGGAA
Sbj_151	chr8	117868927	117868927	G	A	exonic	RAD21	.	stopgain	RAD21:NM_006265:exon7:c.C772T:p.Q258X	.	.	.	.	.	.	0.87	R	952	797	0.4557	488	464	397	400	CGTCATGTGCAGGCTG	GCTCTGGCAACATCAC
Sbj_151	chr4	106197552	106197552	C	T	exonic	TET2	.	nonsynonymous SNV	TET2:NM_001127208:exon11:c.C5885T:p.P1962L	.	0.000219	.	rs200971953	ID=COSM87192;OCCURENCE=2(haematopoietic_and_lymphoid_tissue)	0.995	0.01	Y	750	695	0.481	399	351	398	297	ATGAAACTTCAGAGCC	CCACTTACCTGCGTTT
Sbj_151	chr19	4053991	4053991	-	GTTGCA	exonic	ZBTB7A	.	nonframeshift insertion	ZBTB7A:NM_015898:exon2:c.1239_1240insTGCAAC:p.I414delinsCNI	.	.	.	.	.	.	.	*/+GTTGCA	929	511	0.3549	568	361	307	204	AGCGGACCTTGCAGAT	TGTTGCACTCGTAGGG
Sbj_152	chr13	28592642	28592642	C	A	exonic	FLT3	.	nonsynonymous SNV	FLT3:NM_004119:exon20:c.G2503T:p.D835Y	.	.	.	rs121913488	ID=COSM783;OCCURENCE=208(haematopoietic_and_lymphoid_tissue)	1	0	M	994	924	0.4818	537	457	487	437	AATCACTCATGATATC	CTCGAGCCAATCCAAA
Sbj_152	chr5	170837544	170837544	-	CTGC	exonic	NPM1	.	frameshift insertion	NPM1:NM_199185:exon10:c.773_774insCTGC:p.L258fs;NPM1:NM_002520:exon11:c.860_861insCTGC:p.L287fs	.	.	.	.	ID=COSM28937;OCCURENCE=7(haematopoietic_and_lymphoid_tissue)	.	.	*/+CTGC	377	185	0.3292	158	219	67	118	AGGCTATTCAAGATCT	TCTGGCAGTGGAGGAA
Sbj_153	chr2	25466852	25466852	C	T	splicing	DNMT3A	NM_153759:exon13:c.1285-1G>A;NM_022552:exon17:c.1852-1G>A;NM_175629:exon17:c.1852-1G>A	.	.	.	.	.	.	.	.	.	Y	328	257	0.4393	137	191	124	133	AACCTTTGGAGGGTCC	CTAAGCAGTGAGCACA
Sbj_153	chr20	31384625	31384625	C	T	exonic	DNMT3B	.	nonsynonymous SNV	DNMT3B:NM_001207056:exon10:c.C1039T:p.P347S;DNMT3B:NM_001207055:exon11:c.C1141T:p.P381S;DNMT3B:NM_175848:exon12:c.C1267T:p.P423S;DNMT3B:NM_175849:exon12:c.C1267T:p.P423S;DNMT3B:NM_175850:exon12:c.C1303T:p.P435S;DNMT3B:NM_006892:exon13:c.C1327T:p.P443S	.	.	.	.	.	0.454	0.05	Y	350	257	0.4234	204	146	160	97	TGTGGCAGGAAAAACC	CCCGTGTCCTTCCACC
Sbj_153	chr5	170837543	170837543	-	TCTG	exonic	NPM1	.	frameshift insertion	NPM1:NM_199185:exon10:c.772_773insTCTG:p.L258fs;NPM1:NM_002520:exon11:c.859_860insTCTG:p.L287fs	.	.	.	.	ID=COSM158604;OCCURENCE=27(haematopoietic_and_lymphoid_tissue)	.	.	*/+TCTG	444	259	0.3684	203	241	100	159	CAGGCTATTCAAGATC	CTCTGGCAGTGGAGGA
Sbj_153	chr12	112926884	112926884	T	C	exonic	PTPN11	.	nonsynonymous SNV	PTPN11:NM_002834:exon13:c.T1504C:p.S502P	.	.	.	.	ID=COSM13020;OCCURENCE=2(large_intestine);6(haematopoietic_and_lymphoid_tissue)	0.742	0.12	Y	1333	335	0.2008	717	616	181	154	GTGCGGTCTCAGAGGT	TCAGGGATGGTCCAGA
Sbj_153	chrX	53432008	53432008	C	T	exonic	SMC1A	.	nonsynonymous SNV	SMC1A:NM_006306:exon13:c.G2132A:p.R711Q;SMC1A:NM_001281463:exon14:c.G2066A:p.R689Q	.	.	.	.	.	1	0	T	18	388	0.9557	9	9	161	227	TGGGAGTACTTGAGCC	CGCATCTGCAGTCCAT
Sbj_153	chr4	106180783	106180783	-	G	exonic	TET2	.	frameshift insertion	TET2:NM_001127208:exon7:c.3812dupG:p.C1271fs	.	.	.	.	.	.	.	*/+G	691	538	0.4378	421	270	344	194	TTTTTCAGGAGAACTT	TGCGCCTGTCAGGGGC
Sbj_153	chr1	26608873	26608873	T	C	exonic	UBXN11	.	nonsynonymous SNV	UBXN11:NM_001077262:exon11:c.A1120G:p.S374G;UBXN11:NM_145345:exon15:c.A1381G:p.S461G;UBXN11:NM_183008:exon16:c.A1480G:p.S494G	.	.	.	.	.	0	0.12	Y	90	124	0.5794	83	7	82	42	gaccgggaccgggact	tggggccgggaccggg
Sbj_154	chr14	23549099	23549099	T	C	exonic	ACIN1	.	nonsynonymous SNV	ACIN1:NM_001164815:exon5:c.A1499G:p.K500R;ACIN1:NM_001164814:exon6:c.A1619G:p.K540R;ACIN1:NM_014977:exon6:c.A1619G:p.K540R	.	.	.	.	.	0.99	0.06	Y	1009	734	0.4211	472	537	353	381	TCTTCAGTGATTCCTT	TTGGCCAGTGCTAATT
Sbj_154	chr15	42042553	42042553	-	CTT	exonic	MGA	.	nonframeshift insertion	MGA:NM_001080541:exon16:c.6121_6122insCTT:p.P2041delinsPS;MGA:NM_001164273:exon17:c.6748_6749insCTT:p.P2250delinsPS	.	.	.	.	.	.	.	*/+CTT	748	573	0.4338	410	338	322	251	AGTAGGATTTCTAATC	CCTTCAGCCTTCTCCA
Sbj_154	chr5	170837545	170837545	-	TGCA	exonic	NPM1	.	frameshift insertion	NPM1:NM_199185:exon10:c.774_775insTGCA:p.L258fs;NPM1:NM_002520:exon11:c.861_862insTGCA:p.L287fs	.	.	.	.	ID=COSM158600;OCCURENCE=2(haematopoietic_and_lymphoid_tissue)	.	.	*/+TGCA	333	237	0.4158	122	211	79	158	GGCTATTCAAGATCTC	CTGGCAGTGGAGGAAG
Sbj_154	chr6	166862330	166862335	TGTAAC	-	exonic	RPS6KA2	.	nonframeshift deletion	RPS6KA2:NM_021135:exon14:c.1209_1214del:p.403_405del;RPS6KA2:NM_001006932:exon15:c.1233_1238del:p.411_413del	.	.	.	.	.	.	.	*/-TGTAAC	504	318	0.3869	213	291	122	196	TGGATGTTGTTCCCGT	TGTAACTGCTGCAGAG
Sbj_154	chr11	32456258	32456258	-	A	exonic	WT1	.	frameshift insertion	WT1:NM_000378:exon1:c.633dupT:p.I212fs;WT1:NM_024424:exon1:c.633dupT:p.I212fs;WT1:NM_024426:exon1:c.633dupT:p.I212fs	.	.	.	.	.	.	.	*/+A	326	250	0.434	186	140	158	92	TACCCTGATTGCGAAT	TAGCGGGCTGGCTCTC
Sbj_155	chr2	25457243	25457243	G	A	exonic	DNMT3A	.	nonsynonymous SNV	DNMT3A:NM_153759:exon19:c.C2077T:p.R693C;DNMT3A:NM_022552:exon23:c.C2644T:p.R882C;DNMT3A:NM_175629:exon23:c.C2644T:p.R882C	.	0.000308	.	rs377577594	ID=COSM1166704;COSM53042;OCCURENCE=161(haematopoietic_and_lymphoid_tissue)	1	0	R	781	697	0.4716	296	485	261	436	TCTGCCTCGCCAAGCG	GGCTCATGTTGGAGAC
Sbj_155	chr5	170837543	170837543	-	TCTG	exonic	NPM1	.	frameshift insertion	NPM1:NM_199185:exon10:c.772_773insTCTG:p.L258fs;NPM1:NM_002520:exon11:c.859_860insTCTG:p.L287fs	.	.	.	.	ID=COSM158604;OCCURENCE=27(haematopoietic_and_lymphoid_tissue)	.	.	*/+TCTG	527	293	0.3573	213	314	97	196	CAGGCTATTCAAGATC	CTCTGGCAGTGGAGGA
Sbj_155	chr15	88799185	88799185	C	T	exonic	NTRK3	.	nonsynonymous SNV	NTRK3:NM_001007156:exon3:c.G200A:p.G67E;NTRK3:NM_001012338:exon3:c.G200A:p.G67E;NTRK3:NM_001243101:exon3:c.G200A:p.G67E;NTRK3:NM_002530:exon3:c.G200A:p.G67E	.	.	.	.	.	1	0	Y	556	450	0.4473	372	184	309	141	TTGATACTGGCGTTCC	CCATTGCTGTTCCCTG
Sbj_112	chr16	67663395	67663398	AAAG	-	exonic	CTCF	.	frameshift deletion	CTCF:NM_001191022:exon8:c.812_815del:p.K271fs;CTCF:NM_006565:exon10:c.1796_1799del:p.K599fs	.	.	.	.	.	.	.	*/-AAAG	1141	69	0.057	487	654	32	37	GTAAACGTGGAAGAAA	AAAGAAAGATGCGCTC
Sbj_112	chr2	25457242	25457242	C	T	exonic	DNMT3A	.	nonsynonymous SNV	DNMT3A:NM_153759:exon19:c.G2078A:p.R693H;DNMT3A:NM_022552:exon23:c.G2645A:p.R882H;DNMT3A:NM_175629:exon23:c.G2645A:p.R882H	.	0.000692	.	rs147001633	ID=COSM52944;COSM442676;OCCURENCE=1(breast);410(haematopoietic_and_lymphoid_tissue)	0.651	0.03	Y	795	460	0.3665	324	471	183	277	CTCTGCCTCGCCAAGC	CGGCTCATGTTGGAGA
Sbj_112	chr5	170837543	170837543	-	TCTG	exonic	NPM1	.	frameshift insertion	NPM1:NM_199185:exon10:c.772_773insTCTG:p.L258fs;NPM1:NM_002520:exon11:c.859_860insTCTG:p.L287fs	.	.	.	.	ID=COSM158604;OCCURENCE=27(haematopoietic_and_lymphoid_tissue)	.	.	*/+TCTG	420	215	0.3386	166	254	94	121	CAGGCTATTCAAGATC	CTCTGGCAGTGGAGGA
Sbj_42	chr2	25457242	25457242	C	T	exonic	DNMT3A	.	nonsynonymous SNV	DNMT3A:NM_153759:exon19:c.G2078A:p.R693H;DNMT3A:NM_022552:exon23:c.G2645A:p.R882H;DNMT3A:NM_175629:exon23:c.G2645A:p.R882H	.	0.000692	.	rs147001633	ID=COSM52944;COSM442676;OCCURENCE=1(breast);410(haematopoietic_and_lymphoid_tissue)	0.651	0.03	Y	672	605	0.4738	282	390	245	360	CTCTGCCTCGCCAAGC	CGGCTCATGTTGGAGA
Sbj_42	chr13	28592642	28592642	C	A	exonic	FLT3	.	nonsynonymous SNV	FLT3:NM_004119:exon20:c.G2503T:p.D835Y	.	.	.	rs121913488	ID=COSM783;OCCURENCE=208(haematopoietic_and_lymphoid_tissue)	1	0	M	1376	346	0.2009	748	628	186	160	AATCACTCATGATATC	CTCGAGCCAATCCAAA
Sbj_42	chr5	170837543	170837543	-	TCTG	exonic	NPM1	.	frameshift insertion	NPM1:NM_199185:exon10:c.772_773insTCTG:p.L258fs;NPM1:NM_002520:exon11:c.859_860insTCTG:p.L287fs	.	.	.	.	ID=COSM158604;OCCURENCE=27(haematopoietic_and_lymphoid_tissue)	.	.	*/+TCTG	384	236	0.3806	139	245	90	146	CAGGCTATTCAAGATC	CTCTGGCAGTGGAGGA
Sbj_410	chr20	31022441	31022441	-	G	exonic	ASXL1	.	frameshift insertion	ASXL1:NM_015338:exon12:c.1927dupG:p.G642fs	.	.	.	.	ID=COSM1411076;OCCURENCE=1(large_intestine)	.	.	*/+G	360	31	0.0793	167	193	16	15	CACCACTGCCATCGGA	AGGGGGGGGTGGCCCG
Sbj_410	chr11	119148550	119148550	C	T	exonic	CBL	.	nonsynonymous SNV	CBL:NM_005188:exon7:c.C1091T:p.T364I	.	.	.	.	.	0.999	0	Y	572	392	0.4066	220	352	147	245	ACCATATCAAAGTGAC	CCCAGGTGAGTTTTGT
Sbj_410	chr17	11696974	11696974	C	G	exonic	DNAH9	.	nonsynonymous SNV	DNAH9:NM_001372:exon42:c.C8216G:p.T2739S	.	.	.	.	.	0	0.41	S	844	534	0.3875	281	563	156	378	AAGTGCTCAAGAAAAC	CTTTTGATGTGAGTAT
Sbj_410	chr12	49443496	49443496	C	T	exonic	KMT2D	.	nonsynonymous SNV	KMT2D:NM_003482:exon11:c.G3875A:p.R1292H	.	.	.	.	.	1	0	Y	247	168	0.4048	146	101	103	65	CGGGCTGGGGAGCTGC	CGCCGCCGCCCCTTCT
Sbj_410	chr11	65367021	65367021	C	T	exonic	MAP3K11	.	nonsynonymous SNV	MAP3K11:NM_002419:exon9:c.G2050A:p.A684T	.	.	.	.	.	0	0.65	Y	39	52	0.5714	11	28	14	38	CGGTCGGGCAGGGCGC	CGGGCGTTGGCGTGGG
Sbj_156	chr2	25457252	25457252	T	C	exonic	DNMT3A	.	nonsynonymous SNV	DNMT3A:NM_153759:exon19:c.A2068G:p.N690D;DNMT3A:NM_022552:exon23:c.A2635G:p.N879D;DNMT3A:NM_175629:exon23:c.A2635G:p.N879D	.	.	.	.	ID=COSM1583135;OCCURENCE=1(haematopoietic_and_lymphoid_tissue)	1	0.01	Y	560	509	0.4761	214	346	220	289	CCAAGCGGCTCATGTT	TGGAGACGTCAGTATA
Sbj_156	chr20	57429663	57429663	A	C	exonic	GNAS	.	nonsynonymous SNV	GNAS:NM_001077490:exon1:c.A1156C:p.T386P;GNAS:NM_080425:exon1:c.A1343C:p.D448A	.	.	.	.	.	0	0.77	M	576	86	0.1299	250	326	40	46	CCGGGGCGGCCCCTGA	ACGCCCCAGCCGATCC
Sbj_156	chr5	170837543	170837543	-	TCTG	exonic	NPM1	.	frameshift insertion	NPM1:NM_199185:exon10:c.772_773insTCTG:p.L258fs;NPM1:NM_002520:exon11:c.859_860insTCTG:p.L287fs	.	.	.	.	ID=COSM158604;OCCURENCE=27(haematopoietic_and_lymphoid_tissue)	.	.	*/+TCTG	319	191	0.3745	138	181	62	129	CAGGCTATTCAAGATC	CTCTGGCAGTGGAGGA
Sbj_43	chr4	55593995	55593995	C	T	exonic	KIT	.	nonsynonymous SNV	KIT:NM_000222:exon12:c.C1781T:p.T594I;KIT:NM_001093772:exon12:c.C1769T:p.T590I	.	7.7e-05	.	rs375351432	ID=COSM48473;OCCURENCE=1(lung)	0.89	0.42	Y	557	452	0.448	350	207	276	176	TTCCTACAGGGAAAAC	CCCTGGGTGCTGGAGC
Sbj_43	chr11	118307348	118307348	C	T	exonic	KMT2A	.	nonsynonymous SNV	KMT2A:NM_001197104:exon1:c.C121T:p.P41S;KMT2A:NM_005933:exon1:c.C121T:p.P41S	.	.	.	.	.	0	0.36	Y	72	55	0.4331	43	29	31	24	ccggccctgctgcttc	ccccccgggcccccgg
Sbj_43	chr5	170837546	170837546	-	GCCG	exonic	NPM1	.	frameshift insertion	NPM1:NM_199185:exon10:c.775_776insGCCG:p.W259fs;NPM1:NM_002520:exon11:c.862_863insGCCG:p.W288fs	.	.	.	.	.	.	.	*/+GCCG	373	221	0.3721	147	226	80	141	GCTATTCAAGATCTCT	TGGCAGTGGAGGAAGT
Sbj_431	chr14	71199678	71199678	C	T	exonic	MAP3K9	.	nonsynonymous SNV	MAP3K9:NM_001284232:exon10:c.G1607A:p.R536H;MAP3K9:NM_001284230:exon11:c.G2408A:p.R803H;MAP3K9:NM_001284231:exon11:c.G1736A:p.R579H;MAP3K9:NM_033141:exon12:c.G2450A:p.R817H	.	.	.	.	.	1	0.01	Y	610	27	0.0424	284	326	15	12	GTGCTCCGACGAGGAC	CGGCTGGACCTCTGAA
Sbj_431	chr22	28146920	28146920	-	T	exonic	MN1	.	frameshift insertion	MN1:NM_002430:exon2:c.3945_3946insA:p.V1316fs	.	.	.	.	.	.	.	*/+T	619	34	0.0521	361	258	17	17	AAGTTAGGGCAGCCAC	CGAATGTCCCAAATCT
Sbj_431	chr22	28146922	28146922	-	GGCCT	exonic	MN1	.	stopgain	MN1:NM_002430:exon2:c.3943_3944insAGGCC:p.F1315_V1316delinsX	.	.	.	.	.	.	.	*/+GGCCT	617	32	0.0493	359	258	16	16	GTTAGGGCAGCCACGA	AATGTCCCAAATCTGT
Sbj_431	chr22	28147079	28147079	-	AG	exonic	MN1	.	frameshift insertion	MN1:NM_002430:exon2:c.3786_3787insCT:p.D1263fs	.	.	.	.	.	.	.	*/+AG	275	117	0.2985	93	182	39	78	TGTTTGCAGGGAGGTC	CGTGGGCTGTGGAGAG
Sbj_431	chr17	29665129	29665129	-	TA	exonic	NF1	.	frameshift insertion	NF1:NM_000267:exon44:c.6728_6729insTA:p.I2243fs;NF1:NM_001042492:exon45:c.6791_6792insTA:p.I2264fs	.	.	.	.	.	.	.	*/+TA	1221	75	0.0579	567	654	35	40	TGTCTCATGGGCAGAT	TAAAGCAGATAATCCG
Sbj_431	chr21	36259172	36259172	G	A	exonic	RUNX1	.	nonsynonymous SNV	RUNX1:NM_001001890:exon1:c.C238T:p.R80C;RUNX1:NM_001122607:exon1:c.C238T:p.R80C;RUNX1:NM_001754:exon4:c.C319T:p.R107C	.	.	.	.	ID=COSM24736;OCCURENCE=9(haematopoietic_and_lymphoid_tissue)	1	0.01	R	364	359	0.4965	211	153	223	136	GGGTCTTGTTGCAGCG	GCCAGTGCGTAGGCAG
Sbj_431	chr2	198267359	198267359	C	A	exonic	SF3B1	.	nonsynonymous SNV	SF3B1:NM_012433:exon14:c.G1998T:p.K666N	.	.	.	.	ID=COSM131557;OCCURENCE=1(endometrium);13(haematopoietic_and_lymphoid_tissue);3(NS)	1	0	M	527	504	0.4888	285	242	267	237	TATCTGTTGTACAATC	CTTAATACCAGTGTGT
Sbj_44	chr2	25457242	25457242	C	T	exonic	DNMT3A	.	nonsynonymous SNV	DNMT3A:NM_153759:exon19:c.G2078A:p.R693H;DNMT3A:NM_022552:exon23:c.G2645A:p.R882H;DNMT3A:NM_175629:exon23:c.G2645A:p.R882H	.	0.000692	.	rs147001633	ID=COSM52944;COSM442676;OCCURENCE=1(breast);410(haematopoietic_and_lymphoid_tissue)	0.651	0.03	Y	566	410	0.4201	250	316	167	243	CTCTGCCTCGCCAAGC	CGGCTCATGTTGGAGA
Sbj_44	chr3	128200720	128200720	C	T	exonic	GATA2	.	nonsynonymous SNV	GATA2:NM_001145662:exon5:c.G1043A:p.R348Q;GATA2:NM_032638:exon5:c.G1085A:p.R362Q;GATA2:NM_001145661:exon6:c.G1085A:p.R362Q	.	.	.	.	ID=COSM87004;OCCURENCE=1(urinary_tract);7(haematopoietic_and_lymphoid_tissue)	1	0	Y	472	315	0.4003	246	226	163	152	TCCCCGTTGGCGTTTC	CGGCGCCATAAGGTGG
Sbj_44	chr5	170837543	170837543	-	TCTG	exonic	NPM1	.	frameshift insertion	NPM1:NM_199185:exon10:c.772_773insTCTG:p.L258fs;NPM1:NM_002520:exon11:c.859_860insTCTG:p.L287fs	.	.	.	.	ID=COSM158604;OCCURENCE=27(haematopoietic_and_lymphoid_tissue)	.	.	*/+TCTG	435	250	0.365	183	252	107	143	CAGGCTATTCAAGATC	CTCTGGCAGTGGAGGA
Sbj_7	chr2	25967234	25967234	-	CA	exonic	ASXL2	.	frameshift insertion	ASXL2:NM_018263:exon12:c.1971_1972insTG:p.A658fs	.	.	.	.	.	.	.	*/+CA	1767	122	0.0646	892	875	48	74	TTGCTTTGATGTCTGC	CAAGAGTTCTGGCTCC
Sbj_7	chr17	29490229	29490229	-	GT	exonic	NF1	.	frameshift insertion	NF1:NM_000267:exon4:c.314_315insGT:p.D105fs;NF1:NM_001042492:exon4:c.314_315insGT:p.D105fs;NF1:NM_001128147:exon4:c.314_315insGT:p.D105fs	.	.	.	.	.	.	.	*/+GT	824	48	0.055	517	307	27	21	ACACAATGAGATTAGA	ATGAAACGATGCTGGT
Sbj_7	chr6	43306024	43306024	-	A	exonic	ZNF318	.	frameshift insertion	ZNF318:NM_014345:exon10:c.5711dupT:p.L1904fs	.	.	.	.	.	.	.	*/+A	1097	824	0.4289	518	579	398	426	TTGTGGACTACCTGTT	TAAACACATAGCTGAT
Sbj_45	chr2	25457242	25457242	C	T	exonic	DNMT3A	.	nonsynonymous SNV	DNMT3A:NM_153759:exon19:c.G2078A:p.R693H;DNMT3A:NM_022552:exon23:c.G2645A:p.R882H;DNMT3A:NM_175629:exon23:c.G2645A:p.R882H	.	0.000692	.	rs147001633	ID=COSM52944;COSM442676;OCCURENCE=1(breast);410(haematopoietic_and_lymphoid_tissue)	0.651	0.03	Y	704	583	0.453	297	407	234	349	CTCTGCCTCGCCAAGC	CGGCTCATGTTGGAGA
Sbj_45	chr13	28608281	28608281	A	G	exonic	FLT3	.	nonsynonymous SNV	FLT3:NM_004119:exon14:c.T1775C:p.V592A	.	.	.	.	ID=COSM19522;OCCURENCE=1(haematopoietic_and_lymphoid_tissue)	0.3	0	R	979	67	0.0641	383	596	24	43	TATTCTCTGAAATCAA	ACGTAGAAGTACTCAT
Sbj_45	chr8	128750684	128750684	C	T	exonic	MYC	.	nonsynonymous SNV	MYC:NM_002467:exon2:c.C221T:p.P74L	.	.	.	.	ID=COSM1166663;COSM1166664;OCCURENCE=2(haematopoietic_and_lymphoid_tissue)	1	0	Y	1572	236	0.1305	801	771	131	105	AGCTGCTGCCCACCCC	CGCCCCTGTCCCCTAG
Sbj_45	chr5	170837543	170837543	-	TCTG	exonic	NPM1	.	frameshift insertion	NPM1:NM_199185:exon10:c.772_773insTCTG:p.L258fs;NPM1:NM_002520:exon11:c.859_860insTCTG:p.L287fs	.	.	.	.	ID=COSM158604;OCCURENCE=27(haematopoietic_and_lymphoid_tissue)	.	.	*/+TCTG	328	254	0.4364	122	206	90	164	CAGGCTATTCAAGATC	CTCTGGCAGTGGAGGA
Sbj_157	chr8	2820896	2820896	G	A	exonic	CSMD1	.	nonsynonymous SNV	CSMD1:NM_033225:exon60:c.C9302T:p.P3101L	.	.	.	.	.	1	0.16	R	620	546	0.4683	254	366	226	320	CCATTCTGCACCGGCG	GGCGGCTGAGGACACA
Sbj_157	chr1	34238284	34238284	G	A	exonic	CSMD2	.	nonsynonymous SNV	CSMD2:NM_001281956:exon13:c.C1732T:p.H578Y;CSMD2:NM_052896:exon13:c.C1612T:p.H538Y	.	.	.	.	.	0.01	0.73	R	548	405	0.425	250	298	178	227	GTGTGTCACCGTGGTG	GAAACCGGGAGCCTTC
Sbj_157	chr2	25459806	25459806	T	C	exonic	DNMT3A	.	nonsynonymous SNV	DNMT3A:NM_153759:exon17:c.A1910G:p.K637R;DNMT3A:NM_022552:exon21:c.A2477G:p.K826R;DNMT3A:NM_175629:exon21:c.A2477G:p.K826R	.	.	.	.	ID=COSM1583124;OCCURENCE=1(haematopoietic_and_lymphoid_tissue)	0.637	0.25	Y	263	215	0.4498	152	111	133	82	ACGCTGGAGCTGACCT	TTGGCTATCCTGCCAT
Sbj_157	chr13	28592642	28592642	C	A	exonic	FLT3	.	nonsynonymous SNV	FLT3:NM_004119:exon20:c.G2503T:p.D835Y	.	.	.	rs121913488	ID=COSM783;OCCURENCE=208(haematopoietic_and_lymphoid_tissue)	1	0	M	1565	182	0.1042	848	717	100	82	AATCACTCATGATATC	CTCGAGCCAATCCAAA
Sbj_157	chr13	28602341	28602341	T	G	exonic	FLT3	.	nonsynonymous SNV	FLT3:NM_004119:exon16:c.A2027C:p.N676T	.	.	.	.	.	1	0	K	1371	70	0.0486	708	663	36	34	CACGCCCCCAGCAGGT	TTCACAATATTCTCGT
Sbj_157	chr22	36682793	36682793	T	G	exonic	MYH9	.	nonsynonymous SNV	MYH9:NM_002473:exon35:c.A5032C:p.M1678L	.	.	.	.	.	0.001	1	K	940	720	0.4337	473	467	393	327	TCATCTCGGCCTCCAT	TGCTCTTCAGCTTCTT
Sbj_157	chr5	170837545	170837545	-	TGCA	exonic	NPM1	.	frameshift insertion	NPM1:NM_199185:exon10:c.774_775insTGCA:p.L258fs;NPM1:NM_002520:exon11:c.861_862insTGCA:p.L287fs	.	.	.	.	ID=COSM158600;OCCURENCE=2(haematopoietic_and_lymphoid_tissue)	.	.	*/+TGCA	393	219	0.3578	164	229	81	138	GGCTATTCAAGATCTC	CTGGCAGTGGAGGAAG
Sbj_157	chr12	112926851	112926851	C	T	exonic	PTPN11	.	nonsynonymous SNV	PTPN11:NM_002834:exon13:c.C1471T:p.P491S	.	.	.	.	ID=COSM13033;OCCURENCE=1(haematopoietic_and_lymphoid_tissue)	0.12	0.28	Y	1357	258	0.1598	872	485	177	81	TGCGATATTGACGTTC	CCCAAAACCATCCAGA
Sbj_157	chr4	106164914	106164914	G	A	exonic	TET2	.	nonsynonymous SNV	TET2:NM_001127208:exon6:c.G3782A:p.R1261H	.	.	.	.	ID=COSM211643;OCCURENCE=1(haematopoietic_and_lymphoid_tissue)	1	0	R	489	54	0.0994	162	327	16	38	GCACGCTCACCAATCG	GCCGGTGTGCCTTGAA
Sbj_157	chr4	106196766	106196766	-	T	exonic	TET2	.	frameshift insertion	TET2:NM_001127208:exon11:c.5100dupT:p.N1700fs	.	.	.	.	.	.	.	*/+T	1618	227	0.123	754	864	115	112	GTTATGGAAACCAAAA	ATATGCAGGGAGATGG
Sbj_157	chr11	32456251	32456251	T	-	exonic	WT1	.	frameshift deletion	WT1:NM_000378:exon1:c.641delA:p.N214fs;WT1:NM_024424:exon1:c.641delA:p.N214fs;WT1:NM_024426:exon1:c.641delA:p.N214fs	.	.	.	.	.	.	.	*/-T	390	184	0.3206	232	158	118	66	GCCTACTTACCCTGAT	TTGCGAATAGCGGGCT
Sbj_158	chr11	119148984	119148995	ACATCCTGTCTT	-	exonic	CBL	.	nonframeshift deletion	CBL:NM_005188:exon8:c.1204_1215del:p.402_405del	.	.	.	.	.	.	.	*/-ACATCCTGTCTT	807	177	0.1799	350	457	80	97	GGACACCTCATGTGCA	ACATCCTGTCTTACAT
Sbj_158	chr5	170837543	170837543	-	TCTG	exonic	NPM1	.	frameshift insertion	NPM1:NM_199185:exon10:c.772_773insTCTG:p.L258fs;NPM1:NM_002520:exon11:c.859_860insTCTG:p.L287fs	.	.	.	.	ID=COSM158604;OCCURENCE=27(haematopoietic_and_lymphoid_tissue)	.	.	*/+TCTG	387	230	0.3728	153	234	85	145	CAGGCTATTCAAGATC	CTCTGGCAGTGGAGGA
Sbj_158	chr11	32417918	32417918	-	AGAG	exonic	WT1	.	frameshift insertion	WT1:NM_000378:exon6:c.1082_1083insCTCT:p.L361fs;WT1:NM_001198552:exon6:c.446_447insCTCT:p.L149fs;WT1:NM_001198551:exon7:c.497_498insCTCT:p.L166fs;WT1:NM_024424:exon7:c.1133_1134insCTCT:p.L378fs;WT1:NM_024426:exon7:c.1133_1134insCTCT:p.L378fs	.	.	.	.	.	.	.	*/+AGAG	648	379	0.369	286	362	164	215	AGATGCCGACCGTACA	AAGAGTCGGGGCTACT
Sbj_326	chr2	25469975	25469975	T	-	exonic	DNMT3A	.	frameshift deletion	DNMT3A:NM_153759:exon5:c.500delA:p.Q167fs;DNMT3A:NM_022552:exon9:c.1067delA:p.Q356fs;DNMT3A:NM_175629:exon9:c.1067delA:p.Q356fs	.	.	.	.	.	.	.	*/-T	1107	137	0.1101	672	435	84	53	TTGTTGTACGTGGCCT	TGGTGGAACGCACTGC
Sbj_326	chr4	55964914	55964914	C	T	exonic	KDR	.	nonsynonymous SNV	KDR:NM_002253:exon16:c.G2323A:p.A775T	.	.	.	.	ID=COSM3825986;OCCURENCE=1(breast)	0.999	0.08	Y	1070	34	0.0308	568	502	18	16	GCCAGAAGAACATGGC	CAATCACCGCCGTGCC
Sbj_14	chr2	25966987	25966987	-	T	exonic	ASXL2	.	frameshift insertion	ASXL2:NM_018263:exon12:c.2218dupA:p.T740fs	.	.	.	.	.	.	.	*/+T	943	32	0.0328	560	383	15	17	GGTAAAAGCTCTCTCG	GTACCTCCCCTGCTTC
Sbj_14	chr12	4409117	4409117	C	A	exonic	CCND2	.	stopgain	CCND2:NM_001759:exon5:c.C812A:p.S271X	.	.	.	.	.	.	1	M	1092	38	0.0336	542	550	20	18	GTGACGGATCCAAGTC	CGGAGGATGAACTGGA
Sbj_14	chr4	24572314	24572314	G	C	exonic	DHX15	.	nonsynonymous SNV	DHX15:NM_001358:exon3:c.C664G:p.R222G	.	.	.	.	.	1	0	S	670	296	0.3064	418	252	189	107	TGCAGTCTTCAAATCG	GAATGGAGTAACCAAC
Sbj_14	chr16	24580553	24580553	-	GAGCACAGCCTA	exonic	RBBP6	.	nonframeshift insertion	RBBP6:NM_018703:exon16:c.2440_2441insGAGCACAGCCTA:p.G814delinsGAQPR;RBBP6:NM_006910:exon17:c.2542_2543insGAGCACAGCCTA:p.G848delinsGAQPR	.	.	.	.	.	.	.	*/+GAGCACAGCCTA	788	225	0.2221	445	343	127	98	AAAGGTTATGCTGCTG	GGAGCACAGCCTAGAC
Sbj_474	chr10	104678512	104678512	C	T	exonic	CNNM2	.	nonsynonymous SNV	CNNM2:NM_017649:exon1:c.C275T:p.A92V;CNNM2:NM_199076:exon1:c.C275T:p.A92V;CNNM2:NM_199077:exon1:c.C275T:p.A92V	.	.	.	.	.	0.004	0.81	Y	384	273	0.4155	209	175	56	217	TCATGGAAGGGGGGGC	CGCTGCGGGTGAGCGA
Sbj_474	chr2	25457243	25457243	G	A	exonic	DNMT3A	.	nonsynonymous SNV	DNMT3A:NM_153759:exon19:c.C2077T:p.R693C;DNMT3A:NM_022552:exon23:c.C2644T:p.R882C;DNMT3A:NM_175629:exon23:c.C2644T:p.R882C	.	0.000308	.	rs377577594	ID=COSM1166704;COSM53042;OCCURENCE=161(haematopoietic_and_lymphoid_tissue)	1	0	R	754	739	0.495	306	448	280	459	TCTGCCTCGCCAAGCG	GGCTCATGTTGGAGAC
Sbj_474	chr5	170837543	170837543	-	TCTG	exonic	NPM1	.	frameshift insertion	NPM1:NM_199185:exon10:c.772_773insTCTG:p.L258fs;NPM1:NM_002520:exon11:c.859_860insTCTG:p.L287fs	.	.	.	.	ID=COSM158604;OCCURENCE=27(haematopoietic_and_lymphoid_tissue)	.	.	*/+TCTG	430	267	0.3831	192	238	102	165	CAGGCTATTCAAGATC	CTCTGGCAGTGGAGGA
Sbj_474	chr10	112342319	112342319	G	T	splicing	SMC3	NM_005445:exon10:c.724-1G>T	.	.	.	.	.	.	.	.	.	K	295	292	0.4974	238	57	214	78	TTGTTTTTTTTCTTAG	GCTTTCTGCTAAGCGA
Sbj_159	chr10	85954538	85954538	G	T	exonic	CDHR1	.	nonsynonymous SNV	CDHR1:NM_001171971:exon1:c.G22T:p.A8S;CDHR1:NM_033100:exon1:c.G22T:p.A8S	.	.	.	.	.	0.022	0.67	K	32	44	0.5789	20	12	32	12	CGCTGCCGGTGGGCCG	GCCCTGGCCCTGGGGC
Sbj_159	chr2	25463583	25463583	G	A	exonic	DNMT3A	.	nonsynonymous SNV	DNMT3A:NM_153759:exon14:c.C1532T:p.P511L;DNMT3A:NM_022552:exon18:c.C2099T:p.P700L;DNMT3A:NM_175629:exon18:c.C2099T:p.P700L	.	.	.	.	.	1	0	R	527	557	0.5138	214	313	204	353	ATCACCAGATCGAATG	GGGCCCCACTCCTGGA
Sbj_159	chr15	90631934	90631934	C	T	exonic	IDH2	.	nonsynonymous SNV	IDH2:NM_001290114:exon2:c.G29A:p.R10Q;IDH2:NM_001289910:exon4:c.G263A:p.R88Q;IDH2:NM_002168:exon4:c.G419A:p.R140Q	.	.	.	rs121913502	ID=COSM41590;OCCURENCE=417(haematopoietic_and_lymphoid_tissue);1(NS)	1	0	Y	554	507	0.4779	206	348	202	305	CCCCCCAGGATGTTCC	CGGATAGTTCCATTGG
Sbj_159	chr12	49434431	49434431	-	T	exonic	KMT2D	.	stopgain	KMT2D:NM_003482:exon31:c.7121dupA:p.Y2374_T2375delinsX	.	.	.	.	.	.	.	*/+T	133	89	0.4009	85	48	52	37	AGCATATGGGTCAGTG	GTAGGAGCCAGGGCGA
Sbj_159	chr5	170837544	170837544	-	CTGC	exonic	NPM1	.	frameshift insertion	NPM1:NM_199185:exon10:c.773_774insCTGC:p.L258fs;NPM1:NM_002520:exon11:c.860_861insCTGC:p.L287fs	.	.	.	.	ID=COSM28937;OCCURENCE=7(haematopoietic_and_lymphoid_tissue)	.	.	*/+CTGC	386	216	0.3588	154	232	85	131	AGGCTATTCAAGATCT	TCTGGCAGTGGAGGAA
Sbj_432	chr13	28592635	28592637	ATG	-	exonic	FLT3	.	nonframeshift deletion	FLT3:NM_004119:exon20:c.2508_2510del:p.836_837del	.	.	.	.	ID=COSM19836;OCCURENCE=3(haematopoietic_and_lymphoid_tissue)	.	.	*/-ATG	1348	569	0.2968	778	570	330	239	TAGTTGGAATCACTCA	ATGATATCTCGAGCCA
Sbj_432	chr21	36259162	36259162	T	A	exonic	RUNX1	.	nonsynonymous SNV	RUNX1:NM_001001890:exon1:c.A248T:p.K83M;RUNX1:NM_001122607:exon1:c.A248T:p.K83M;RUNX1:NM_001754:exon4:c.A329T:p.K110M	.	.	.	.	.	1	0	A	109	725	0.8693	67	42	453	272	GCGATGGGCAGGGTCT	TTGTTGCAGCGCCAGT
Sbj_432	chr17	40461395	40461395	-	T	exonic	STAT5A	.	frameshift insertion	STAT5A:NM_001288719:exon17:c.2026dupT:p.E675fs;STAT5A:NM_001288720:exon17:c.2023dupT:p.E674fs;STAT5A:NM_001288718:exon18:c.2116dupT:p.E705fs;STAT5A:NM_003152:exon19:c.2116dupT:p.E705fs	.	.	.	.	.	.	.	*/+T	641	474	0.4251	405	236	296	178	CTCTTCCTTCTGCAGG	GTTTGTGAATGCATCT
Sbj_160	chr2	25457242	25457242	C	T	exonic	DNMT3A	.	nonsynonymous SNV	DNMT3A:NM_153759:exon19:c.G2078A:p.R693H;DNMT3A:NM_022552:exon23:c.G2645A:p.R882H;DNMT3A:NM_175629:exon23:c.G2645A:p.R882H	.	0.000692	.	rs147001633	ID=COSM52944;COSM442676;OCCURENCE=1(breast);410(haematopoietic_and_lymphoid_tissue)	0.651	0.03	Y	464	397	0.4611	192	272	168	229	CTCTGCCTCGCCAAGC	CGGCTCATGTTGGAGA
Sbj_160	chr5	170837543	170837543	-	TCTG	exonic	NPM1	.	frameshift insertion	NPM1:NM_199185:exon10:c.772_773insTCTG:p.L258fs;NPM1:NM_002520:exon11:c.859_860insTCTG:p.L287fs	.	.	.	.	ID=COSM158604;OCCURENCE=27(haematopoietic_and_lymphoid_tissue)	.	.	*/+TCTG	296	215	0.4207	133	163	92	123	CAGGCTATTCAAGATC	CTCTGGCAGTGGAGGA
Sbj_161	chrX	76764089	76764089	G	A	exonic	ATRX	.	stopgain	ATRX:NM_138270:exon34:c.C7105T:p.R2369X;ATRX:NM_000489:exon35:c.C7219T:p.R2407X	.	.	.	.	.	.	1	R	297	170	0.364	86	211	47	123	TGTTCATAAGTATTCG	GCTGAACACAGCTGAT
Sbj_161	chr1	190067674	190067674	C	T	exonic	BRINP3	.	nonsynonymous SNV	BRINP3:NM_199051:exon8:c.G1775A:p.S592N	.	.	.	.	.	0	0.53	Y	504	366	0.4207	251	253	197	169	TCCCAGTCTGGAAAGC	CTGTTTTCATTCACAG
Sbj_161	chr2	25464464	25464464	G	T	exonic	DNMT3A	.	stopgain	DNMT3A:NM_153759:exon13:c.C1482A:p.Y494X;DNMT3A:NM_022552:exon17:c.C2049A:p.Y683X;DNMT3A:NM_175629:exon17:c.C2049A:p.Y683X	.	.	.	.	.	.	1	K	286	248	0.4644	186	100	166	82	GCGGACGTCCCCGACG	GTACATGATCTTCCCC
Sbj_161	chr2	25469487	25469487	A	C	splicing	DNMT3A	NM_153759:exon7:c.712+2T>G;NM_022552:exon11:c.1279+2T>G;NM_175629:exon11:c.1279+2T>G	.	.	.	.	.	.	.	.	.	M	209	149	0.4162	165	44	115	34	TGGGTGCCCTCATTTA	ACCTTCTGGTGGCTCC
Sbj_161	chr13	28592642	28592642	C	A	exonic	FLT3	.	nonsynonymous SNV	FLT3:NM_004119:exon20:c.G2503T:p.D835Y	.	.	.	rs121913488	ID=COSM783;OCCURENCE=208(haematopoietic_and_lymphoid_tissue)	1	0	M	535	351	0.3962	280	255	199	152	AATCACTCATGATATC	CTCGAGCCAATCCAAA
Sbj_161	chr5	170837543	170837543	-	TCTG	exonic	NPM1	.	frameshift insertion	NPM1:NM_199185:exon10:c.772_773insTCTG:p.L258fs;NPM1:NM_002520:exon11:c.859_860insTCTG:p.L287fs	.	.	.	.	ID=COSM158604;OCCURENCE=27(haematopoietic_and_lymphoid_tissue)	.	.	*/+TCTG	337	152	0.3108	157	180	56	96	CAGGCTATTCAAGATC	CTCTGGCAGTGGAGGA
Sbj_433	chr20	31022441	31022441	-	G	exonic	ASXL1	.	frameshift insertion	ASXL1:NM_015338:exon12:c.1927dupG:p.G642fs	.	.	.	.	ID=COSM1411076;OCCURENCE=1(large_intestine)	.	.	*/+G	317	24	0.0704	146	171	9	15	CACCACTGCCATCGGA	AGGGGGGGGTGGCCCG
Sbj_433	chr2	25467134	25467134	A	G	exonic	DNMT3A	.	nonsynonymous SNV	DNMT3A:NM_153759:exon11:c.T1174C:p.W392R;DNMT3A:NM_022552:exon15:c.T1741C:p.W581R;DNMT3A:NM_175629:exon15:c.T1741C:p.W581R	.	.	.	.	ID=COSM231554;OCCURENCE=2(haematopoietic_and_lymphoid_tissue)	1	0.02	R	261	184	0.4135	111	150	80	104	ACATGTAGCAGTTCCA	AGGGGTCTTCCTTAAT
Sbj_433	chr1	228407232	228407232	A	G	exonic	OBSCN	.	nonsynonymous SNV	OBSCN:NM_001271223:exon9:c.A2861G:p.Q954R	.	.	.	.	.	.	.	R	94	52	0.3562	29	65	24	28	TGCAGCAGGTGGGCCA	AGGCAGACTCCGGAGA
Sbj_433	chr5	149515121	149515121	G	A	exonic	PDGFRB	.	nonsynonymous SNV	PDGFRB:NM_002609:exon3:c.C361T:p.P121S	.	.	.	.	.	1	0.01	R	191	6	0.0305	127	64	3	3	GGGAGCCCTTACCTGG	GCACAAAGATGTAGAG
Sbj_433	chr21	36171747	36171757	ATCTGCCTTGT	-	exonic	RUNX1	.	frameshift deletion	RUNX1:NM_001001890:exon5:c.727_737del:p.T243fs;RUNX1:NM_001754:exon8:c.808_818del:p.T270fs	.	.	.	.	.	.	.	*/-ATCTGCCTTGT	462	253	0.3538	165	297	70	183	GGTGGGGATGGTTGGA	ATCTGCCTTGTATCTG
Sbj_113	chr2	25457243	25457243	G	A	exonic	DNMT3A	.	nonsynonymous SNV	DNMT3A:NM_153759:exon19:c.C2077T:p.R693C;DNMT3A:NM_022552:exon23:c.C2644T:p.R882C;DNMT3A:NM_175629:exon23:c.C2644T:p.R882C	.	0.000308	.	rs377577594	ID=COSM1166704;COSM53042;OCCURENCE=161(haematopoietic_and_lymphoid_tissue)	1	0	R	471	407	0.4636	221	250	171	236	TCTGCCTCGCCAAGCG	GGCTCATGTTGGAGAC
Sbj_113	chr13	28592642	28592642	C	G	exonic	FLT3	.	nonsynonymous SNV	FLT3:NM_004119:exon20:c.G2503C:p.D835H	.	.	.	rs121913488	ID=COSM785;OCCURENCE=32(haematopoietic_and_lymphoid_tissue)	1	0	S	621	364	0.3695	338	283	202	162	AATCACTCATGATATC	CTCGAGCCAATCCAAA
Sbj_113	chr12	25398282	25398282	C	A	exonic	KRAS	.	nonsynonymous SNV	KRAS:NM_004985:exon2:c.G37T:p.G13C;KRAS:NM_033360:exon2:c.G37T:p.G13C	.	.	.	rs121913535	ID=COSM527;COSM1152505;OCCURENCE=140(lung);1(peritoneum);1(thyroid);3(haematopoietic_and_lymphoid_tissue);4(stomach);2(upper_aerodigestive_tract);2(oesophagus);1(breast);4(pancreas);1(liver);5(biliary_tract);93(large_intestine);1(soft_tissue);7(ovary);7(endometrium)	1	0	M	715	25	0.0338	326	389	8	17	CACTCTTGCCTACGCC	CACCAGCTCCAACTAC
Sbj_113	chr5	170837551	170837551	-	AAAA	exonic	NPM1	.	frameshift insertion	NPM1:NM_199185:exon10:c.780_781insAAAA:p.Q260fs;NPM1:NM_002520:exon11:c.867_868insAAAA:p.Q289fs	.	.	.	.	.	.	.	*/+AAAA	278	179	0.3917	121	157	65	114	TCAAGATCTCTGGCAG	GTGGAGGAAGTCTCTT
Sbj_114	chr15	90631934	90631934	C	T	exonic	IDH2	.	nonsynonymous SNV	IDH2:NM_001290114:exon2:c.G29A:p.R10Q;IDH2:NM_001289910:exon4:c.G263A:p.R88Q;IDH2:NM_002168:exon4:c.G419A:p.R140Q	.	.	.	rs121913502	ID=COSM41590;OCCURENCE=417(haematopoietic_and_lymphoid_tissue);1(NS)	1	0	Y	400	346	0.4638	158	242	127	219	CCCCCCAGGATGTTCC	CGGATAGTTCCATTGG
Sbj_114	chr5	170837545	170837545	-	TGCA	exonic	NPM1	.	frameshift insertion	NPM1:NM_199185:exon10:c.774_775insTGCA:p.L258fs;NPM1:NM_002520:exon11:c.861_862insTGCA:p.L287fs	.	.	.	.	ID=COSM158600;OCCURENCE=2(haematopoietic_and_lymphoid_tissue)	.	.	*/+TGCA	292	201	0.4077	125	167	65	136	GGCTATTCAAGATCTC	CTGGCAGTGGAGGAAG
Sbj_114	chr11	32417908	32417908	C	-	exonic	WT1	.	frameshift deletion	WT1:NM_000378:exon6:c.1093delG:p.A365fs;WT1:NM_001198552:exon6:c.457delG:p.A153fs;WT1:NM_001198551:exon7:c.508delG:p.A170fs;WT1:NM_024424:exon7:c.1144delG:p.A382fs;WT1:NM_024426:exon7:c.1144delG:p.A382fs	.	.	.	.	.	.	.	*/-C	507	447	0.4686	224	283	197	250	CACTGGTCTCAGATGC	CCGACCGTACAAGAGT
Sbj_162	chr16	3778977	3778977	G	A	exonic	CREBBP	.	nonsynonymous SNV	CREBBP:NM_001079846:exon30:c.C5957T:p.A1986V;CREBBP:NM_004380:exon31:c.C6071T:p.A2024V	.	.	.	.	.	0.001	0.04	R	305	18	0.0557	193	112	11	7	TGCTGGGGAAGGGGCG	GCCTGCTGCCACTGCC
Sbj_162	chr13	28592641	28592641	T	A	exonic	FLT3	.	nonsynonymous SNV	FLT3:NM_004119:exon20:c.A2504T:p.D835V	.	.	.	rs121909646	ID=COSM784;OCCURENCE=47(haematopoietic_and_lymphoid_tissue)	0.999	0	W	801	427	0.3477	442	359	226	201	GAATCACTCATGATAT	TCTCGAGCCAATCCAA
Sbj_162	chr15	41989039	41989039	C	G	exonic	MGA	.	nonsynonymous SNV	MGA:NM_001080541:exon3:c.C1831G:p.P611A;MGA:NM_001164273:exon3:c.C1831G:p.P611A	.	.	.	.	.	0.274	0	S	510	398	0.4383	253	257	189	209	GCCTCTCCAAATGTCC	CCTGGAAAAAGAGGAA
Sbj_162	chr5	170837543	170837543	-	TCTG	exonic	NPM1	.	frameshift insertion	NPM1:NM_199185:exon10:c.772_773insTCTG:p.L258fs;NPM1:NM_002520:exon11:c.859_860insTCTG:p.L287fs	.	.	.	.	ID=COSM158604;OCCURENCE=27(haematopoietic_and_lymphoid_tissue)	.	.	*/+TCTG	352	245	0.4104	169	183	91	154	CAGGCTATTCAAGATC	CTCTGGCAGTGGAGGA
Sbj_162	chr1	115258747	115258747	C	G	exonic	NRAS	.	nonsynonymous SNV	NRAS:NM_002524:exon2:c.G35C:p.G12A	.	.	.	rs121913237	ID=COSM565;OCCURENCE=1(lung);36(haematopoietic_and_lymphoid_tissue);1(testis);2(breast);12(skin);2(large_intestine)	0.775	0	S	1244	68	0.0518	615	629	28	40	CTTTTCCCAACACCAC	CCTGCTCCAACCACCA
Sbj_162	chrX	53438772	53438772	C	T	exonic	SMC1A	.	nonsynonymous SNV	SMC1A:NM_006306:exon7:c.G1193A:p.R398Q;SMC1A:NM_001281463:exon8:c.G1127A:p.R376Q	.	.	.	.	.	0.982	0.25	Y	618	86	0.1222	295	323	38	48	TCAGCTTTCTGGTCTC	CGATTGAATTTCTCCA
Sbj_162	chr11	32413553	32413553	A	G	exonic	WT1	.	nonsynonymous SNV	WT1:NM_000378:exon8:c.T1346C:p.L449P;WT1:NM_001198552:exon8:c.T710C:p.L237P;WT1:NM_001198551:exon9:c.T761C:p.L254P;WT1:NM_024424:exon9:c.T1397C:p.L466P;WT1:NM_024426:exon9:c.T1397C:p.L466P	.	.	.	.	.	1	0	R	507	285	0.3598	290	217	164	121	CTGGTGTGGGTCTTCA	AGGTGGTCGGACCGGG
Sbj_163	chr13	28592642	28592642	C	G	exonic	FLT3	.	nonsynonymous SNV	FLT3:NM_004119:exon20:c.G2503C:p.D835H	.	.	.	rs121913488	ID=COSM785;OCCURENCE=32(haematopoietic_and_lymphoid_tissue)	1	0	S	988	251	0.2026	523	465	127	124	AATCACTCATGATATC	CTCGAGCCAATCCAAA
Sbj_163	chr15	90631934	90631934	C	T	exonic	IDH2	.	nonsynonymous SNV	IDH2:NM_001290114:exon2:c.G29A:p.R10Q;IDH2:NM_001289910:exon4:c.G263A:p.R88Q;IDH2:NM_002168:exon4:c.G419A:p.R140Q	.	.	.	rs121913502	ID=COSM41590;OCCURENCE=417(haematopoietic_and_lymphoid_tissue);1(NS)	1	0	Y	437	358	0.4503	187	250	142	216	CCCCCCAGGATGTTCC	CGGATAGTTCCATTGG
Sbj_163	chr5	170837545	170837545	-	TGTA	exonic	NPM1	.	frameshift insertion	NPM1:NM_199185:exon10:c.774_775insTGTA:p.L258fs;NPM1:NM_002520:exon11:c.861_862insTGTA:p.L287fs	.	.	.	.	.	.	.	*/+TGTA	341	229	0.4018	142	199	95	134	GGCTATTCAAGATCTC	CTGGCAGTGGAGGAAG
Sbj_163	chr1	115258747	115258747	C	T	exonic	NRAS	.	nonsynonymous SNV	NRAS:NM_002524:exon2:c.G35A:p.G12D	.	7.7e-05	.	rs121913237	ID=COSM564;OCCURENCE=60(skin);3(biliary_tract);49(large_intestine);1(genital_tract);1(kidney);1(pancreas);1(ovary);2(soft_tissue);4(endometrium);2(thyroid);1(lung);3(testis);324(haematopoietic_and_lymphoid_tissue);3(central_nervous_system);1(upper_aerodigestive_tract);2(NS)	0.372	0	Y	1265	67	0.0503	627	638	32	35	CTTTTCCCAACACCAC	CCTGCTCCAACCACCA
Sbj_163	chr12	112888199	112888199	C	T	exonic	PTPN11	.	nonsynonymous SNV	PTPN11:NM_002834:exon3:c.C215T:p.A72V;PTPN11:NM_080601:exon3:c.C215T:p.A72V	.	.	.	.	ID=COSM13015;OCCURENCE=42(haematopoietic_and_lymphoid_tissue)	0.994	0	Y	1127	51	0.0433	528	599	20	31	GAGGGGAGAAATTTGC	CCACTTTGGCTGAGTT
Sbj_163	chr12	112926852	112926852	C	T	exonic	PTPN11	.	nonsynonymous SNV	PTPN11:NM_002834:exon13:c.C1472T:p.P491L	.	.	.	.	ID=COSM13034;OCCURENCE=1(skin);3(haematopoietic_and_lymphoid_tissue)	0.532	0.42	Y	968	133	0.1208	601	367	80	53	GCGATATTGACGTTCC	CCAAAACCATCCAGAT
Sbj_388	chr13	28592642	28592642	C	G	exonic	FLT3	.	nonsynonymous SNV	FLT3:NM_004119:exon20:c.G2503C:p.D835H	.	.	.	rs121913488	ID=COSM785;OCCURENCE=32(haematopoietic_and_lymphoid_tissue)	1	0	S	916	86	0.0858	487	429	45	41	AATCACTCATGATATC	CTCGAGCCAATCCAAA
Sbj_388	chr3	71102849	71102849	-	T	exonic	FOXP1	.	frameshift insertion	FOXP1:NM_001244813:exon2:c.57dupA:p.V20fs;FOXP1:NM_001244815:exon3:c.363dupA:p.V122fs;FOXP1:NM_001244814:exon4:c.357dupA:p.V120fs;FOXP1:NM_001244816:exon7:c.357dupA:p.V120fs;FOXP1:NM_001244808:exon8:c.357dupA:p.V120fs;FOXP1:NM_001244810:exon8:c.357dupA:p.V120fs;FOXP1:NM_032682:exon8:c.357dupA:p.V120fs	.	.	.	.	.	.	.	*/+T	526	43	0.0756	315	211	26	17	GCTGAGGGCTCAGCAC	CTTGTTGCTGGAGGAT
Sbj_388	chr1	115256528	115256528	T	G	exonic	NRAS	.	nonsynonymous SNV	NRAS:NM_002524:exon3:c.A183C:p.Q61H	.	.	.	.	ID=COSM586;OCCURENCE=1(large_intestine);1(breast);11(skin);1(soft_tissue);23(haematopoietic_and_lymphoid_tissue);3(thyroid);1(NS)	0.294	0.01	K	794	154	0.1624	378	416	75	79	GGCACTGTACTCTTCT	TTGTCCAGCTGTATCC
Sbj_388	chr1	115258747	115258747	C	T	exonic	NRAS	.	nonsynonymous SNV	NRAS:NM_002524:exon2:c.G35A:p.G12D	.	7.7e-05	.	rs121913237	ID=COSM564;OCCURENCE=60(skin);3(biliary_tract);49(large_intestine);1(genital_tract);1(kidney);1(pancreas);1(ovary);2(soft_tissue);4(endometrium);2(thyroid);1(lung);3(testis);324(haematopoietic_and_lymphoid_tissue);3(central_nervous_system);1(upper_aerodigestive_tract);2(NS)	0.372	0	Y	1079	36	0.0323	523	556	24	12	CTTTTCCCAACACCAC	CCTGCTCCAACCACCA
Sbj_388	chr5	176562738	176562738	G	C	exonic	NSD1	.	nonsynonymous SNV	NSD1:NM_022455:exon2:c.G634C:p.D212H	.	.	.	.	.	1	0	S	489	391	0.4443	234	255	192	199	ATGGGAAGTGAACAAG	GACAGCACACCAGAGA
Sbj_434	chr13	28592635	28592637	ATG	-	exonic	FLT3	.	nonframeshift deletion	FLT3:NM_004119:exon20:c.2508_2510del:p.836_837del	.	.	.	.	ID=COSM19836;OCCURENCE=3(haematopoietic_and_lymphoid_tissue)	.	.	*/-ATG	1739	124	0.0666	964	775	72	52	TAGTTGGAATCACTCA	ATGATATCTCGAGCCA
Sbj_434	chr13	28602340	28602340	G	T	exonic	FLT3	.	nonsynonymous SNV	FLT3:NM_004119:exon16:c.C2028A:p.N676K	.	.	.	.	ID=COSM303886;OCCURENCE=2(haematopoietic_and_lymphoid_tissue)	1	0	K	1419	177	0.1109	728	691	91	86	GCACGCCCCCAGCAGG	GTTCACAATATTCTCG
Sbj_434	chr8	128750684	128750684	C	A	exonic	MYC	.	nonsynonymous SNV	MYC:NM_002467:exon2:c.C221A:p.P74Q	.	.	.	.	.	1	0	M	1290	458	0.262	663	627	256	202	AGCTGCTGCCCACCCC	CGCCCCTGTCCCCTAG
Sbj_434	chr1	115258747	115258747	C	T	exonic	NRAS	.	nonsynonymous SNV	NRAS:NM_002524:exon2:c.G35A:p.G12D	.	7.7e-05	.	rs121913237	ID=COSM564;OCCURENCE=60(skin);3(biliary_tract);49(large_intestine);1(genital_tract);1(kidney);1(pancreas);1(ovary);2(soft_tissue);4(endometrium);2(thyroid);1(lung);3(testis);324(haematopoietic_and_lymphoid_tissue);3(central_nervous_system);1(upper_aerodigestive_tract);2(NS)	0.372	0	Y	2028	70	0.0334	1036	992	39	31	CTTTTCCCAACACCAC	CCTGCTCCAACCACCA
Sbj_434	chr12	112888156	112888156	A	T	exonic	PTPN11	.	nonsynonymous SNV	PTPN11:NM_002834:exon3:c.A172T:p.N58Y;PTPN11:NM_080601:exon3:c.A172T:p.N58Y	.	.	.	.	ID=COSM13032;OCCURENCE=4(haematopoietic_and_lymphoid_tissue)	0.999	0.05	W	1522	163	0.0967	911	611	99	64	CACATCAAGATTCAGA	AACACTGGTGATTACT
Sbj_434	chr21	36259233	36259233	-	G	exonic	RUNX1	.	frameshift insertion	RUNX1:NM_001001890:exon1:c.176dupC:p.P59fs;RUNX1:NM_001122607:exon1:c.176dupC:p.P59fs;RUNX1:NM_001754:exon4:c.257dupC:p.P86fs	.	.	.	.	.	.	.	*/+G	447	330	0.4247	229	218	162	168	GCGCACCAGCTCGCCC	CGGGTGGTCGGCCAGC
Sbj_434	chr11	32410654	32410657	GGCG	-	exonic	WT1	.	frameshift deletion	WT1:NM_000378:exon9:c.1441_1444del:p.R481fs;WT1:NM_001198552:exon9:c.814_817del:p.R272fs;WT1:NM_001198551:exon10:c.856_859del:p.R286fs;WT1:NM_024424:exon10:c.1492_1495del:p.R498fs;WT1:NM_024426:exon10:c.1501_1504del:p.R501fs	.	.	.	.	.	.	.	*/-GGCG	826	413	0.3333	432	394	242	171	GATGCATGTTGTGATG	GGCGGACTAATTCATC
Sbj_109	chr13	28592642	28592642	C	G	exonic	FLT3	.	nonsynonymous SNV	FLT3:NM_004119:exon20:c.G2503C:p.D835H	.	.	.	rs121913488	ID=COSM785;OCCURENCE=32(haematopoietic_and_lymphoid_tissue)	1	0	S	971	278	0.2226	495	476	142	136	AATCACTCATGATATC	CTCGAGCCAATCCAAA
Sbj_109	chr5	170819938	170819940	TGA	-	exonic	NPM1	.	nonframeshift deletion	NPM1:NM_001037738:exon6:c.480_482del:p.160_161del;NPM1:NM_002520:exon6:c.480_482del:p.160_161del;NPM1:NM_199185:exon6:c.480_482del:p.160_161del	.	.	.	.	.	.	.	*/-TGA	723	503	0.4103	379	344	244	259	AGTAAAACTTGCTGCt	tgatgaagatgatgac
Sbj_8	chr1	228464149	228464149	A	T	splicing	OBSCN	NM_052843:exon22:c.6221-2A>T;NM_001098623:exon22:c.6221-2A>T;NM_001271223:exon26:c.7346-2A>T	.	.	.	.	.	.	.	.	.	W	119	153	0.5625	100	19	132	21	CCGCGTGTGCACCGCA	AGTGCGCCAGGTACGG
Sbj_8	chr21	36252866	36252866	G	A	exonic	RUNX1	.	stopgain	RUNX1:NM_001001890:exon2:c.C415T:p.R139X;RUNX1:NM_001122607:exon2:c.C415T:p.R139X;RUNX1:NM_001754:exon5:c.C496T:p.R166X	.	.	.	.	ID=COSM24769;OCCURENCE=6(haematopoietic_and_lymphoid_tissue)	.	1	R	958	897	0.4836	579	379	547	350	TACCTCTTCCACTTCG	GACCGACAAACCTGAG
Sbj_164	chr15	90631934	90631934	C	T	exonic	IDH2	.	nonsynonymous SNV	IDH2:NM_001290114:exon2:c.G29A:p.R10Q;IDH2:NM_001289910:exon4:c.G263A:p.R88Q;IDH2:NM_002168:exon4:c.G419A:p.R140Q	.	.	.	rs121913502	ID=COSM41590;OCCURENCE=417(haematopoietic_and_lymphoid_tissue);1(NS)	1	0	Y	470	434	0.4801	186	284	174	260	CCCCCCAGGATGTTCC	CGGATAGTTCCATTGG
Sbj_164	chrX	44820560	44820560	A	G	exonic	KDM6A	.	nonsynonymous SNV	KDM6A:NM_001291415:exon3:c.A257G:p.K86R;KDM6A:NM_001291416:exon3:c.A257G:p.K86R;KDM6A:NM_001291417:exon3:c.A257G:p.K86R;KDM6A:NM_001291418:exon3:c.A257G:p.K86R;KDM6A:NM_021140:exon3:c.A257G:p.K86R	.	.	.	.	.	0.996	0.08	R	689	799	0.537	376	313	430	369	AATCTCTAATCTTAAA	AAGCTGAAGGAAAAGT
Sbj_164	chr5	170837543	170837543	-	TCTG	exonic	NPM1	.	frameshift insertion	NPM1:NM_199185:exon10:c.772_773insTCTG:p.L258fs;NPM1:NM_002520:exon11:c.859_860insTCTG:p.L287fs	.	.	.	.	ID=COSM158604;OCCURENCE=27(haematopoietic_and_lymphoid_tissue)	.	.	*/+TCTG	306	222	0.4205	122	184	82	140	CAGGCTATTCAAGATC	CTCTGGCAGTGGAGGA
Sbj_164	chrX	83319987	83319987	C	T	exonic	RPS6KA6	.	nonsynonymous SNV	RPS6KA6:NM_014496:exon21:c.G2104A:p.V702I	.	.	.	.	.	0.002	0.31	Y	933	664	0.4158	533	400	401	263	GTTTTACCTTAACAAC	CATGTGACACATCATT
Sbj_165	chr2	209113112	209113112	C	A	exonic	IDH1	.	nonsynonymous SNV	IDH1:NM_001282386:exon4:c.G395T:p.R132L;IDH1:NM_001282387:exon4:c.G395T:p.R132L;IDH1:NM_005896:exon4:c.G395T:p.R132L	.	.	.	.	ID=COSM28750;OCCURENCE=8(biliary_tract);16(bone);27(central_nervous_system);28(haematopoietic_and_lymphoid_tissue);1(lung)	0.027	0	M	914	855	0.4833	558	356	558	297	TCCCCATAAGCATGAC	CGACCTATGATGATAG
Sbj_165	chr5	170834736	170834736	-	AAAAAATT	exonic	NPM1	.	frameshift insertion	NPM1:NM_199185:exon9:c.717_718insAAAAAATT:p.F239fs;NPM1:NM_002520:exon10:c.804_805insAAAAAATT:p.F268fs	.	.	.	.	.	.	.	*/+AAAAAATT	786	440	0.3589	406	380	206	234	AGTGGAAGCCAAATTC	CATCAATTATGTGAAG
Sbj_165	chr12	111885632	111885632	G	A	splicing	SH2B3	NM_005475:exon7:c.1408+1G>A;NM_001291424:exon6:c.802+1G>A	.	.	.	.	.	.	.	.	.	R	594	608	0.5058	248	346	243	365	TCTCCCAACCACCAGG	GTCTGACCCTACTGCC
Sbj_317	chr11	32417908	32417908	C	-	exonic	WT1	.	frameshift deletion	WT1:NM_000378:exon6:c.1093delG:p.A365fs;WT1:NM_001198552:exon6:c.457delG:p.A153fs;WT1:NM_001198551:exon7:c.508delG:p.A170fs;WT1:NM_024424:exon7:c.1144delG:p.A382fs;WT1:NM_024426:exon7:c.1144delG:p.A382fs	.	.	.	.	.	.	.	*/-C	680	444	0.395	317	363	203	241	CACTGGTCTCAGATGC	CCGACCGTACAAGAGT
Sbj_317	chr11	32439151	32439151	G	A	exonic	WT1	.	stopgain	WT1:NM_000378:exon4:c.C922T:p.Q308X;WT1:NM_001198551:exon4:c.C286T:p.Q96X;WT1:NM_001198552:exon4:c.C286T:p.Q96X;WT1:NM_024424:exon4:c.C922T:p.Q308X;WT1:NM_024426:exon4:c.C922T:p.Q308X	.	.	.	.	.	.	0.13	R	561	524	0.4829	298	263	259	265	CTCCTAAGTTCATCTG	GATTCCAGGTCATGCA
Sbj_46	chr12	54686894	54686894	A	G	exonic	NFE2	.	nonsynonymous SNV	NFE2:NM_001136023:exon3:c.T386C:p.I129T;NFE2:NM_006163:exon3:c.T386C:p.I129T;NFE2:NM_001261461:exon4:c.T386C:p.I129T	.	.	.	.	.	0.18	0.06	R	457	372	0.4487	219	238	162	210	CCTGCTGGCAGCCCAA	ATGTCCAGGAGGGCTA
Sbj_46	chr5	170837543	170837543	-	TCTG	exonic	NPM1	.	frameshift insertion	NPM1:NM_199185:exon10:c.772_773insTCTG:p.L258fs;NPM1:NM_002520:exon11:c.859_860insTCTG:p.L287fs	.	.	.	.	ID=COSM158604;OCCURENCE=27(haematopoietic_and_lymphoid_tissue)	.	.	*/+TCTG	340	228	0.4014	141	199	91	137	CAGGCTATTCAAGATC	CTCTGGCAGTGGAGGA
Sbj_46	chrX	133547680	133547680	-	C	exonic	PHF6	.	frameshift insertion	PHF6:NM_001015877:exon6:c.578_579insC:p.S193fs;PHF6:NM_032335:exon6:c.581_582insC:p.S194fs;PHF6:NM_032458:exon6:c.578_579insC:p.S193fs	.	.	.	.	.	.	.	*/+C	697	29	0.0399	264	433	9	20	ATGAAATGGAAAGTAG	GTTCCTATGTAAGTAA
Sbj_46	chr4	106164913	106164913	C	T	exonic	TET2	.	nonsynonymous SNV	TET2:NM_001127208:exon6:c.C3781T:p.R1261C	.	.	.	.	ID=COSM87130;OCCURENCE=7(haematopoietic_and_lymphoid_tissue)	1	0	T	5	206	0.9763	1	4	74	132	GGCACGCTCACCAATC	CGCCGGTGTGCCTTGA
Sbj_398	chrX	129148549	129148549	-	T	exonic	BCORL1	.	frameshift insertion	BCORL1:NM_021946:exon3:c.1802dupT:p.L601fs	.	.	.	.	.	.	.	*/+T	715	507	0.4149	390	325	277	230	GTTACCTTCTCTCCTC	CTTAAGTCACCGCCAC
Sbj_398	chr21	36259210	36259210	C	A	exonic	RUNX1	.	nonsynonymous SNV	RUNX1:NM_001001890:exon1:c.G200T:p.S67I;RUNX1:NM_001122607:exon1:c.G200T:p.S67I;RUNX1:NM_001754:exon4:c.G281T:p.S94I	.	.	.	.	ID=COSM24763;OCCURENCE=1(haematopoietic_and_lymphoid_tissue)	1	0	A	63	686	0.9159	35	28	381	305	CAGAGGAAGTTGGGGC	CTGTCGGTGCGCACCA
Sbj_47	chr13	28592642	28592642	C	A	exonic	FLT3	.	nonsynonymous SNV	FLT3:NM_004119:exon20:c.G2503T:p.D835Y	.	.	.	rs121913488	ID=COSM783;OCCURENCE=208(haematopoietic_and_lymphoid_tissue)	1	0	M	680	558	0.4507	365	315	286	272	AATCACTCATGATATC	CTCGAGCCAATCCAAA
Sbj_47	chr15	90631934	90631934	C	T	exonic	IDH2	.	nonsynonymous SNV	IDH2:NM_001290114:exon2:c.G29A:p.R10Q;IDH2:NM_001289910:exon4:c.G263A:p.R88Q;IDH2:NM_002168:exon4:c.G419A:p.R140Q	.	.	.	rs121913502	ID=COSM41590;OCCURENCE=417(haematopoietic_and_lymphoid_tissue);1(NS)	1	0	Y	424	347	0.4501	185	239	145	202	CCCCCCAGGATGTTCC	CGGATAGTTCCATTGG
Sbj_47	chr5	170837543	170837543	-	TCTG	exonic	NPM1	.	frameshift insertion	NPM1:NM_199185:exon10:c.772_773insTCTG:p.L258fs;NPM1:NM_002520:exon11:c.859_860insTCTG:p.L287fs	.	.	.	.	ID=COSM158604;OCCURENCE=27(haematopoietic_and_lymphoid_tissue)	.	.	*/+TCTG	412	265	0.3914	157	255	116	149	CAGGCTATTCAAGATC	CTCTGGCAGTGGAGGA
Sbj_2	chr7	104715217	104715217	-	A	exonic	KMT2E	.	frameshift insertion	KMT2E:NM_018682:exon7:c.685dupA:p.R228fs;KMT2E:NM_182931:exon8:c.685dupA:p.R228fs	.	.	.	.	.	.	.	*/+A	429	19	0.0424	158	271	7	12	TAATGATAAAAGAAGG	GAAAAAAAGCGGGGAG
Sbj_2	chr15	88679231	88679231	G	A	exonic	NTRK3	.	nonsynonymous SNV	NTRK3:NM_001007156:exon9:c.C806T:p.T269M;NTRK3:NM_001012338:exon9:c.C806T:p.T269M;NTRK3:NM_001243101:exon9:c.C806T:p.T269M;NTRK3:NM_002530:exon9:c.C806T:p.T269M	.	.	.	.	.	1	0.02	R	1005	39	0.0374	506	499	19	20	GTCACATTCACCAGCG	GTCAAGTTGATGGCAT
Sbj_48	chr5	170837545	170837545	-	TGCA	exonic	NPM1	.	frameshift insertion	NPM1:NM_199185:exon10:c.774_775insTGCA:p.L258fs;NPM1:NM_002520:exon11:c.861_862insTGCA:p.L287fs	.	.	.	.	ID=COSM158600;OCCURENCE=2(haematopoietic_and_lymphoid_tissue)	.	.	*/+TGCA	337	185	0.3544	120	217	74	111	GGCTATTCAAGATCTC	CTGGCAGTGGAGGAAG
Sbj_48	chr12	112888166	112888166	A	T	exonic	PTPN11	.	nonsynonymous SNV	PTPN11:NM_002834:exon3:c.A182T:p.D61V;PTPN11:NM_080601:exon3:c.A182T:p.D61V	.	.	.	.	ID=COSM13022;OCCURENCE=29(haematopoietic_and_lymphoid_tissue)	0.999	0	W	624	529	0.4588	368	256	291	238	TTCAGAACACTGGTGA	ATTACTATGACCTGTA
Sbj_48	chr3	78766447	78766447	C	A	exonic	ROBO1	.	nonsynonymous SNV	ROBO1:NM_001145845:exon5:c.G778T:p.D260Y;ROBO1:NM_133631:exon5:c.G778T:p.D260Y;ROBO1:NM_002941:exon7:c.G895T:p.D299Y	.	.	.	.	.	1	.	M	640	498	0.4376	389	251	285	213	TGGGCAGCTCTCCATC	CATCTTTCCTCCATCG
Sbj_48	chr10	112344008	112344008	T	C	exonic	SMC3	.	nonsynonymous SNV	SMC3:NM_005445:exon13:c.T1159C:p.S387P	.	.	.	.	.	0.999	0.02	Y	383	309	0.4465	225	158	174	135	GGAAGCCAGTTTACAT	TCAAAAGAAGAAAGGG
Sbj_48	chr11	32417902	32417909	CAGATGCC	-	exonic	WT1	.	frameshift deletion	WT1:NM_000378:exon6:c.1092_1099del:p.S364fs;WT1:NM_001198552:exon6:c.456_463del:p.S152fs;WT1:NM_001198551:exon7:c.507_514del:p.S169fs;WT1:NM_024424:exon7:c.1143_1150del:p.S381fs;WT1:NM_024426:exon7:c.1143_1150del:p.S381fs	.	.	.	.	.	.	.	*/-CAGATGCC	979	103	0.0952	462	517	45	58	GTTTCTCACTGGTCTC	CAGATGCCGACCGTAC
Sbj_48	chr11	32417916	32417916	-	CAAGAGT	exonic	WT1	.	frameshift insertion	WT1:NM_000378:exon6:c.1084_1085insACTCTTG:p.V362fs;WT1:NM_001198552:exon6:c.448_449insACTCTTG:p.V150fs;WT1:NM_001198551:exon7:c.499_500insACTCTTG:p.V167fs;WT1:NM_024424:exon7:c.1135_1136insACTCTTG:p.V379fs;WT1:NM_024426:exon7:c.1135_1136insACTCTTG:p.V379fs	.	.	.	.	ID=COSM27297;OCCURENCE=3(haematopoietic_and_lymphoid_tissue)	.	.	*/+CAAGAGT	861	166	0.1616	381	480	77	89	TCAGATGCCGACCGTA	ACAAGAGTCGGGGCTA
Sbj_48	chr11	32417943	32417943	-	A	exonic	WT1	.	frameshift insertion	WT1:NM_000378:exon6:c.1057_1058insT:p.R353fs;WT1:NM_001198552:exon6:c.421_422insT:p.R141fs;WT1:NM_001198551:exon7:c.472_473insT:p.R158fs;WT1:NM_024424:exon7:c.1108_1109insT:p.R370fs;WT1:NM_024426:exon7:c.1108_1109insT:p.R370fs	.	.	.	.	ID=COSM1666848;COSM1666849;OCCURENCE=1(haematopoietic_and_lymphoid_tissue)	.	.	*/+A	435	31	0.0665	160	275	11	20	GCTACTCCAGGCACAC	CGTCGCACATCCTGCA
Sbj_48	chr11	32417943	32417943	C	-	exonic	WT1	.	frameshift deletion	WT1:NM_000378:exon6:c.1058delG:p.R353fs;WT1:NM_001198552:exon6:c.422delG:p.R141fs;WT1:NM_001198551:exon7:c.473delG:p.R158fs;WT1:NM_024424:exon7:c.1109delG:p.R370fs;WT1:NM_024426:exon7:c.1109delG:p.R370fs	.	.	.	.	ID=COSM1166757;COSM1166756;OCCURENCE=1(haematopoietic_and_lymphoid_tissue)	.	.	*/-C	477	454	0.4876	180	297	173	281	GCTACTCCAGGCACAC	CGTCGCACATCCTGCA
Sbj_23	chrX	53241048	53241048	-	C	exonic	KDM5C	.	frameshift insertion	KDM5C:NM_001146702:exon7:c.961dupG:p.A321fs;KDM5C:NM_001282622:exon9:c.1159dupG:p.A387fs;KDM5C:NM_004187:exon9:c.1162dupG:p.A388fs	.	.	.	.	.	.	.	*/+C	278	29	0.0945	140	138	10	19	GTGTATTCCCGGGTAG	GCCTGCTCAAAGCCAA
Sbj_23	chr11	118339554	118339554	C	T	exonic	KMT2A	.	nonsynonymous SNV	KMT2A:NM_001197104:exon2:c.C497T:p.P166L;KMT2A:NM_005933:exon2:c.C497T:p.P166L	.	.	.	.	.	1	0.18	Y	507	29	0.0541	223	284	11	18	GTCCCACAAGGTCTCC	CTTCAGGTACGGCCAA
Sbj_23	chr15	41988983	41988983	-	GGGGAGG	exonic	MGA	.	frameshift insertion	MGA:NM_001080541:exon3:c.1775_1776insGGGGAGG:p.K592fs;MGA:NM_001164273:exon3:c.1775_1776insGGGGAGG:p.K592fs	.	.	.	.	.	.	.	*/+GGGGAGG	550	19	0.0334	275	275	8	11	GAACAACTATGCTTAA	AGATTGCAACAGCCGC
Sbj_166	chr13	28592642	28592642	C	A	exonic	FLT3	.	nonsynonymous SNV	FLT3:NM_004119:exon20:c.G2503T:p.D835Y	.	.	.	rs121913488	ID=COSM783;OCCURENCE=208(haematopoietic_and_lymphoid_tissue)	1	0	M	762	585	0.4343	403	359	303	282	AATCACTCATGATATC	CTCGAGCCAATCCAAA
Sbj_166	chr5	170837545	170837545	-	TGCT	exonic	NPM1	.	frameshift insertion	NPM1:NM_199185:exon10:c.774_775insTGCT:p.L258fs;NPM1:NM_002520:exon11:c.861_862insTGCT:p.L287fs	.	.	.	.	ID=COSM20861;OCCURENCE=3(haematopoietic_and_lymphoid_tissue)	.	.	*/+TGCT	314	169	0.3499	125	189	65	104	GGCTATTCAAGATCTC	CTGGCAGTGGAGGAAG
Sbj_166	chrX	53432008	53432008	C	T	exonic	SMC1A	.	nonsynonymous SNV	SMC1A:NM_006306:exon13:c.G2132A:p.R711Q;SMC1A:NM_001281463:exon14:c.G2066A:p.R689Q	.	.	.	.	.	1	0	T	11	321	0.9669	5	6	128	193	TGGGAGTACTTGAGCC	CGCATCTGCAGTCCAT
Sbj_49	chr2	25457242	25457242	C	T	exonic	DNMT3A	.	nonsynonymous SNV	DNMT3A:NM_153759:exon19:c.G2078A:p.R693H;DNMT3A:NM_022552:exon23:c.G2645A:p.R882H;DNMT3A:NM_175629:exon23:c.G2645A:p.R882H	.	0.000692	.	rs147001633	ID=COSM52944;COSM442676;OCCURENCE=1(breast);410(haematopoietic_and_lymphoid_tissue)	0.651	0.03	Y	482	459	0.4878	197	285	179	280	CTCTGCCTCGCCAAGC	CGGCTCATGTTGGAGA
Sbj_49	chr2	209113112	209113112	C	T	exonic	IDH1	.	nonsynonymous SNV	IDH1:NM_001282386:exon4:c.G395A:p.R132H;IDH1:NM_001282387:exon4:c.G395A:p.R132H;IDH1:NM_005896:exon4:c.G395A:p.R132H	.	.	.	rs121913500	ID=COSM28746;OCCURENCE=1(salivary_gland);5(prostate);1(large_intestine);1(urinary_tract);1(skin);1(NS);39(bone);3497(central_nervous_system);214(haematopoietic_and_lymphoid_tissue);1(lung)	0.127	0	Y	627	539	0.4623	388	239	353	186	TCCCCATAAGCATGAC	CGACCTATGATGATAG
Sbj_49	chr5	170837543	170837543	-	TCTG	exonic	NPM1	.	frameshift insertion	NPM1:NM_199185:exon10:c.772_773insTCTG:p.L258fs;NPM1:NM_002520:exon11:c.859_860insTCTG:p.L287fs	.	.	.	.	ID=COSM158604;OCCURENCE=27(haematopoietic_and_lymphoid_tissue)	.	.	*/+TCTG	361	221	0.3797	146	215	77	144	CAGGCTATTCAAGATC	CTCTGGCAGTGGAGGA
Sbj_49	chr12	112888199	112888199	C	T	exonic	PTPN11	.	nonsynonymous SNV	PTPN11:NM_002834:exon3:c.C215T:p.A72V;PTPN11:NM_080601:exon3:c.C215T:p.A72V	.	.	.	.	ID=COSM13015;OCCURENCE=42(haematopoietic_and_lymphoid_tissue)	0.994	0	Y	927	405	0.3041	423	504	206	199	GAGGGGAGAAATTTGC	CCACTTTGGCTGAGTT
Sbj_50	chr5	170837543	170837543	-	TCTG	exonic	NPM1	.	frameshift insertion	NPM1:NM_199185:exon10:c.772_773insTCTG:p.L258fs;NPM1:NM_002520:exon11:c.859_860insTCTG:p.L287fs	.	.	.	.	ID=COSM158604;OCCURENCE=27(haematopoietic_and_lymphoid_tissue)	.	.	*/+TCTG	283	189	0.4004	119	164	81	108	CAGGCTATTCAAGATC	CTCTGGCAGTGGAGGA
Sbj_50	chr4	106162544	106162544	C	T	exonic	TET2	.	nonsynonymous SNV	TET2:NM_001127208:exon4:c.C3458T:p.A1153V	.	.	.	.	.	0.976	0.13	Y	582	410	0.4133	322	260	228	182	ATACCCATCTAGGAGC	CAGGTCCTAATGTGGC
Sbj_50	chr4	106193748	106193748	C	T	exonic	TET2	.	stopgain	TET2:NM_001127208:exon10:c.C4210T:p.R1404X	.	.	.	.	ID=COSM42037;OCCURENCE=7(haematopoietic_and_lymphoid_tissue)	.	1	Y	473	424	0.4727	266	207	254	170	ACTAGAGAAGACAATC	CGAGAATTTGGAGGAA
Sbj_51	chr1	36932092	36932092	G	A	exonic	CSF3R	.	stopgain	CSF3R:NM_000760:exon17:c.C2377T:p.Q793X;CSF3R:NM_156039:exon17:c.C2458T:p.Q820X	.	.	.	.	.	.	0.29	R	241	208	0.4633	82	159	78	130	CCAAGGGGCTGGCCTG	GGAACCAGAGGTTCTC
Sbj_51	chr5	170837544	170837544	-	CTGC	exonic	NPM1	.	frameshift insertion	NPM1:NM_199185:exon10:c.773_774insCTGC:p.L258fs;NPM1:NM_002520:exon11:c.860_861insCTGC:p.L287fs	.	.	.	.	ID=COSM28937;OCCURENCE=7(haematopoietic_and_lymphoid_tissue)	.	.	*/+CTGC	390	167	0.2998	181	209	71	96	AGGCTATTCAAGATCT	TCTGGCAGTGGAGGAA
Sbj_51	chr4	106193849	106193849	-	A	exonic	TET2	.	frameshift insertion	TET2:NM_001127208:exon10:c.4312dupA:p.E1437fs	.	.	.	.	.	.	.	*/+A	479	541	0.5304	244	235	260	281	GGAAGCTCAGGAGGAG	GAAAAAACGGAGTGGT
Sbj_435	chr2	209113113	209113113	G	A	exonic	IDH1	.	nonsynonymous SNV	IDH1:NM_001282386:exon4:c.C394T:p.R132C;IDH1:NM_001282387:exon4:c.C394T:p.R132C;IDH1:NM_005896:exon4:c.C394T:p.R132C	.	.	.	rs121913499	ID=COSM28747;OCCURENCE=212(haematopoietic_and_lymphoid_tissue);3(NS);184(bone);106(central_nervous_system);1(prostate);3(large_intestine);33(biliary_tract);3(liver);6(skin);1(breast);11(soft_tissue);1(autonomic_ganglia)	0.259	0	R	766	539	0.413	487	279	342	197	CCCCATAAGCATGACG	GACCTATGATGATAGG
Sbj_435	chrX	123220410	123220410	G	T	exonic	STAG2	.	stopgain	STAG2:NM_006603:exon29:c.G3067T:p.E1023X;STAG2:NM_001042749:exon30:c.G3067T:p.E1023X;STAG2:NM_001042750:exon30:c.G3067T:p.E1023X;STAG2:NM_001042751:exon30:c.G3067T:p.E1023X;STAG2:NM_001282418:exon30:c.G3067T:p.E1023X	.	.	.	.	ID=COSM79420;OCCURENCE=1(ovary)	.	0.02	K	289	289	0.5	173	116	183	106	AGGTATGTTTACTTGG	GAAAAGTTCATGACCT
Sbj_411	chrX	154348425	154348425	A	T	exonic	BRCC3	.	stoploss	BRCC3:NM_001018055:exon10:c.A876T:p.X292Y;BRCC3:NM_001242640:exon10:c.A879T:p.X293Y;BRCC3:NM_024332:exon11:c.A951T:p.X317Y	.	.	.	.	.	.	.	T	98	415	0.809	28	70	126	289	TTCTTCTCTAGAATAA	AATCAGGAGACAAAAT
Sbj_411	chr16	67654615	67654615	C	T	exonic	CTCF	.	nonsynonymous SNV	CTCF:NM_001191022:exon4:c.C118T:p.R40C;CTCF:NM_006565:exon6:c.C1102T:p.R368C	.	.	.	.	ID=COSM1378950;OCCURENCE=1(large_intestine)	1	0.01	Y	1592	59	0.0357	921	671	38	21	GTCAGCAAATTAAAAC	CGTCACATTCGCTCTC
Sbj_411	chr5	90124777	90124777	T	C	exonic	GPR98	.	nonsynonymous SNV	GPR98:NM_032119:exon77:c.T16385C:p.V5462A	.	.	.	.	.	0.006	.	Y	356	276	0.4367	257	99	203	73	TACCACAGGTTGAAGT	TGTATTTTTTTGTGGA
Sbj_411	chr21	36252865	36252865	C	T	exonic	RUNX1	.	nonsynonymous SNV	RUNX1:NM_001001890:exon2:c.G416A:p.R139Q;RUNX1:NM_001122607:exon2:c.G416A:p.R139Q;RUNX1:NM_001754:exon5:c.G497A:p.R166Q	.	.	.	.	ID=COSM36055;OCCURENCE=3(haematopoietic_and_lymphoid_tissue)	1	0	T	132	1454	0.9168	85	47	915	539	GTACCTCTTCCACTTC	CGACCGACAAACCTGA
Sbj_411	chr17	74732936	74732959	GGCGGCTGTGGTGTGAGTCCGGGG	-	exonic	SRSF2	.	nonframeshift deletion	SRSF2:NM_001195427:exon1:c.284_307del:p.95_103del;SRSF2:NM_003016:exon1:c.284_307del:p.95_103del	.	.	.	.	ID=COSM1318446;COSM146289;OCCURENCE=22(haematopoietic_and_lymphoid_tissue)	.	.	*/-GGCGGCTGTGGTGTGAGTCCGGGG	425	158	0.271	354	71	125	33	GGGGTGGCGGTCCCCG	GGCGGCTGTGGTGTGA
Sbj_411	chr4	106158061	106158061	A	T	exonic	TET2	.	stopgain	TET2:NM_001127208:exon3:c.A2962T:p.K988X;TET2:NM_017628:exon3:c.A2962T:p.K988X	.	.	.	.	.	.	1	W	1530	147	0.0877	669	861	61	86	GTGGAACCTGGATGCA	AAGCCACATGCCTGTA
Sbj_167	chr2	25467466	25467466	C	T	exonic	DNMT3A	.	nonsynonymous SNV	DNMT3A:NM_153759:exon10:c.G1043A:p.C348Y;DNMT3A:NM_022552:exon14:c.G1610A:p.C537Y;DNMT3A:NM_175629:exon14:c.G1610A:p.C537Y	.	.	.	.	.	1	0	Y	623	487	0.4387	302	321	249	238	CCACAGCAGATGGTGC	CAGTAGGACTGGTAGC
Sbj_167	chr5	170837545	170837545	-	TGCA	exonic	NPM1	.	frameshift insertion	NPM1:NM_199185:exon10:c.774_775insTGCA:p.L258fs;NPM1:NM_002520:exon11:c.861_862insTGCA:p.L287fs	.	.	.	.	ID=COSM158600;OCCURENCE=2(haematopoietic_and_lymphoid_tissue)	.	.	*/+TGCA	328	255	0.4374	145	183	98	157	GGCTATTCAAGATCTC	CTGGCAGTGGAGGAAG
Sbj_167	chr1	228468402	228468402	G	A	exonic	OBSCN	.	nonsynonymous SNV	OBSCN:NM_001098623:exon30:c.G8102A:p.R2701Q;OBSCN:NM_052843:exon30:c.G8102A:p.R2701Q;OBSCN:NM_001271223:exon35:c.G9389A:p.R3130Q	.	.	.	.	.	0.997	0.3	R	370	281	0.4316	124	246	103	178	ACACGGCGGGCACGCG	GGGGGCTCGTGGTGCA
Sbj_31	chr20	31022289	31022289	C	T	exonic	ASXL1	.	stopgain	ASXL1:NM_015338:exon12:c.C1774T:p.Q592X	.	.	.	.	ID=COSM96400;OCCURENCE=3(haematopoietic_and_lymphoid_tissue);1(large_intestine)	.	0.01	Y	884	581	0.3966	474	410	336	245	GGTCAGCCCACTTACC	CAGATATGCCCCCGGA
Sbj_31	chr7	140453154	140453154	T	G	exonic	BRAF	.	nonsynonymous SNV	BRAF:NM_004333:exon15:c.A1781C:p.D594A	.	.	.	.	ID=COSM1583010;OCCURENCE=1(NS)	1	0.03	K	935	353	0.2741	416	519	153	200	GTAGCTAGACCAAAAT	TCACCTATTTTTACTG
Sbj_31	chr7	151860717	151860717	C	G	exonic	KMT2C	.	nonsynonymous SNV	KMT2C:NM_170606:exon43:c.G9945C:p.Q3315H	.	.	.	.	.	0.998	0.09	G	0	808	1	0	0	320	488	AATAACTGTTGTGTGC	CTGCTGGTGCTGAAGC
Sbj_31	chr1	115258744	115258744	C	T	exonic	NRAS	.	nonsynonymous SNV	NRAS:NM_002524:exon2:c.G38A:p.G13D	.	.	.	rs121434596	ID=COSM573;OCCURENCE=6(large_intestine);24(skin);1(endometrium);181(haematopoietic_and_lymphoid_tissue);1(thyroid);2(upper_aerodigestive_tract);1(NS)	0.434	0.03	Y	2064	168	0.0753	1065	999	87	81	GCGCTTTTCCCAACAC	CCACCTGCTCCAACCA
Sbj_31	chr3	47103717	47103717	G	A	exonic	SETD2	.	stopgain	SETD2:NM_014159:exon14:c.C6229T:p.R2077X	.	.	.	.	.	.	1	R	775	656	0.4584	449	326	401	255	AGAGGGAGCTTCTTCG	GTTTCCTTTTCTCTTT
Sbj_15	chr13	28608217	28608217	-	CCT	splicing	FLT3	NM_004119:exon15:c.1837+2->AGG	.	.	.	.	.	.	.	.	.	*/+CCT	831	174	0.1731	392	439	87	87	GCACATTCCATTCTTA	ACCAAACTCTAAATTT
Sbj_15	chr13	28608220	28608220	A	C	exonic	FLT3	.	nonsynonymous SNV	FLT3:NM_004119:exon14:c.T1836G:p.F612L	.	.	.	.	.	0.778	0.81	M	805	183	0.1852	386	419	89	94	CATTCCATTCTTACCA	AAACTCTAAATTTTCT
Sbj_15	chr15	90631835	90631835	T	G	exonic	IDH2	.	nonsynonymous SNV	IDH2:NM_001290114:exon2:c.A128C:p.H43P;IDH2:NM_001289910:exon4:c.A362C:p.H121P;IDH2:NM_002168:exon4:c.A518C:p.H173P	.	.	.	.	.	1	0	K	425	249	0.3694	221	204	130	119	TGGTCGCCATGGGCGT	TGCCTGCCAATGGTGA
Sbj_15	chr15	90631836	90631836	G	C	exonic	IDH2	.	nonsynonymous SNV	IDH2:NM_001290114:exon2:c.C127G:p.H43D;IDH2:NM_001289910:exon4:c.C361G:p.H121D;IDH2:NM_002168:exon4:c.C517G:p.H173D	.	.	.	.	.	1	0	S	438	243	0.3568	236	202	126	117	GGTCGCCATGGGCGTG	GCCTGCCAATGGTGAT
Sbj_15	chr15	90631837	90631837	C	A	exonic	IDH2	.	nonsynonymous SNV	IDH2:NM_001290114:exon2:c.G126T:p.R42S;IDH2:NM_001289910:exon4:c.G360T:p.R120S;IDH2:NM_002168:exon4:c.G516T:p.R172S	.	.	.	.	ID=COSM34090;OCCURENCE=1(soft_tissue);1(biliary_tract);12(bone);4(central_nervous_system);2(haematopoietic_and_lymphoid_tissue)	1	0	M	448	245	0.3535	243	205	128	117	GTCGCCATGGGCGTGC	CCTGCCAATGGTGATG
Sbj_3	chr19	33792884	33792884	-	GG	exonic	CEBPA	.	frameshift insertion	CEBPA:NM_001285829:exon1:c.79_80insCC:p.L27fs;CEBPA:NM_001287424:exon1:c.541_542insCC:p.L181fs;CEBPA:NM_001287435:exon1:c.394_395insCC:p.L132fs;CEBPA:NM_004364:exon1:c.436_437insCC:p.L146fs	.	.	.	.	.	.	.	*/+GG	91	23	0.2018	52	39	12	11	CCGACGCGCTCGTACA	AGGGGCTCCAGCCTGC
Sbj_3	chr2	25463524	25463524	G	A	exonic	DNMT3A	.	nonsynonymous SNV	DNMT3A:NM_153759:exon14:c.C1591T:p.R531C;DNMT3A:NM_022552:exon18:c.C2158T:p.R720C;DNMT3A:NM_175629:exon18:c.C2158T:p.R720C	.	.	.	.	ID=COSM1407104;COSM1407105;OCCURENCE=1(haematopoietic_and_lymphoid_tissue);1(large_intestine)	0.997	0	R	515	550	0.5164	314	201	324	226	CGTAGAGGCCCTTGCG	GAGCAGGGTTGACGAT
Sbj_3	chr22	30733745	30733745	C	T	exonic	SF3A1	.	nonsynonymous SNV	SF3A1:NM_005877:exon12:c.G1885A:p.V629M	.	.	.	.	.	0.99	0.54	Y	74	55	0.4264	56	18	42	13	AGGGAGGCATGGGCAC	CCACGTTGATTCTGGG
Sbj_3	chr19	4055006	4055006	G	C	exonic	ZBTB7A	.	stopgain	ZBTB7A:NM_015898:exon2:c.C225G:p.Y75X	.	.	.	.	.	.	1	S	2189	94	0.0412	1177	1012	53	41	GACGAAGTCGATCTCG	GTACACGTTCTGCTGG
Sbj_168	chr17	29496957	29496957	T	A	exonic	NF1	.	nonsynonymous SNV	NF1:NM_000267:exon5:c.T528A:p.D176E;NF1:NM_001042492:exon5:c.T528A:p.D176E;NF1:NM_001128147:exon5:c.T528A:p.D176E	.	0.00346	0.000798722	rs112306990	ID=COSM24498;OCCURENCE=1(soft_tissue);1(large_intestine)	0.979	0.18	W	806	810	0.5012	425	381	451	359	TGTTGATGTTCATGAT	TATAGAATTGTTACAG
Sbj_168	chr5	170837544	170837544	-	CTGC	exonic	NPM1	.	frameshift insertion	NPM1:NM_199185:exon10:c.773_774insCTGC:p.L258fs;NPM1:NM_002520:exon11:c.860_861insCTGC:p.L287fs	.	.	.	.	ID=COSM28937;OCCURENCE=7(haematopoietic_and_lymphoid_tissue)	.	.	*/+CTGC	322	200	0.3831	122	200	78	122	AGGCTATTCAAGATCT	TCTGGCAGTGGAGGAA
Sbj_168	chr11	32417935	32417935	-	AGGCACA	exonic	WT1	.	frameshift insertion	WT1:NM_000378:exon6:c.1065_1066insTGTGCCT:p.G356fs;WT1:NM_001198552:exon6:c.429_430insTGTGCCT:p.G144fs;WT1:NM_001198551:exon7:c.480_481insTGTGCCT:p.G161fs;WT1:NM_024424:exon7:c.1116_1117insTGTGCCT:p.G373fs;WT1:NM_024426:exon7:c.1116_1117insTGTGCCT:p.G373fs	.	.	.	.	.	.	.	*/+AGGCACA	1345	302	0.1834	533	812	108	194	GAGTCGGGGCTACTCC	CAGGCACACGTCGCAC
Sbj_169	chr13	28592641	28592641	T	A	exonic	FLT3	.	nonsynonymous SNV	FLT3:NM_004119:exon20:c.A2504T:p.D835V	.	.	.	rs121909646	ID=COSM784;OCCURENCE=47(haematopoietic_and_lymphoid_tissue)	0.999	0	W	1962	94	0.0457	1117	845	48	46	GAATCACTCATGATAT	TCTCGAGCCAATCCAA
Sbj_169	chr5	170837545	170837545	-	TGTA	exonic	NPM1	.	frameshift insertion	NPM1:NM_199185:exon10:c.774_775insTGTA:p.L258fs;NPM1:NM_002520:exon11:c.861_862insTGTA:p.L287fs	.	.	.	.	.	.	.	*/+TGTA	379	225	0.3725	143	236	85	140	GGCTATTCAAGATCTC	CTGGCAGTGGAGGAAG
Sbj_169	chr1	115258747	115258747	C	A	exonic	NRAS	.	nonsynonymous SNV	NRAS:NM_002524:exon2:c.G35T:p.G12V	.	.	.	rs121913237	ID=COSM566;OCCURENCE=2(thyroid);1(testis);55(haematopoietic_and_lymphoid_tissue);7(skin);1(prostate);8(large_intestine)	0.613	0.01	M	1347	745	0.3561	683	664	370	375	CTTTTCCCAACACCAC	CCTGCTCCAACCACCA
Sbj_170	chr19	33793252	33793252	-	G	exonic	CEBPA	.	frameshift insertion	CEBPA:NM_001287424:exon1:c.173dupC:p.P58fs;CEBPA:NM_001287435:exon1:c.26dupC:p.P9fs;CEBPA:NM_004364:exon1:c.68dupC:p.P23fs	.	.	.	rs137852729	ID=COSM18922;OCCURENCE=31(haematopoietic_and_lymphoid_tissue)	.	.	*/+G	176	127	0.4191	64	112	50	77	GCTGCTGGGCGCGTGC	CGGGGGGCTCTGCAGG
Sbj_170	chr5	170837545	170837545	-	TGTA	exonic	NPM1	.	frameshift insertion	NPM1:NM_199185:exon10:c.774_775insTGTA:p.L258fs;NPM1:NM_002520:exon11:c.861_862insTGTA:p.L287fs	.	.	.	.	.	.	.	*/+TGTA	330	208	0.3866	139	191	71	137	GGCTATTCAAGATCTC	CTGGCAGTGGAGGAAG
Sbj_170	chr4	106180893	106180893	G	C	exonic	TET2	.	nonsynonymous SNV	TET2:NM_001127208:exon7:c.G3921C:p.R1307S	.	.	.	.	.	1	0	S	482	15	0.0302	185	297	1	14	AAGCAAGATCCCAAGG	GAAGTTTAAGCTGCTT
Sbj_170	chr4	106180882	106180893	AAGATCCCAAGG	-	exonic	TET2	.	nonframeshift deletion	TET2:NM_001127208:exon7:c.3910_3921del:p.1304_1307del	.	.	.	.	.	.	.	*/-AAGATCCCAAGG	614	281	0.314	256	358	95	186	AAGTTTGCCAGAAGCA	AAGATCCCAAGGAAGT
Sbj_170	chr4	106182972	106182972	T	A	exonic	TET2	.	stopgain	TET2:NM_001127208:exon8:c.T4011A:p.Y1337X	.	.	.	.	ID=COSM87145;OCCURENCE=2(haematopoietic_and_lymphoid_tissue)	.	1	W	518	540	0.5104	254	264	271	269	TATGGCACCAACATAT	TAAGAAACTTGCACCT
Sbj_171	chr13	28592642	28592642	C	A	exonic	FLT3	.	nonsynonymous SNV	FLT3:NM_004119:exon20:c.G2503T:p.D835Y	.	.	.	rs121913488	ID=COSM783;OCCURENCE=208(haematopoietic_and_lymphoid_tissue)	1	0	M	1827	130	0.0664	986	841	68	62	AATCACTCATGATATC	CTCGAGCCAATCCAAA
Sbj_171	chr15	90631934	90631934	C	T	exonic	IDH2	.	nonsynonymous SNV	IDH2:NM_001290114:exon2:c.G29A:p.R10Q;IDH2:NM_001289910:exon4:c.G263A:p.R88Q;IDH2:NM_002168:exon4:c.G419A:p.R140Q	.	.	.	rs121913502	ID=COSM41590;OCCURENCE=417(haematopoietic_and_lymphoid_tissue);1(NS)	1	0	Y	538	456	0.4588	225	313	172	284	CCCCCCAGGATGTTCC	CGGATAGTTCCATTGG
Sbj_171	chr5	170837543	170837543	-	TCTG	exonic	NPM1	.	frameshift insertion	NPM1:NM_199185:exon10:c.772_773insTCTG:p.L258fs;NPM1:NM_002520:exon11:c.859_860insTCTG:p.L287fs	.	.	.	.	ID=COSM158604;OCCURENCE=27(haematopoietic_and_lymphoid_tissue)	.	.	*/+TCTG	338	242	0.4172	142	196	76	166	CAGGCTATTCAAGATC	CTCTGGCAGTGGAGGA
Sbj_10	chr7	101892133	101892135	CAG	-	exonic	CUX1	.	nonframeshift deletion	CUX1:NM_001202543:exon24:c.4362_4364del:p.1454_1455del;CUX1:NM_181552:exon24:c.4329_4331del:p.1443_1444del	.	.	.	.	.	.	.	*/-CAG	239	8	0.0324	196	43	5	3	GCCGCCGCCCAGCAAC	CAGCAGCAGCAGCAGC
Sbj_10	chr13	28592642	28592642	C	A	exonic	FLT3	.	nonsynonymous SNV	FLT3:NM_004119:exon20:c.G2503T:p.D835Y	.	.	.	rs121913488	ID=COSM783;OCCURENCE=208(haematopoietic_and_lymphoid_tissue)	1	0	M	755	335	0.3073	424	331	186	149	AATCACTCATGATATC	CTCGAGCCAATCCAAA
Sbj_10	chr1	115258744	115258744	C	T	exonic	NRAS	.	nonsynonymous SNV	NRAS:NM_002524:exon2:c.G38A:p.G13D	.	.	.	rs121434596	ID=COSM573;OCCURENCE=6(large_intestine);24(skin);1(endometrium);181(haematopoietic_and_lymphoid_tissue);1(thyroid);2(upper_aerodigestive_tract);1(NS)	0.434	0.03	Y	523	563	0.5184	275	248	277	286	GCGCTTTTCCCAACAC	CCACCTGCTCCAACCA
Sbj_172	chr2	25457243	25457243	G	A	exonic	DNMT3A	.	nonsynonymous SNV	DNMT3A:NM_153759:exon19:c.C2077T:p.R693C;DNMT3A:NM_022552:exon23:c.C2644T:p.R882C;DNMT3A:NM_175629:exon23:c.C2644T:p.R882C	.	0.000308	.	rs377577594	ID=COSM1166704;COSM53042;OCCURENCE=161(haematopoietic_and_lymphoid_tissue)	1	0	R	849	718	0.4582	343	506	291	427	TCTGCCTCGCCAAGCG	GGCTCATGTTGGAGAC
Sbj_172	chr11	118378281	118378281	A	C	exonic	KMT2A	.	nonsynonymous SNV	KMT2A:NM_001197104:exon28:c.A10792C:p.S3598R;KMT2A:NM_005933:exon28:c.A10783C:p.S3595R	.	.	.	.	.	0	0.44	M	610	456	0.4278	316	294	240	216	CAGCAGGATACAGCTA	AGCGTGGAGCAGTCCT
Sbj_172	chr5	170837551	170837551	-	AGGC	exonic	NPM1	.	frameshift insertion	NPM1:NM_199185:exon10:c.780_781insAGGC:p.Q260fs;NPM1:NM_002520:exon11:c.867_868insAGGC:p.Q289fs	.	.	.	.	ID=COSM33981;OCCURENCE=2(haematopoietic_and_lymphoid_tissue)	.	.	*/+AGGC	484	254	0.3442	175	309	87	167	TCAAGATCTCTGGCAG	GTGGAGGAAGTCTCTT
Sbj_436	chr13	28592642	28592642	C	A	exonic	FLT3	.	nonsynonymous SNV	FLT3:NM_004119:exon20:c.G2503T:p.D835Y	.	.	.	rs121913488	ID=COSM783;OCCURENCE=208(haematopoietic_and_lymphoid_tissue)	1	0	M	1025	723	0.4136	574	451	404	319	AATCACTCATGATATC	CTCGAGCCAATCCAAA
Sbj_436	chr22	28146972	28146972	-	AT	exonic	MN1	.	frameshift insertion	MN1:NM_002430:exon2:c.3893_3894insAT:p.V1298fs	.	.	.	.	.	.	.	*/+AT	890	57	0.0602	424	466	28	29	GGACCGCCAGGTGGGC	CACGGAGGCTCGAGCC
Sbj_436	chr21	36164858	36164858	-	AGCGCGGGGAACT	exonic	RUNX1	.	frameshift insertion	RUNX1:NM_001001890:exon6:c.935_936insAGTTCCCCGCGCT:p.L312fs;RUNX1:NM_001754:exon9:c.1016_1017insAGTTCCCCGCGCT:p.L339fs	.	.	.	.	.	.	.	*/+AGCGCGGGGAACT	174	48	0.2162	76	98	19	29	GTCGGAGATGGAGGGC	CAGCGCGGGGAACTGG
Sbj_436	chr21	36164872	36164872	G	A	exonic	RUNX1	.	stopgain	RUNX1:NM_001001890:exon6:c.C922T:p.Q308X;RUNX1:NM_001754:exon9:c.C1003T:p.Q335X	.	.	.	.	.	.	0.14	R	202	34	0.1441	75	127	16	18	GCAGCGCGGGGAACTG	GGCGCGGGTCGCTGAA
Sbj_436	chr11	32417941	32417941	-	A	exonic	WT1	.	frameshift insertion	WT1:NM_000378:exon6:c.1059dupT:p.V354fs;WT1:NM_001198552:exon6:c.423dupT:p.V142fs;WT1:NM_001198551:exon7:c.474dupT:p.V159fs;WT1:NM_024424:exon7:c.1110dupT:p.V371fs;WT1:NM_024426:exon7:c.1110dupT:p.V371fs	.	.	.	.	ID=COSM21418;COSM1317324;OCCURENCE=8(haematopoietic_and_lymphoid_tissue)	.	.	*/+A	808	569	0.4132	304	504	214	355	GGGCTACTCCAGGCAC	CACGTCGCACATCCTG
Sbj_436	chr11	32417942	32417942	-	AG	exonic	WT1	.	frameshift insertion	WT1:NM_000378:exon6:c.1058_1059insCT:p.R353fs;WT1:NM_001198552:exon6:c.422_423insCT:p.R141fs;WT1:NM_001198551:exon7:c.473_474insCT:p.R158fs;WT1:NM_024424:exon7:c.1109_1110insCT:p.R370fs;WT1:NM_024426:exon7:c.1109_1110insCT:p.R370fs	.	.	.	.	.	.	.	*/+AG	922	447	0.3265	356	566	156	291	GGCTACTCCAGGCACA	ACGTCGCACATCCTGC
Sbj_173	chr19	33793253	33793253	G	-	exonic	CEBPA	.	frameshift deletion	CEBPA:NM_001287424:exon1:c.173delC:p.P58fs;CEBPA:NM_001287435:exon1:c.26delC:p.P9fs;CEBPA:NM_004364:exon1:c.68delC:p.P23fs	.	.	.	rs137852728	ID=COSM18544;OCCURENCE=15(haematopoietic_and_lymphoid_tissue)	.	.	*/-G	295	17	0.0545	118	177	6	11	CTGCTGGGCGCGTGCG	GGGGGGCTCTGCAGGT
Sbj_173	chr2	25457242	25457242	C	T	exonic	DNMT3A	.	nonsynonymous SNV	DNMT3A:NM_153759:exon19:c.G2078A:p.R693H;DNMT3A:NM_022552:exon23:c.G2645A:p.R882H;DNMT3A:NM_175629:exon23:c.G2645A:p.R882H	.	0.000692	.	rs147001633	ID=COSM52944;COSM442676;OCCURENCE=1(breast);410(haematopoietic_and_lymphoid_tissue)	0.651	0.03	Y	709	649	0.4779	290	419	243	406	CTCTGCCTCGCCAAGC	CGGCTCATGTTGGAGA
Sbj_173	chr5	170837543	170837543	-	TCTG	exonic	NPM1	.	frameshift insertion	NPM1:NM_199185:exon10:c.772_773insTCTG:p.L258fs;NPM1:NM_002520:exon11:c.859_860insTCTG:p.L287fs	.	.	.	.	ID=COSM158604;OCCURENCE=27(haematopoietic_and_lymphoid_tissue)	.	.	*/+TCTG	424	281	0.3986	178	246	105	176	CAGGCTATTCAAGATC	CTCTGGCAGTGGAGGA
Sbj_437	chrX	39913178	39913178	-	G	exonic	BCOR	.	frameshift insertion	BCOR:NM_001123384:exon13:c.4780dupC:p.L1594fs;BCOR:NM_001123383:exon14:c.4834dupC:p.L1612fs;BCOR:NM_001123385:exon14:c.4936dupC:p.L1646fs;BCOR:NM_017745:exon14:c.4834dupC:p.L1612fs	.	.	.	.	ID=COSM520925;OCCURENCE=1(haematopoietic_and_lymphoid_tissue)	.	.	*/+G	880	408	0.3168	532	348	242	166	TTATAACACGGTAAGA	AGGGGGGTCTCTGAAA
Sbj_437	chrX	129147711	129147711	-	C	exonic	BCORL1	.	frameshift insertion	BCORL1:NM_021946:exon3:c.964dupC:p.V321fs	.	.	.	.	ID=COSM1465564;OCCURENCE=1(large_intestine)	.	.	*/+C	1872	153	0.0756	808	1064	69	84	catccaggctcctgtg	gcccccttcagctccg
Sbj_437	chrX	129159132	129159133	TC	-	exonic	BCORL1	.	frameshift deletion	BCORL1:NM_021946:exon6:c.3856_3857del:p.S1286fs	.	.	.	.	.	.	.	*/-TC	757	247	0.246	351	406	122	125	CATGCCCAGGACAAGT	TCTCTGCTGAGCCAGG
Sbj_437	chr2	25457242	25457242	C	T	exonic	DNMT3A	.	nonsynonymous SNV	DNMT3A:NM_153759:exon19:c.G2078A:p.R693H;DNMT3A:NM_022552:exon23:c.G2645A:p.R882H;DNMT3A:NM_175629:exon23:c.G2645A:p.R882H	.	0.000692	.	rs147001633	ID=COSM52944;COSM442676;OCCURENCE=1(breast);410(haematopoietic_and_lymphoid_tissue)	0.651	0.03	Y	775	405	0.3432	324	451	160	245	CTCTGCCTCGCCAAGC	CGGCTCATGTTGGAGA
Sbj_437	chr1	152280679	152280679	C	T	exonic	FLG	.	nonsynonymous SNV	FLG:NM_002016:exon3:c.G6683A:p.G2228E	.	.	.	.	.	0.217	1	Y	1730	879	0.3369	871	859	435	444	GGCCCTGATGATTGTC	CCCTGGCCCACCAGTG
Sbj_437	chr13	28592635	28592637	ATG	-	exonic	FLT3	.	nonframeshift deletion	FLT3:NM_004119:exon20:c.2508_2510del:p.836_837del	.	.	.	.	ID=COSM19836;OCCURENCE=3(haematopoietic_and_lymphoid_tissue)	.	.	*/-ATG	1497	260	0.148	829	668	144	116	TAGTTGGAATCACTCA	ATGATATCTCGAGCCA
Sbj_437	chr13	28592620	28592620	T	C	exonic	FLT3	.	nonsynonymous SNV	FLT3:NM_004119:exon20:c.A2525G:p.Y842C	.	7.7e-05	.	rs376588714	ID=COSM19692;OCCURENCE=3(haematopoietic_and_lymphoid_tissue)	1	0	Y	1666	81	0.0464	985	681	46	35	TTGCCCCTGACAACAT	TAGTTGGAATCACTCA
Sbj_437	chr5	89990113	89990113	C	G	exonic	GPR98	.	nonsynonymous SNV	GPR98:NM_032119:exon33:c.C7540G:p.Q2514E	.	.	.	.	.	0	0.73	S	1412	132	0.0855	620	792	66	66	CAATGGGCCATAATGC	CAGGAAGGTGATGAAT
Sbj_437	chr15	90631934	90631934	C	T	exonic	IDH2	.	nonsynonymous SNV	IDH2:NM_001290114:exon2:c.G29A:p.R10Q;IDH2:NM_001289910:exon4:c.G263A:p.R88Q;IDH2:NM_002168:exon4:c.G419A:p.R140Q	.	.	.	rs121913502	ID=COSM41590;OCCURENCE=417(haematopoietic_and_lymphoid_tissue);1(NS)	1	0	Y	908	64	0.0658	370	538	34	30	CCCCCCAGGATGTTCC	CGGATAGTTCCATTGG
Sbj_437	chr6	407514	407514	C	A	exonic	IRF4	.	nonsynonymous SNV	IRF4:NM_001195286:exon9:c.C1269A:p.F423L;IRF4:NM_002460:exon9:c.C1272A:p.F424L	.	.	.	.	.	0.001	0.66	M	1514	123	0.0751	856	658	71	52	AAACAGTGGACATTTC	CCTGAGGGGCTACGAT
Sbj_437	chr9	133924434	133924434	T	G	exonic	LAMC3	.	nonsynonymous SNV	LAMC3:NM_006059:exon9:c.T1547G:p.V516G	.	.	0.000399361	.	.	0	0.48	K	237	177	0.4275	150	87	113	64	GGTGGGCCAGAAGTGT	TGGGGGGCTCTGAGCA
Sbj_437	chr22	28147005	28147005	-	CC	exonic	MN1	.	frameshift insertion	MN1:NM_002430:exon2:c.3860_3861insGG:p.D1287fs	.	.	.	.	.	.	.	*/+CC	522	152	0.2255	208	314	52	100	GGCGTCACCCACGTCG	GTCTGTGCAGTGGACA
Sbj_437	chr22	36700092	36700092	G	C	exonic	MYH9	.	nonsynonymous SNV	MYH9:NM_002473:exon19:c.C2339G:p.T780S	.	.	.	.	.	0.283	0.34	S	930	661	0.4155	499	431	381	280	CCTATGATGACGTCGG	GTGATCTTCAGGTCTC
Sbj_437	chr9	139411805	139411805	-	CAGT	exonic	NOTCH1	.	frameshift insertion	NOTCH1:NM_017617:exon9:c.1473_1474insACTG:p.D492fs	.	.	.	.	.	.	.	*/+CAGT	451	149	0.2483	190	261	56	93	TGCTGGCACACTCGTC	CTGTGTTGACCTCGCA
Sbj_437	chr1	228482632	228482632	G	T	exonic	OBSCN	.	nonsynonymous SNV	OBSCN:NM_001098623:exon43:c.G11547T:p.R3849S;OBSCN:NM_052843:exon43:c.G11547T:p.R3849S;OBSCN:NM_001271223:exon48:c.G12834T:p.R4278S	.	.	.	.	.	0.996	0.81	K	1111	698	0.3858	520	591	321	377	CAGATACAGCCTGAGG	GCAGGATGGGACCAGA
Sbj_437	chr21	36231843	36231843	-	A	exonic	RUNX1	.	frameshift insertion	RUNX1:NM_001001890:exon3:c.459_460insT:p.T154fs;RUNX1:NM_001122607:exon3:c.459_460insT:p.T154fs;RUNX1:NM_001754:exon6:c.540_541insT:p.T181fs	.	.	.	.	.	.	.	*/+A	836	343	0.2909	412	424	160	183	CTTGCGGTGGGTTTGT	TGAAGACAGTGATGGT
Sbj_437	chrX	53409500	53409500	T	C	exonic	SMC1A	.	nonsynonymous SNV	SMC1A:NM_006306:exon21:c.A3212G:p.N1071S;SMC1A:NM_001281463:exon22:c.A3146G:p.N1049S	.	.	.	.	.	0.064	0.8	Y	854	459	0.3496	385	469	224	235	GATTCAAAACAAGCAT	TTGAAGCGGTCAAAGC
Sbj_437	chr11	32421574	32421574	C	A	exonic	WT1	.	stopgain	WT1:NM_000378:exon5:c.G967T:p.E323X;WT1:NM_001198552:exon5:c.G331T:p.E111X;WT1:NM_001198551:exon6:c.G382T:p.E128X;WT1:NM_024424:exon6:c.G1018T:p.E340X;WT1:NM_024426:exon6:c.G1018T:p.E340X	.	.	.	.	.	.	0.21	M	920	63	0.0641	361	559	28	35	TGTGGTTATCGCTCTC	CGTACCCTGTGCTGTG
Sbj_327	chr12	49432511	49432511	C	G	exonic	KMT2D	.	nonsynonymous SNV	KMT2D:NM_003482:exon34:c.G8628C:p.Q2876H	.	.	.	.	.	0.062	0	S	329	420	0.5607	199	130	246	174	CCGCAGCTCAATGAAC	CTGGGCAGGACCAGCT
Sbj_470	chr19	33792400	33792400	-	TTGCGCTGCTTGGCC	exonic	CEBPA	.	nonframeshift insertion	CEBPA:NM_001285829:exon1:c.563_564insGGCCAAGCAGCGCAA:p.N188delinsKAKQRN;CEBPA:NM_001287424:exon1:c.1025_1026insGGCCAAGCAGCGCAA:p.N342delinsKAKQRN;CEBPA:NM_001287435:exon1:c.878_879insGGCCAAGCAGCGCAA:p.N293delinsKAKQRN;CEBPA:NM_004364:exon1:c.920_921insGGCCAAGCAGCGCAA:p.N307delinsKAKQRN	.	.	.	.	ID=COSM18477;OCCURENCE=1(haematopoietic_and_lymphoid_tissue)	.	.	*/+TTGCGCTGCTTGGCC	2220	402	0.1533	1238	982	213	189	CTGCTGCGTCTCCACG	GTTGCGCTGCTTGGCC
Sbj_470	chr19	33793005	33793005	-	TTTG	exonic	CEBPA	.	frameshift insertion	CEBPA:NM_001287424:exon1:c.420_421insCAAA:p.F141fs;CEBPA:NM_001287435:exon1:c.273_274insCAAA:p.F92fs;CEBPA:NM_004364:exon1:c.315_316insCAAA:p.F106fs	.	.	.	.	.	.	.	*/+TTTG	77	54	0.4122	73	4	47	7	cgcccgggTAGTCAAA	AGTcgccgccgccgcc
Sbj_174	chr2	25457242	25457242	C	T	exonic	DNMT3A	.	nonsynonymous SNV	DNMT3A:NM_153759:exon19:c.G2078A:p.R693H;DNMT3A:NM_022552:exon23:c.G2645A:p.R882H;DNMT3A:NM_175629:exon23:c.G2645A:p.R882H	.	0.000692	.	rs147001633	ID=COSM52944;COSM442676;OCCURENCE=1(breast);410(haematopoietic_and_lymphoid_tissue)	0.651	0.03	Y	440	406	0.4799	184	256	176	230	CTCTGCCTCGCCAAGC	CGGCTCATGTTGGAGA
Sbj_174	chr13	28592641	28592641	T	A	exonic	FLT3	.	nonsynonymous SNV	FLT3:NM_004119:exon20:c.A2504T:p.D835V	.	.	.	rs121909646	ID=COSM784;OCCURENCE=47(haematopoietic_and_lymphoid_tissue)	0.999	0	W	711	235	0.2484	397	314	128	107	GAATCACTCATGATAT	TCTCGAGCCAATCCAA
Sbj_174	chr5	170837545	170837545	-	TGCT	exonic	NPM1	.	frameshift insertion	NPM1:NM_199185:exon10:c.774_775insTGCT:p.L258fs;NPM1:NM_002520:exon11:c.861_862insTGCT:p.L287fs	.	.	.	.	ID=COSM20861;OCCURENCE=3(haematopoietic_and_lymphoid_tissue)	.	.	*/+TGCT	248	186	0.4286	100	148	76	110	GGCTATTCAAGATCTC	CTGGCAGTGGAGGAAG
Sbj_174	chr1	115258748	115258748	C	T	exonic	NRAS	.	nonsynonymous SNV	NRAS:NM_002524:exon2:c.G34A:p.G12S	.	.	.	rs121913250	ID=COSM563;OCCURENCE=6(large_intestine);6(prostate);13(skin);1(soft_tissue);93(haematopoietic_and_lymphoid_tissue);3(lung);21(upper_aerodigestive_tract)	0.329	0.04	Y	1045	145	0.1218	530	515	80	65	TTTTCCCAACACCACC	CTGCTCCAACCACCAC
Sbj_174	chr10	112343991	112343991	G	A	exonic	SMC3	.	nonsynonymous SNV	SMC3:NM_005445:exon13:c.G1142A:p.R381Q	.	.	.	.	ID=COSM1317491;OCCURENCE=1(haematopoietic_and_lymphoid_tissue)	1	0.13	R	508	195	0.2774	326	182	117	78	ATGCAAAGCAGGGTCG	GAGGAAGCCAGTTTAC
Sbj_52	chrX	129159042	129159042	G	A	exonic	BCORL1	.	nonsynonymous SNV	BCORL1:NM_021946:exon6:c.G3766A:p.E1256K	.	.	.	.	.	0.826	0.88	R	434	392	0.4746	229	205	213	179	CCCACAGAAGAAGAAG	GAGGAGGTAACCCCCA
Sbj_52	chr2	209113113	209113113	G	A	exonic	IDH1	.	nonsynonymous SNV	IDH1:NM_001282386:exon4:c.C394T:p.R132C;IDH1:NM_001282387:exon4:c.C394T:p.R132C;IDH1:NM_005896:exon4:c.C394T:p.R132C	.	.	.	rs121913499	ID=COSM28747;OCCURENCE=212(haematopoietic_and_lymphoid_tissue);3(NS);184(bone);106(central_nervous_system);1(prostate);3(large_intestine);33(biliary_tract);3(liver);6(skin);1(breast);11(soft_tissue);1(autonomic_ganglia)	0.259	0	R	506	483	0.4884	287	219	274	209	CCCCATAAGCATGACG	GACCTATGATGATAGG
Sbj_52	chr5	170837543	170837543	-	TCTG	exonic	NPM1	.	frameshift insertion	NPM1:NM_199185:exon10:c.772_773insTCTG:p.L258fs;NPM1:NM_002520:exon11:c.859_860insTCTG:p.L287fs	.	.	.	.	ID=COSM158604;OCCURENCE=27(haematopoietic_and_lymphoid_tissue)	.	.	*/+TCTG	380	291	0.4337	168	212	133	158	CAGGCTATTCAAGATC	CTCTGGCAGTGGAGGA
Sbj_52	chr4	106158561	106158561	T	-	exonic	TET2	.	frameshift deletion	TET2:NM_017628:exon3:c.3462delT:p.N1154fs	.	.	.	.	.	.	.	*/-T	483	420	0.4651	216	267	155	265	TCCAGAATTAGCAAAT	TTTATCTTCAGATATG
Sbj_175	chr2	25457242	25457242	C	T	exonic	DNMT3A	.	nonsynonymous SNV	DNMT3A:NM_153759:exon19:c.G2078A:p.R693H;DNMT3A:NM_022552:exon23:c.G2645A:p.R882H;DNMT3A:NM_175629:exon23:c.G2645A:p.R882H	.	0.000692	.	rs147001633	ID=COSM52944;COSM442676;OCCURENCE=1(breast);410(haematopoietic_and_lymphoid_tissue)	0.651	0.03	Y	666	552	0.4532	259	407	221	331	CTCTGCCTCGCCAAGC	CGGCTCATGTTGGAGA
Sbj_175	chr5	170837543	170837543	-	TCTG	exonic	NPM1	.	frameshift insertion	NPM1:NM_199185:exon10:c.772_773insTCTG:p.L258fs;NPM1:NM_002520:exon11:c.859_860insTCTG:p.L287fs	.	.	.	.	ID=COSM158604;OCCURENCE=27(haematopoietic_and_lymphoid_tissue)	.	.	*/+TCTG	324	240	0.4255	116	208	86	154	CAGGCTATTCAAGATC	CTCTGGCAGTGGAGGA
Sbj_175	chr5	1293590	1293590	G	A	exonic	TERT	.	nonsynonymous SNV	TERT:NM_001193376:exon2:c.C1411T:p.R471W;TERT:NM_198253:exon2:c.C1411T:p.R471W	.	.	.	.	.	0.578	0.07	R	184	175	0.4875	61	123	50	125	CTGGGGGCACCAGCCG	GGCGCAGGCAGGCCCG
Sbj_328	chr19	33793231	33793231	-	GCGGC	exonic	CEBPA	.	frameshift insertion	CEBPA:NM_001287424:exon1:c.194_195insGCCGC:p.A65fs;CEBPA:NM_001287435:exon1:c.47_48insGCCGC:p.A16fs;CEBPA:NM_004364:exon1:c.89_90insGCCGC:p.A30fs	.	.	.	.	.	.	.	*/+GCGGC	160	84	0.3443	36	124	28	56	ccggggAAAGCCGAAG	GGCGGCGCTGCTGGGC
Sbj_328	chr17	30186197	30186197	C	A	exonic	COPRS	.	nonsynonymous SNV	COPRS:NM_018405:exon1:c.G22T:p.A8S	.	.	.	.	.	0.969	0.04	M	4	6	0.6	2	2	2	4	ccccctgcgcctgggc	ccccggcggccTGAAG
Sbj_328	chr15	90631934	90631934	C	T	exonic	IDH2	.	nonsynonymous SNV	IDH2:NM_001290114:exon2:c.G29A:p.R10Q;IDH2:NM_001289910:exon4:c.G263A:p.R88Q;IDH2:NM_002168:exon4:c.G419A:p.R140Q	.	.	.	rs121913502	ID=COSM41590;OCCURENCE=417(haematopoietic_and_lymphoid_tissue);1(NS)	1	0	Y	420	348	0.4531	171	249	142	206	CCCCCCAGGATGTTCC	CGGATAGTTCCATTGG
Sbj_328	chr1	115258744	115258744	C	T	exonic	NRAS	.	nonsynonymous SNV	NRAS:NM_002524:exon2:c.G38A:p.G13D	.	.	.	rs121434596	ID=COSM573;OCCURENCE=6(large_intestine);24(skin);1(endometrium);181(haematopoietic_and_lymphoid_tissue);1(thyroid);2(upper_aerodigestive_tract);1(NS)	0.434	0.03	Y	1211	108	0.0819	624	587	51	57	GCGCTTTTCCCAACAC	CCACCTGCTCCAACCA
Sbj_328	chr1	115258747	115258747	C	T	exonic	NRAS	.	nonsynonymous SNV	NRAS:NM_002524:exon2:c.G35A:p.G12D	.	7.7e-05	.	rs121913237	ID=COSM564;OCCURENCE=60(skin);3(biliary_tract);49(large_intestine);1(genital_tract);1(kidney);1(pancreas);1(ovary);2(soft_tissue);4(endometrium);2(thyroid);1(lung);3(testis);324(haematopoietic_and_lymphoid_tissue);3(central_nervous_system);1(upper_aerodigestive_tract);2(NS)	0.372	0	Y	966	348	0.2648	489	477	176	172	CTTTTCCCAACACCAC	CCTGCTCCAACCACCA
Sbj_328	chr8	117875464	117875464	-	G	exonic	RAD21	.	frameshift insertion	RAD21:NM_006265:exon3:c.178_179insC:p.L60fs	.	.	.	.	.	.	.	*/+G	769	412	0.3489	379	390	212	200	CGAACTACTCCCAGTA	AAGAGATGTCCTGATG
Sbj_328	chr6	152676051	152676051	C	T	exonic	SYNE1	.	nonsynonymous SNV	SYNE1:NM_033071:exon67:c.G10690A:p.E3564K;SYNE1:NM_182961:exon67:c.G10669A:p.E3557K	.	.	.	.	.	0.998	0.2	Y	528	425	0.446	226	302	153	272	ATGGGATCACATCCTC	CTCTGGTGTGCAGCAC
Sbj_329	chr17	11501930	11501930	G	A	exonic	DNAH9	.	nonsynonymous SNV	DNAH9:NM_001372:exon1:c.G115A:p.A39T	.	.	.	.	.	0.005	0.09	R	174	6	0.0333	70	104	3	3	ATGAGCCTGCGGCCGG	GCTGCGGGCGCCTGGG
Sbj_329	chr13	28592642	28592642	C	A	exonic	FLT3	.	nonsynonymous SNV	FLT3:NM_004119:exon20:c.G2503T:p.D835Y	.	.	.	rs121913488	ID=COSM783;OCCURENCE=208(haematopoietic_and_lymphoid_tissue)	1	0	M	1748	124	0.0662	954	794	67	57	AATCACTCATGATATC	CTCGAGCCAATCCAAA
Sbj_329	chr13	28602340	28602340	G	T	exonic	FLT3	.	nonsynonymous SNV	FLT3:NM_004119:exon16:c.C2028A:p.N676K	.	.	.	.	ID=COSM303886;OCCURENCE=2(haematopoietic_and_lymphoid_tissue)	1	0	K	1320	177	0.1182	712	608	90	87	GCACGCCCCCAGCAGG	GTTCACAATATTCTCG
Sbj_329	chr13	28602380	28602380	T	C	exonic	FLT3	.	nonsynonymous SNV	FLT3:NM_004119:exon16:c.A1988G:p.K663R	.	.	.	.	ID=COSM1366193;OCCURENCE=1(large_intestine)	1	0	Y	1401	80	0.054	629	772	37	43	AGCTGGGTCATCATCT	TTGAGTTCTGACATGA
Sbj_329	chr15	90631934	90631934	C	T	exonic	IDH2	.	nonsynonymous SNV	IDH2:NM_001290114:exon2:c.G29A:p.R10Q;IDH2:NM_001289910:exon4:c.G263A:p.R88Q;IDH2:NM_002168:exon4:c.G419A:p.R140Q	.	.	.	rs121913502	ID=COSM41590;OCCURENCE=417(haematopoietic_and_lymphoid_tissue);1(NS)	1	0	Y	575	420	0.4221	233	342	189	231	CCCCCCAGGATGTTCC	CGGATAGTTCCATTGG
Sbj_329	chr12	112888199	112888199	C	T	exonic	PTPN11	.	nonsynonymous SNV	PTPN11:NM_002834:exon3:c.C215T:p.A72V;PTPN11:NM_080601:exon3:c.C215T:p.A72V	.	.	.	.	ID=COSM13015;OCCURENCE=42(haematopoietic_and_lymphoid_tissue)	0.994	0	Y	1627	142	0.0803	810	817	73	69	GAGGGGAGAAATTTGC	CCACTTTGGCTGAGTT
Sbj_329	chr12	112888202	112888202	C	T	exonic	PTPN11	.	nonsynonymous SNV	PTPN11:NM_002834:exon3:c.C218T:p.T73I;PTPN11:NM_080601:exon3:c.C218T:p.T73I	.	.	.	rs121918462	ID=COSM13019;OCCURENCE=12(haematopoietic_and_lymphoid_tissue)	0.999	0	Y	1694	79	0.0446	840	854	39	40	GGGAGAAATTTGCCAC	CTTTGGCTGAGTTGGT
Sbj_346	chr2	25457243	25457243	G	A	exonic	DNMT3A	.	nonsynonymous SNV	DNMT3A:NM_153759:exon19:c.C2077T:p.R693C;DNMT3A:NM_022552:exon23:c.C2644T:p.R882C;DNMT3A:NM_175629:exon23:c.C2644T:p.R882C	.	0.000308	.	rs377577594	ID=COSM1166704;COSM53042;OCCURENCE=161(haematopoietic_and_lymphoid_tissue)	1	0	R	510	450	0.4688	214	296	200	250	TCTGCCTCGCCAAGCG	GGCTCATGTTGGAGAC
Sbj_53	chrX	44942757	44942757	-	TCCTT	exonic	KDM6A	.	frameshift insertion	KDM6A:NM_001291418:exon21:c.3100_3101insTCCTT:p.V1034fs;KDM6A:NM_001291421:exon21:c.2449_2450insTCCTT:p.V817fs;KDM6A:NM_001291417:exon22:c.3202_3203insTCCTT:p.V1068fs;KDM6A:NM_001291416:exon23:c.3358_3359insTCCTT:p.V1120fs;KDM6A:NM_021140:exon23:c.3337_3338insTCCTT:p.V1113fs;KDM6A:NM_001291415:exon24:c.3493_3494insTCCTT:p.V1165fs	.	.	.	.	.	.	.	*/+TCCTT	985	495	0.3345	556	429	283	212	GCTTTTGTGCGTGTCG	GTATCAGCAGGAAATC
Sbj_53	chrX	44942761	44942761	C	G	exonic	KDM6A	.	stopgain	KDM6A:NM_001291418:exon21:c.C3104G:p.S1035X;KDM6A:NM_001291421:exon21:c.C2453G:p.S818X;KDM6A:NM_001291417:exon22:c.C3206G:p.S1069X;KDM6A:NM_001291416:exon23:c.C3362G:p.S1121X;KDM6A:NM_021140:exon23:c.C3341G:p.S1114X;KDM6A:NM_001291415:exon24:c.C3497G:p.S1166X	.	.	.	.	.	.	0	S	920	531	0.366	516	404	302	229	TTGTGCGTGTCGTATC	CAGCAGGAAATCTTCT
Sbj_53	chr7	151877975	151877975	C	A	exonic	KMT2C	.	nonsynonymous SNV	KMT2C:NM_170606:exon36:c.G6970T:p.D2324Y	.	.	.	.	.	0.999	0.08	M	876	695	0.4424	444	432	353	342	CAGGCCTTGGCTGATC	CAGCAACATCATGGGC
Sbj_53	chr17	29667635	29667638	TAGA	-	exonic	NF1	.	frameshift deletion	NF1:NM_000267:exon46:c.6971_6974del:p.L2324fs;NF1:NM_001042492:exon47:c.7034_7037del:p.L2345fs	.	.	.	.	.	.	.	*/-TAGA	934	589	0.3867	306	628	212	377	AAAACCTGCATACTTT	TAGATAGTCTCCGTAT
Sbj_53	chr5	170837543	170837543	-	TCTG	exonic	NPM1	.	frameshift insertion	NPM1:NM_199185:exon10:c.772_773insTCTG:p.L258fs;NPM1:NM_002520:exon11:c.859_860insTCTG:p.L287fs	.	.	.	.	ID=COSM158604;OCCURENCE=27(haematopoietic_and_lymphoid_tissue)	.	.	*/+TCTG	445	312	0.4122	168	277	103	209	CAGGCTATTCAAGATC	CTCTGGCAGTGGAGGA
Sbj_53	chr4	106190872	106190872	G	A	exonic	TET2	.	nonsynonymous SNV	TET2:NM_001127208:exon9:c.G4150A:p.D1384N	.	.	.	.	.	1	0.04	A	39	690	0.9465	13	26	179	511	GCTCATGCCCACAGAG	GACTTGCACAACATGC
Sbj_438	chr2	215797466	215797466	C	A	splicing	ABCA12	NM_015657:exon46:c.6727-1G>T;NM_173076:exon54:c.7681-1G>T	.	.	.	.	.	.	.	.	.	M	784	33	0.0404	264	520	10	23	AAAGTTGATGAAAACC	CTGATTTTTCAGGGAA
Sbj_438	chr2	25457242	25457242	C	T	exonic	DNMT3A	.	nonsynonymous SNV	DNMT3A:NM_153759:exon19:c.G2078A:p.R693H;DNMT3A:NM_022552:exon23:c.G2645A:p.R882H;DNMT3A:NM_175629:exon23:c.G2645A:p.R882H	.	0.000692	.	rs147001633	ID=COSM52944;COSM442676;OCCURENCE=1(breast);410(haematopoietic_and_lymphoid_tissue)	0.651	0.03	Y	654	510	0.4381	267	387	211	299	CTCTGCCTCGCCAAGC	CGGCTCATGTTGGAGA
Sbj_438	chr21	36206711	36206711	C	T	exonic	RUNX1	.	nonsynonymous SNV	RUNX1:NM_001001890:exon4:c.G720A:p.M240I;RUNX1:NM_001122607:exon4:c.G720A:p.M240I;RUNX1:NM_001754:exon7:c.G801A:p.M267I	.	.	.	.	ID=COSM1681955;OCCURENCE=1(large_intestine)	0	1	Y	52	52	0.5	35	17	44	8	CTGGTACTTACCCTGC	CATCTGACTCTGAGGC
Sbj_438	chrX	123220587	123220587	C	T	exonic	STAG2	.	nonsynonymous SNV	STAG2:NM_006603:exon29:c.C3244T:p.R1082W;STAG2:NM_001042749:exon30:c.C3244T:p.R1082W;STAG2:NM_001042750:exon30:c.C3244T:p.R1082W;STAG2:NM_001042751:exon30:c.C3244T:p.R1082W;STAG2:NM_001282418:exon30:c.C3244T:p.R1082W	.	.	.	.	.	1	0	Y	490	317	0.3928	163	327	89	228	CCATCTACAGGAAAAC	CGGAAAGTGGTTGAGG
Sbj_438	chr4	106158365	106158365	A	-	exonic	TET2	.	frameshift deletion	TET2:NM_001127208:exon3:c.3266delA:p.E1089fs;TET2:NM_017628:exon3:c.3266delA:p.E1089fs	.	.	.	.	.	.	.	*/-A	661	461	0.4109	291	370	214	247	AAACAACTTCTTCAGA	AAAAGACACCAACCAA
Sbj_438	chr11	32413578	32413578	G	A	exonic	WT1	.	stopgain	WT1:NM_000378:exon8:c.C1321T:p.R441X;WT1:NM_001198552:exon8:c.C685T:p.R229X;WT1:NM_001198551:exon9:c.C736T:p.R246X;WT1:NM_024424:exon9:c.C1372T:p.R458X;WT1:NM_024426:exon9:c.C1372T:p.R458X	.	.	.	rs121907909	ID=COSM21397;COSM3397637;OCCURENCE=6(kidney);3(haematopoietic_and_lymphoid_tissue);1(central_nervous_system);1(oesophagus)	.	1	R	887	50	0.0534	449	438	27	23	ACCGGGAGAACTTTCG	GCTGACAAGTTTTACA
Sbj_176	chr13	28592641	28592641	T	A	exonic	FLT3	.	nonsynonymous SNV	FLT3:NM_004119:exon20:c.A2504T:p.D835V	.	.	.	rs121909646	ID=COSM784;OCCURENCE=47(haematopoietic_and_lymphoid_tissue)	0.999	0	W	1350	853	0.3872	752	598	475	378	GAATCACTCATGATAT	TCTCGAGCCAATCCAA
Sbj_176	chr8	128750686	128750686	C	A	exonic	MYC	.	nonsynonymous SNV	MYC:NM_002467:exon2:c.C223A:p.P75T	.	.	.	.	.	1	0	M	1146	743	0.3933	560	586	501	242	CTGCTGCCCACCCCGC	CCCCTGTCCCCTAGCC
Sbj_176	chr5	170837543	170837543	-	TCTG	exonic	NPM1	.	frameshift insertion	NPM1:NM_199185:exon10:c.772_773insTCTG:p.L258fs;NPM1:NM_002520:exon11:c.859_860insTCTG:p.L287fs	.	.	.	.	ID=COSM158604;OCCURENCE=27(haematopoietic_and_lymphoid_tissue)	.	.	*/+TCTG	474	255	0.3498	184	290	80	175	CAGGCTATTCAAGATC	CTCTGGCAGTGGAGGA
Sbj_176	chr4	106155778	106155778	-	A	exonic	TET2	.	frameshift insertion	TET2:NM_001127208:exon3:c.680dupA:p.E227fs;TET2:NM_017628:exon3:c.680dupA:p.E227fs	.	.	.	.	.	.	.	*/+A	1375	735	0.3483	633	742	314	421	CATGGTGAACTCCTGG	GAAAAAACACTGTCTC
Sbj_54	chr5	170837544	170837544	-	CTGC	exonic	NPM1	.	frameshift insertion	NPM1:NM_199185:exon10:c.773_774insCTGC:p.L258fs;NPM1:NM_002520:exon11:c.860_861insCTGC:p.L287fs	.	.	.	.	ID=COSM28937;OCCURENCE=7(haematopoietic_and_lymphoid_tissue)	.	.	*/+CTGC	472	254	0.3499	202	270	98	156	AGGCTATTCAAGATCT	TCTGGCAGTGGAGGAA
Sbj_54	chrX	53432580	53432580	G	A	exonic	SMC1A	.	nonsynonymous SNV	SMC1A:NM_006306:exon11:c.C1756T:p.R586W;SMC1A:NM_001281463:exon12:c.C1690T:p.R564W	.	.	.	.	ID=COSM1123035;OCCURENCE=1(endometrium)	1	0	R	476	413	0.4646	218	258	191	222	CCCCCTTCAGCTCCCG	GGAGTTTCTCATCTGT
Sbj_439	chr20	31022441	31022441	-	G	exonic	ASXL1	.	frameshift insertion	ASXL1:NM_015338:exon12:c.1927dupG:p.G642fs	.	.	.	.	ID=COSM1411076;OCCURENCE=1(large_intestine)	.	.	*/+G	343	22	0.0603	149	194	10	12	CACCACTGCCATCGGA	AGGGGGGGGTGGCCCG
Sbj_439	chr20	31390261	31390261	T	C	exonic	DNMT3B	.	nonsynonymous SNV	DNMT3B:NM_001207056:exon17:c.T1928C:p.L643P;DNMT3B:NM_001207055:exon18:c.T2030C:p.L677P;DNMT3B:NM_175848:exon19:c.T2156C:p.L719P;DNMT3B:NM_175849:exon19:c.T2156C:p.L719P;DNMT3B:NM_175850:exon19:c.T2192C:p.L731P;DNMT3B:NM_006892:exon20:c.T2216C:p.L739P	.	.	.	.	.	1	0.02	Y	479	168	0.2597	197	282	71	97	ACTTCTGGGGCAACCT	TACCCGGGATGAACAG
Sbj_439	chr12	54686618	54686618	-	C	exonic	NFE2	.	frameshift insertion	NFE2:NM_001136023:exon3:c.661dupG:p.E221fs;NFE2:NM_006163:exon3:c.661dupG:p.E221fs;NFE2:NM_001261461:exon4:c.661dupG:p.E221fs	.	.	.	.	.	.	.	*/+C	605	29	0.0457	337	268	18	11	TCCCGACTCCCTGCCT	TCCCCCCGTGCAGTGG
Sbj_439	chr5	170837543	170837543	-	TCTG	exonic	NPM1	.	frameshift insertion	NPM1:NM_199185:exon10:c.772_773insTCTG:p.L258fs;NPM1:NM_002520:exon11:c.859_860insTCTG:p.L287fs	.	.	.	.	ID=COSM158604;OCCURENCE=27(haematopoietic_and_lymphoid_tissue)	.	.	*/+TCTG	400	96	0.1935	163	237	44	52	CAGGCTATTCAAGATC	CTCTGGCAGTGGAGGA
Sbj_439	chrX	123220599	123220599	G	T	exonic	STAG2	.	stopgain	STAG2:NM_006603:exon29:c.G3256T:p.E1086X;STAG2:NM_001042749:exon30:c.G3256T:p.E1086X;STAG2:NM_001042750:exon30:c.G3256T:p.E1086X;STAG2:NM_001042751:exon30:c.G3256T:p.E1086X;STAG2:NM_001282418:exon30:c.G3256T:p.E1086X	.	.	.	.	.	.	0.28	K	136	154	0.531	41	95	40	114	AAACGGAAAGTGGTTG	GAGGGCATGCAGCTTT
Sbj_440	chrX	129148897	129148897	-	AGGGCA	exonic	BCORL1	.	stopgain	BCORL1:NM_021946:exon3:c.2149_2150insAGGGCA:p.Y717delinsX	.	.	.	.	.	.	.	*/+AGGGCA	1232	529	0.3004	599	633	249	280	ACCATTCCTGGCACCT	TACGTGGGAGTGGCCA
Sbj_440	chr21	36231782	36231782	C	T	exonic	RUNX1	.	nonsynonymous SNV	RUNX1:NM_001001890:exon3:c.G521A:p.R174Q;RUNX1:NM_001122607:exon3:c.G521A:p.R174Q;RUNX1:NM_001754:exon6:c.G602A:p.R201Q	.	.	.	rs74315450	ID=COSM24805;OCCURENCE=1(oesophagus);1(lung);12(haematopoietic_and_lymphoid_tissue)	1	0.05	Y	591	303	0.3389	371	220	202	101	TTACTTCGAGGTTCTC	CGGGGCCCATCCACTG
Sbj_440	chr21	36252938	36252938	-	CACCTT	exonic	RUNX1	.	nonframeshift insertion	RUNX1:NM_001001890:exon2:c.342_343insAAGGTG:p.A115delinsKVA;RUNX1:NM_001122607:exon2:c.342_343insAAGGTG:p.A115delinsKVA;RUNX1:NM_001754:exon5:c.423_424insAAGGTG:p.A142delinsKVA	.	.	.	.	.	.	.	*/+CACCTT	909	444	0.3282	489	420	250	194	CATTTCTCAGCTCAGC	CCGAGTAGTTTTCATC
Sbj_177	chr2	25467209	25467209	T	C	splicing	DNMT3A	NM_153759:exon12:c.1101-2A>G;NM_022552:exon16:c.1668-2A>G;NM_175629:exon16:c.1668-2A>G	.	.	.	.	.	.	.	.	.	Y	356	335	0.4848	123	233	103	232	CCACGCAAAAGCACCT	TGGAAGGAGACCCAGT
Sbj_177	chr5	170837543	170837543	-	TCTG	exonic	NPM1	.	frameshift insertion	NPM1:NM_199185:exon10:c.772_773insTCTG:p.L258fs;NPM1:NM_002520:exon11:c.859_860insTCTG:p.L287fs	.	.	.	.	ID=COSM158604;OCCURENCE=27(haematopoietic_and_lymphoid_tissue)	.	.	*/+TCTG	373	280	0.4288	173	200	116	164	CAGGCTATTCAAGATC	CTCTGGCAGTGGAGGA
Sbj_177	chr8	117878869	117878869	C	A	exonic	RAD21	.	stopgain	RAD21:NM_006265:exon2:c.G100T:p.E34X	.	.	.	.	.	.	0.58	M	493	437	0.4699	256	237	217	220	TCTCTAAATTACACTC	CGAACACATGGGCTTT
Sbj_177	chr11	32417907	32417907	-	CCGA	exonic	WT1	.	frameshift insertion	WT1:NM_000378:exon6:c.1093_1094insTCGG:p.A365fs;WT1:NM_001198552:exon6:c.457_458insTCGG:p.A153fs;WT1:NM_001198551:exon7:c.508_509insTCGG:p.A170fs;WT1:NM_024424:exon7:c.1144_1145insTCGG:p.A382fs;WT1:NM_024426:exon7:c.1144_1145insTCGG:p.A382fs	.	.	.	.	ID=COSM21392;COSM1166613;OCCURENCE=21(haematopoietic_and_lymphoid_tissue)	.	.	*/+CCGA	732	405	0.3562	343	389	184	221	TCACTGGTCTCAGATG	GCCGACCGTACAAGAG
Sbj_178	chr11	119148973	119148973	A	T	exonic	CBL	.	nonsynonymous SNV	CBL:NM_005188:exon8:c.A1193T:p.H398L	.	.	.	.	.	1	0	W	1177	219	0.1569	532	645	92	127	TTGAGCCCTGTGGACA	ACCTCATGTGCACATC
Sbj_178	chr11	118343930	118343930	A	G	exonic	KMT2A	.	nonsynonymous SNV	KMT2A:NM_001197104:exon3:c.A2056G:p.T686A;KMT2A:NM_005933:exon3:c.A2056G:p.T686A	.	.	.	.	.	0.002	0.33	R	793	987	0.5545	380	413	448	539	CCACTCCATTCTGGAA	ACAAGGTTTGATATGC
Sbj_178	chr5	170837543	170837543	-	TCTG	exonic	NPM1	.	frameshift insertion	NPM1:NM_199185:exon10:c.772_773insTCTG:p.L258fs;NPM1:NM_002520:exon11:c.859_860insTCTG:p.L287fs	.	.	.	.	ID=COSM158604;OCCURENCE=27(haematopoietic_and_lymphoid_tissue)	.	.	*/+TCTG	386	277	0.4178	167	219	105	172	CAGGCTATTCAAGATC	CTCTGGCAGTGGAGGA
Sbj_178	chr1	228492976	228492976	C	T	exonic	OBSCN	.	stopgain	OBSCN:NM_001271223:exon54:c.C14419T:p.Q4807X	.	.	.	.	.	.	0.91	Y	841	690	0.4507	386	455	304	386	AGATACAACCTGAGGC	CAGGATGGGACCAGAT
Sbj_178	chr4	106164773	106164773	G	A	exonic	TET2	.	nonsynonymous SNV	TET2:NM_001127208:exon6:c.G3641A:p.R1214Q	.	.	.	.	.	1	0	R	614	83	0.1191	388	226	57	26	TACTGTGTTTGGTGCG	GGGAGCGAGCTGGCCA
Sbj_178	chr19	4054001	4054001	G	C	exonic	ZBTB7A	.	stopgain	ZBTB7A:NM_015898:exon2:c.C1230G:p.Y410X	.	.	.	.	.	.	1	S	949	476	0.334	590	359	298	178	GCAGATGTTGCACTCG	GTAGGGCTTCTCGCCC
Sbj_179	chr2	25457242	25457242	C	T	exonic	DNMT3A	.	nonsynonymous SNV	DNMT3A:NM_153759:exon19:c.G2078A:p.R693H;DNMT3A:NM_022552:exon23:c.G2645A:p.R882H;DNMT3A:NM_175629:exon23:c.G2645A:p.R882H	.	0.000692	.	rs147001633	ID=COSM52944;COSM442676;OCCURENCE=1(breast);410(haematopoietic_and_lymphoid_tissue)	0.651	0.03	Y	517	465	0.4735	213	304	189	276	CTCTGCCTCGCCAAGC	CGGCTCATGTTGGAGA
Sbj_179	chr5	170837543	170837543	-	TCTG	exonic	NPM1	.	frameshift insertion	NPM1:NM_199185:exon10:c.772_773insTCTG:p.L258fs;NPM1:NM_002520:exon11:c.859_860insTCTG:p.L287fs	.	.	.	.	ID=COSM158604;OCCURENCE=27(haematopoietic_and_lymphoid_tissue)	.	.	*/+TCTG	415	231	0.3576	160	255	85	146	CAGGCTATTCAAGATC	CTCTGGCAGTGGAGGA
Sbj_179	chr4	106196208	106196208	T	-	exonic	TET2	.	frameshift deletion	TET2:NM_001127208:exon11:c.4541delT:p.L1514fs	.	.	.	.	ID=COSM1724995;OCCURENCE=1(haematopoietic_and_lymphoid_tissue)	.	.	#NAME?	141	1156	0.8913	58	83	564	592	CCCTGTCCACAGAACT	TTTTGCGACTTTCAGG
Sbj_399	chr21	36164468	36164468	G	-	exonic	RUNX1	.	frameshift deletion	RUNX1:NM_001001890:exon6:c.1326delC:p.S442fs;RUNX1:NM_001754:exon9:c.1407delC:p.S469fs	.	.	.	.	.	.	.	*/-G	89	15	0.1442	60	29	10	5	CTCCTCCAGGCGCGCG	GGAGGGCGCCATGTTG
Sbj_399	chr4	106155749	106155749	C	-	exonic	TET2	.	frameshift deletion	TET2:NM_001127208:exon3:c.650delC:p.S217fs;TET2:NM_017628:exon3:c.650delC:p.S217fs	.	.	.	.	ID=COSM3718981;COSM3718982;OCCURENCE=1(haematopoietic_and_lymphoid_tissue)	.	.	*/-C	840	372	0.3069	403	437	189	183	CAGTTTCTGCCTCTTC	CCGTGGAACACACACA
Sbj_399	chr4	106196369	106196369	C	-	exonic	TET2	.	frameshift deletion	TET2:NM_001127208:exon11:c.4702delC:p.P1568fs	.	.	.	.	.	.	.	*/-C	710	381	0.3492	407	303	228	153	TCTGGATCCACCAATC	CCATACATGAGACGGC
Sbj_399	chr11	32456496	32456496	-	G	exonic	WT1	.	frameshift insertion	WT1:NM_000378:exon1:c.395dupC:p.P132fs;WT1:NM_024424:exon1:c.395dupC:p.P132fs;WT1:NM_024426:exon1:c.395dupC:p.P132fs	.	.	.	.	.	.	.	*/+G	196	31	0.1366	66	130	7	24	GTGAggcggcggcggc	cgggggtggcggcgga
Sbj_16	chr1	27106637	27106637	C	T	exonic	ARID1A	.	nonsynonymous SNV	ARID1A:NM_006015:exon20:c.C6248T:p.P2083L;ARID1A:NM_139135:exon20:c.C5597T:p.P1866L	.	.	.	.	.	1	0	Y	552	36	0.0612	293	259	14	22	AGAGCATTTGCCTGCC	CTGTCCTGGACGGACT
Sbj_16	chr20	31021294	31021294	-	GACTTT	exonic	ASXL1	.	nonframeshift insertion	ASXL1:NM_015338:exon11:c.1293_1294insGACTTT:p.E431delinsEDF	.	.	.	.	.	.	.	*/+GACTTT	317	71	0.183	160	157	41	30	AAAACAGGAGTCAGAA	ACAAGCAGGGGTTGCT
Sbj_16	chr20	31022441	31022441	-	G	exonic	ASXL1	.	frameshift insertion	ASXL1:NM_015338:exon12:c.1927dupG:p.G642fs	.	.	.	.	ID=COSM1411076;OCCURENCE=1(large_intestine)	.	.	*/+G	95	6	0.0594	42	53	3	3	CACCACTGCCATCGGA	AGGGGGGGGTGGCCCG
Sbj_16	chr2	25966872	25966872	-	G	exonic	ASXL2	.	frameshift insertion	ASXL2:NM_018263:exon12:c.2333dupC:p.P778fs	.	.	.	.	.	.	.	*/+G	891	28	0.0305	456	435	13	15	AGGTGTTGGAGGCACT	TGGGGGGGTTTGCTGT
Sbj_16	chr11	119142578	119142578	G	-	exonic	CBL	.	frameshift deletion	CBL:NM_005188:exon3:c.577delG:p.A193fs	.	.	.	.	.	.	.	*/-G	605	459	0.4314	201	404	148	311	GAATTTTGGAGAAAAG	GCTTTTGGGGAAAAGT
Sbj_16	chr22	37322145	37322145	C	G	exonic	CSF2RB	.	nonsynonymous SNV	CSF2RB:NM_000395:exon4:c.C317G:p.T106S	.	.	.	.	.	0	0.69	S	312	18	0.0545	154	158	9	9	AGAGTTTTGTCGTCAC	CTGACGTTGACTACTT
Sbj_16	chr1	36932122	36932122	-	G	exonic	CSF3R	.	frameshift insertion	CSF3R:NM_000760:exon17:c.2346dupC:p.S783fs;CSF3R:NM_156039:exon17:c.2427dupC:p.S810fs	.	.	.	.	.	.	.	*/+G	134	5	0.036	58	76	2	3	CATAGGACTTGGGGCT	TGGGGGTGAGGCCCGC
Sbj_16	chr1	34090696	34090696	G	T	exonic	CSMD2	.	nonsynonymous SNV	CSMD2:NM_001281956:exon34:c.C5455A:p.P1819T;CSMD2:NM_052896:exon34:c.C5335A:p.P1779T	.	.	.	.	.	1	0	K	258	30	0.1042	156	102	26	4	GGGCCAAGGCCCCAGG	GCACAGGGAGGCACTC
Sbj_16	chr17	8141924	8141924	T	C	exonic	CTC1	.	nonsynonymous SNV	CTC1:NM_025099:exon3:c.A221G:p.K74R	.	.	.	.	.	0	0.79	Y	276	200	0.4202	120	156	86	114	AGACGCTGGTGAGTCT	TTGAGGTCCTGTACTG
Sbj_16	chr17	8138066	8138066	C	T	splicing	CTC1	NM_025099:exon10:c.1617+1G>A	.	.	.	.	.	.	.	.	.	Y	163	9	0.0523	123	40	6	3	CCCCACATCCTCATAC	CTTTCTGGAGGGGACA
Sbj_16	chr7	101755036	101755036	G	A	exonic	CUX1	.	nonsynonymous SNV	CUX1:NM_001202544:exon6:c.G574A:p.V192I;CUX1:NM_001202545:exon6:c.G484A:p.V162I;CUX1:NM_001202546:exon6:c.G511A:p.V171I;CUX1:NM_001202543:exon7:c.G622A:p.V208I;CUX1:NM_001913:exon7:c.G622A:p.V208I;CUX1:NM_181500:exon7:c.G622A:p.V208I;CUX1:NM_181552:exon7:c.G589A:p.V197I	.	.	.	.	.	0.034	1	R	836	30	0.0346	363	473	14	16	GAAGCTGAGCATAAGG	GTTCAGAGCCTACAAA
Sbj_16	chr17	5371918	5371918	G	A	exonic	DHX33	.	stopgain	DHX33:NM_020162:exon1:c.C262T:p.R88X	.	.	.	.	.	.	1	R	181	10	0.0524	113	68	6	4	CGTTGTCCAGGTTTCG	GGAGCTGGGCCAACAG
Sbj_16	chr22	41573689	41573689	C	T	exonic	EP300	.	stopgain	EP300:NM_001429:exon31:c.C5974T:p.Q1992X	.	.	.	.	.	.	0.3	Y	377	13	0.0333	184	193	7	6	ACAGGGATGCAGCAAC	CAGCCACCCTGGAGCC
Sbj_16	chr3	96706499	96706499	G	A	exonic	EPHA6	.	nonsynonymous SNV	EPHA6:NM_001080448:exon3:c.G776A:p.R259H;EPHA6:NM_001278301:exon3:c.G776A:p.R259H	.	.	.	.	.	1	0	R	1313	41	0.0303	627	686	18	23	TGGATTTGGGTGATCG	GCATCCTCAAACTCAA
Sbj_16	chr4	126372420	126372420	G	A	exonic	FAT4	.	nonsynonymous SNV	FAT4:NM_001291285:exon9:c.G10255A:p.V3419I;FAT4:NM_001291303:exon9:c.G10255A:p.V3419I;FAT4:NM_024582:exon9:c.G10249A:p.V3417I	.	.	.	.	.	0.639	0.17	R	1544	178	0.1034	784	760	102	76	CAGATCAGTGAAGGGG	GTCCCAATAGGAACTC
Sbj_16	chr3	128204684	128204684	C	T	exonic	GATA2	.	nonsynonymous SNV	GATA2:NM_001145662:exon3:c.G757A:p.V253M;GATA2:NM_032638:exon3:c.G757A:p.V253M;GATA2:NM_001145661:exon4:c.G757A:p.V253M	.	.	.	.	.	0.834	0.17	Y	179	12	0.0628	90	89	8	4	GGGCAGCCGCCGGCAC	CATAGGAGGGGTAGGT
Sbj_16	chr3	128204627	128204627	C	A	exonic	GATA2	.	nonsynonymous SNV	GATA2:NM_001145662:exon3:c.G814T:p.G272W;GATA2:NM_032638:exon3:c.G814T:p.G272W;GATA2:NM_001145661:exon4:c.G814T:p.G272W	.	.	.	.	.	0.996	0	M	214	7	0.0317	103	111	3	4	TGGAGGCCGGTCCCCC	CCAGGAAGCCTCCGGG
Sbj_16	chr20	57430006	57430006	C	T	exonic	GNAS	.	nonsynonymous SNV	GNAS:NM_001077490:exon1:c.C1499T:p.A500V	.	.	.	.	.	.	0.18	Y	199	14	0.0657	91	108	4	10	CAGCCGCGGCCGCCGC	CGTGTACTACGATGAA
Sbj_16	chr5	90007033	90007033	C	T	exonic	GPR98	.	nonsynonymous SNV	GPR98:NM_032119:exon41:c.C8936T:p.T2979I	.	.	.	.	.	0.934	0.06	Y	1743	111	0.0599	1106	637	71	40	CCCATGGAAGTTTAAC	CATTGGTAGCCCAGAG
Sbj_16	chr5	90445979	90445979	C	T	exonic	GPR98	.	nonsynonymous SNV	GPR98:NM_032119:exon88:c.C18565T:p.P6189S	.	.	.	.	.	0.986	.	Y	2137	122	0.054	973	1164	55	67	CCCGGGAGTGGAATGC	CCTCCTGCTGGAGGGG
Sbj_16	chr5	89920965	89920965	C	-	exonic	GPR98	.	frameshift deletion	GPR98:NM_032119:exon6:c.577delC:p.P193fs	.	.	.	.	.	.	.	*/-C	1155	41	0.0343	666	489	32	9	GAGGGTGGCCCAAATC	CCCCCTGATGAAGATT
Sbj_16	chr5	90059251	90059251	C	T	exonic	GPR98	.	nonsynonymous SNV	GPR98:NM_032119:exon59:c.C12250T:p.L4084F	.	.	.	.	.	0.946	0.24	Y	761	25	0.0318	299	462	9	16	AAGGCTAAACATAACC	CTTAGTCCTTTGAATG
Sbj_16	chr5	45396640	45396640	G	A	exonic	HCN1	.	nonsynonymous SNV	HCN1:NM_021072:exon4:c.C1184T:p.A395V	.	.	.	.	.	0.883	0.03	R	741	24	0.0314	477	264	16	8	AGAGACTGGATTAAAG	GCGGTGGCATGGCCGA
Sbj_16	chr6	15487714	15487714	C	T	exonic	JARID2	.	nonsynonymous SNV	JARID2:NM_001267040:exon6:c.C331T:p.L111F;JARID2:NM_004973:exon6:c.C847T:p.L283F	.	.	.	.	.	0.981	0.13	Y	1065	59	0.0525	483	582	27	32	TCCTCGGCCAAGGGGC	CTTGCTGCCACCCATC
Sbj_16	chr12	49431486	49431486	C	T	exonic	KMT2D	.	nonsynonymous SNV	KMT2D:NM_003482:exon34:c.G9653A:p.G3218E	.	.	.	.	.	0.017	0	Y	179	13	0.0677	76	103	6	7	GGCAAGGTCAAAGCCC	CCACTCTCGAGCTCAA
Sbj_16	chr12	49427345	49427345	G	A	exonic	KMT2D	.	nonsynonymous SNV	KMT2D:NM_003482:exon39:c.C11143T:p.L3715F	.	.	.	.	.	0.985	0	R	151	6	0.0382	95	56	4	2	GCCTTTCCTGTAAAAG	GCCTTGAATCAGGTCC
Sbj_16	chr9	133901903	133901903	G	A	exonic	LAMC3	.	nonsynonymous SNV	LAMC3:NM_006059:exon2:c.G605A:p.G202D	.	.	.	.	.	0.96	0.14	R	394	31	0.0729	150	244	15	16	TCTCCCCGCTGAGTGG	GCGGCAACGTGGCCTT
Sbj_16	chr9	133901938	133901938	C	T	exonic	LAMC3	.	nonsynonymous SNV	LAMC3:NM_006059:exon2:c.C640T:p.P214S	.	.	.	.	.	1	0	Y	260	14	0.0511	75	185	3	11	ACCCTGGAGGGCCGGC	CCCAGCGCCTACAACT
Sbj_16	chr1	156843427	156843427	C	T	exonic	NTRK1	.	nonsynonymous SNV	NTRK1:NM_001012331:exon8:c.C853T:p.P285S;NTRK1:NM_002529:exon8:c.C853T:p.P285S;NTRK1:NM_001007792:exon9:c.C763T:p.P255S	.	.	.	.	.	0.996	0	Y	186	6	0.0312	131	55	5	1	TTCTGGCCCACAGTCC	CCGGCCAGTGTGCAGC
Sbj_16	chr1	228432095	228432095	C	T	exonic	OBSCN	.	stopgain	OBSCN:NM_001098623:exon11:c.C3304T:p.Q1102X;OBSCN:NM_052843:exon11:c.C3304T:p.Q1102X;OBSCN:NM_001271223:exon12:c.C3580T:p.Q1194X	.	.	.	.	.	.	1	Y	452	20	0.0424	138	314	5	15	GAGGTGGCCCAGGCCC	CAGACGGAGGTGACGT
Sbj_16	chr9	37020768	37020768	-	C	exonic	PAX5	.	frameshift insertion	PAX5:NM_001280547:exon2:c.76dupG:p.V26fs;PAX5:NM_001280548:exon2:c.76dupG:p.V26fs;PAX5:NM_001280549:exon2:c.76dupG:p.V26fs;PAX5:NM_001280550:exon2:c.76dupG:p.V26fs;PAX5:NM_001280552:exon2:c.76dupG:p.V26fs;PAX5:NM_001280553:exon2:c.76dupG:p.V26fs;PAX5:NM_001280554:exon2:c.76dupG:p.V26fs;PAX5:NM_001280555:exon2:c.76dupG:p.V26fs;PAX5:NM_016734:exon2:c.76dupG:p.V26fs	.	.	.	.	.	.	.	*/+C	635	22	0.0335	531	104	19	3	CGTCCATTCACAAAAA	ACCCCCCCAAGCTGAT
Sbj_16	chr5	149510166	149510166	G	A	exonic	PDGFRB	.	nonsynonymous SNV	PDGFRB:NM_002609:exon9:c.C1303T:p.R435C	.	.	.	.	ID=COSM94956;OCCURENCE=1(breast)	0.996	0.03	R	242	8	0.032	130	112	3	5	CCCGGCCACGACAGCG	GGACTGTCTGTTCCCC
Sbj_16	chr6	79692681	79692681	C	G	exonic	PHIP	.	nonsynonymous SNV	PHIP:NM_017934:exon23:c.G2691C:p.K897N	.	.	.	.	.	0.421	.	S	1656	84	0.0483	769	887	10	74	tacttttttcttttcc	ctttttaatctgtttt
Sbj_16	chr6	79770254	79770254	G	A	exonic	PHIP	.	nonsynonymous SNV	PHIP:NM_017934:exon6:c.C380T:p.A127V	.	.	.	.	.	1	.	R	749	27	0.0348	320	429	11	16	CTTCCACAGTGCAACG	GCAGCCAGAGCAGATC
Sbj_16	chrX	20284681	20284681	C	T	splicing	RPS6KA3	NM_004586:exon2:c.69+1G>A	.	.	.	.	.	.	.	.	.	Y	174	6	0.0333	78	96	3	3	GCCCTGCTGCACTCAC	CCTCAGCGCTGTCGGA
Sbj_16	chr3	47165212	47165212	-	T	exonic	SETD2	.	frameshift insertion	SETD2:NM_014159:exon3:c.913dupA:p.T305fs	.	.	.	.	.	.	.	*/+T	999	32	0.031	474	525	17	15	TTCTTCTTAGAACCTG	GTTTTTTTACAGCTCA
Sbj_16	chr16	18827730	18827730	G	A	exonic	SMG1	.	nonsynonymous SNV	SMG1:NM_015092:exon58:c.C10196T:p.T3399M	.	.	.	.	ID=COSM98816;OCCURENCE=1(stomach)	0.431	0	R	1544	57	0.0356	791	753	30	27	ATTGTTTCACAGACCG	GTTTCTATCTGCTGCT
Sbj_16	chr16	30734986	30734986	C	T	exonic	SRCAP	.	nonsynonymous SNV	SRCAP:NM_006662:exon25:c.C4241T:p.P1414L	.	.	.	.	.	1	0	Y	548	33	0.0568	243	305	18	15	GGCCAGCCTCTTCTCC	CAATGCCAATTCCCAA
Sbj_16	chr5	1294370	1294370	C	G	exonic	TERT	.	nonsynonymous SNV	TERT:NM_001193376:exon2:c.G631C:p.G211R;TERT:NM_198253:exon2:c.G631C:p.G211R	.	.	.	.	.	0.001	0.58	S	102	16	0.1356	41	61	8	8	GGCCCAGGGGGACCCC	CGGCCTCCCTGACGCT
Sbj_16	chr14	75231066	75231066	G	A	splicing	YLPM1	NM_019589:exon1:c.873+1G>A	.	.	.	.	.	.	.	.	.	R	232	9	0.0373	55	177	2	7	ACGATGACTCCACAGG	GTAAGAAAGCATCTGC
Sbj_180	chr13	28592642	28592642	C	A	exonic	FLT3	.	nonsynonymous SNV	FLT3:NM_004119:exon20:c.G2503T:p.D835Y	.	.	.	rs121913488	ID=COSM783;OCCURENCE=208(haematopoietic_and_lymphoid_tissue)	1	0	M	1051	1050	0.4998	584	467	569	481	AATCACTCATGATATC	CTCGAGCCAATCCAAA
Sbj_180	chr5	170834736	170834736	-	AGGCGACT	exonic	NPM1	.	frameshift insertion	NPM1:NM_199185:exon9:c.717_718insAGGCGACT:p.F239fs;NPM1:NM_002520:exon10:c.804_805insAGGCGACT:p.F268fs	.	.	.	.	.	.	.	*/+AGGCGACT	900	512	0.3626	458	442	249	263	AGTGGAAGCCAAATTC	CATCAATTATGTGAAG
Sbj_181	chr13	28592624	28592624	T	A	exonic	FLT3	.	nonsynonymous SNV	FLT3:NM_004119:exon20:c.A2521T:p.N841Y	.	.	.	.	.	0.462	0	W	1897	236	0.1106	1153	744	151	85	CCCTGACAACATAGTT	TGGAATCACTCATGAT
Sbj_181	chr13	28592642	28592642	C	A	exonic	FLT3	.	nonsynonymous SNV	FLT3:NM_004119:exon20:c.G2503T:p.D835Y	.	.	.	rs121913488	ID=COSM783;OCCURENCE=208(haematopoietic_and_lymphoid_tissue)	1	0	M	1595	662	0.2933	932	663	388	274	AATCACTCATGATATC	CTCGAGCCAATCCAAA
Sbj_181	chr7	104750765	104750765	G	A	exonic	KMT2E	.	nonsynonymous SNV	KMT2E:NM_018682:exon23:c.G3794A:p.S1265N;KMT2E:NM_182931:exon24:c.G3794A:p.S1265N	.	.	.	.	.	0.993	0.3	R	1589	191	0.1073	888	701	104	87	AAGTCAGAGAAAGGAG	GTTATCAGAGAGCTTT
Sbj_181	chr5	170837543	170837543	-	TCTG	exonic	NPM1	.	frameshift insertion	NPM1:NM_199185:exon10:c.772_773insTCTG:p.L258fs;NPM1:NM_002520:exon11:c.859_860insTCTG:p.L287fs	.	.	.	.	ID=COSM158604;OCCURENCE=27(haematopoietic_and_lymphoid_tissue)	.	.	*/+TCTG	429	264	0.381	172	257	90	174	CAGGCTATTCAAGATC	CTCTGGCAGTGGAGGA
Sbj_181	chr10	112356174	112356174	G	C	exonic	SMC3	.	nonsynonymous SNV	SMC3:NM_005445:exon19:c.G1982C:p.R661P	.	.	.	.	.	0.999	0.06	S	986	707	0.4176	564	422	432	275	ACCAAGTCAGCCATCG	GGGGTGCTCTAACTGG
Sbj_441	chr20	31022441	31022441	-	G	exonic	ASXL1	.	frameshift insertion	ASXL1:NM_015338:exon12:c.1927dupG:p.G642fs	.	.	.	.	ID=COSM1411076;OCCURENCE=1(large_intestine)	.	.	*/+G	323	170	0.3448	140	183	75	95	CACCACTGCCATCGGA	AGGGGGGGGTGGCCCG
Sbj_441	chrX	129149315	129149315	-	G	exonic	BCORL1	.	frameshift insertion	BCORL1:NM_021946:exon3:c.2568dupG:p.Q856fs	.	.	.	.	.	.	.	*/+G	599	161	0.2118	278	321	80	81	AGCTGACCCCCAGTCA	AGGGGGCGCCCATCAG
Sbj_441	chr19	50140165	50140165	T	A	exonic	RRAS	.	nonsynonymous SNV	RRAS:NM_006270:exon3:c.A260T:p.Q87L	.	.	.	.	ID=COSM567062;OCCURENCE=1(lung)	0.995	0	W	1310	216	0.1415	479	831	97	119	GCCCCGAACTCTTCCT	TGGCCCGCGGTGTCCA
Sbj_441	chrX	123185245	123185245	G	T	splicing	STAG2	NM_001042749:exon13:c.1196+1G>T;NM_001282418:exon13:c.1196+1G>T;NM_006603:exon12:c.1196+1G>T;NM_001042750:exon13:c.1196+1G>T;NM_001042751:exon13:c.1196+1G>T	.	.	.	.	.	.	.	.	.	T	46	600	0.9288	19	27	222	378	CACTCTTGTTTTACAG	GTAAGTATGTATTTGT
Sbj_412	chr20	31022441	31022441	-	G	exonic	ASXL1	.	frameshift insertion	ASXL1:NM_015338:exon12:c.1927dupG:p.G642fs	.	.	.	.	ID=COSM1411076;OCCURENCE=1(large_intestine)	.	.	*/+G	373	25	0.0628	175	198	13	12	CACCACTGCCATCGGA	AGGGGGGGGTGGCCCG
Sbj_412	chr13	28608288	28608288	A	G	exonic	FLT3	.	nonsynonymous SNV	FLT3:NM_004119:exon14:c.T1768C:p.F590L	.	.	.	.	.	0	0.38	R	711	84	0.1057	312	399	40	44	TGAAATCAACGTAGAA	AGTACTCATTATCTGA
Sbj_412	chrX	133511680	133511680	-	A	exonic	PHF6	.	frameshift insertion	PHF6:NM_001015877:exon2:c.34dupA:p.P11fs;PHF6:NM_032335:exon2:c.34dupA:p.P11fs;PHF6:NM_032458:exon2:c.34dupA:p.P11fs	.	.	.	.	.	.	.	#NAME?	70	397	0.8501	45	25	218	179	ACAGAAAAAAGGGCCT	TACAAGACAGCGCAAA
Sbj_442	chr21	36164851	36164851	-	G	exonic	RUNX1	.	frameshift insertion	RUNX1:NM_001001890:exon6:c.942dupC:p.I315fs;RUNX1:NM_001754:exon9:c.1023dupC:p.I342fs	.	.	.	.	.	.	.	*/+G	145	119	0.4508	63	82	53	66	TGCGGGGGTCGGAGAT	TGGAGGGCAGCGCGGG
Sbj_442	chr4	106162494	106162494	A	G	splicing	TET2	NM_001127208:exon4:c.3410-2A>G	.	.	.	.	.	.	.	.	.	R	521	489	0.4842	364	157	369	120	TTCTATTATCTCAACA	AGAGCAAATTATTGAA
Sbj_182	chr16	3779248	3779248	A	G	exonic	CREBBP	.	nonsynonymous SNV	CREBBP:NM_001079846:exon30:c.T5686C:p.S1896P;CREBBP:NM_004380:exon31:c.T5800C:p.S1934P	.	.	.	.	.	0.014	0.16	R	30	23	0.434	13	17	14	9	TAGGCTTCCCTGTGGA	ACACCGTGGTGGGGGG
Sbj_182	chr2	25457242	25457242	C	G	exonic	DNMT3A	.	nonsynonymous SNV	DNMT3A:NM_153759:exon19:c.G2078C:p.R693P;DNMT3A:NM_022552:exon23:c.G2645C:p.R882P;DNMT3A:NM_175629:exon23:c.G2645C:p.R882P	.	.	.	.	ID=COSM3356083;COSM99740;OCCURENCE=13(haematopoietic_and_lymphoid_tissue)	0.999	0	S	776	527	0.4045	349	427	210	317	CTCTGCCTCGCCAAGC	CGGCTCATGTTGGAGA
Sbj_182	chr3	128060290	128060293	AGTT	-	exonic	EEFSEC	.	frameshift deletion	EEFSEC:NM_021937:exon5:c.1001_1004del:p.K334fs	.	.	.	.	.	.	.	*/-AGTT	870	531	0.379	417	453	267	264	TGCAAACCAAGGCCAA	AGTTCCACATTACAGT
Sbj_182	chr13	28592641	28592641	T	A	exonic	FLT3	.	nonsynonymous SNV	FLT3:NM_004119:exon20:c.A2504T:p.D835V	.	.	.	rs121909646	ID=COSM784;OCCURENCE=47(haematopoietic_and_lymphoid_tissue)	0.999	0	W	1401	549	0.2815	750	651	311	238	GAATCACTCATGATAT	TCTCGAGCCAATCCAA
Sbj_182	chr5	170837543	170837543	-	TCTG	exonic	NPM1	.	frameshift insertion	NPM1:NM_199185:exon10:c.772_773insTCTG:p.L258fs;NPM1:NM_002520:exon11:c.859_860insTCTG:p.L287fs	.	.	.	.	ID=COSM158604;OCCURENCE=27(haematopoietic_and_lymphoid_tissue)	.	.	*/+TCTG	487	269	0.3558	199	288	101	168	CAGGCTATTCAAGATC	CTCTGGCAGTGGAGGA
Sbj_24	chr2	25467023	25467023	C	G	splicing	DNMT3A	NM_153759:exon12:c.1284+1G>C;NM_022552:exon16:c.1851+1G>C;NM_175629:exon16:c.1851+1G>C	.	.	.	.	.	.	.	.	.	S	468	469	0.5005	310	158	316	153	CAGGCCCAGCACTCAC	CAAATTCCTGGTCGTG
Sbj_183	chr7	148507507	148507507	C	T	splicing	EZH2	NM_004456:exon18:c.1948-1G>A;NM_152998:exon17:c.1816-1G>A;NM_001203247:exon18:c.1933-1G>A;NM_001203248:exon18:c.1906-1G>A;NM_001203249:exon17:c.1780-1G>A	.	.	.	.	.	.	.	.	.	Y	803	106	0.1166	292	511	37	69	ATCTTGAGAAATAATC	CTAAAAAGAAAGACAC
Sbj_183	chr15	90631934	90631934	C	T	exonic	IDH2	.	nonsynonymous SNV	IDH2:NM_001290114:exon2:c.G29A:p.R10Q;IDH2:NM_001289910:exon4:c.G263A:p.R88Q;IDH2:NM_002168:exon4:c.G419A:p.R140Q	.	.	.	rs121913502	ID=COSM41590;OCCURENCE=417(haematopoietic_and_lymphoid_tissue);1(NS)	1	0	Y	533	517	0.4924	217	316	216	301	CCCCCCAGGATGTTCC	CGGATAGTTCCATTGG
Sbj_183	chr5	170837543	170837543	-	TCTG	exonic	NPM1	.	frameshift insertion	NPM1:NM_199185:exon10:c.772_773insTCTG:p.L258fs;NPM1:NM_002520:exon11:c.859_860insTCTG:p.L287fs	.	.	.	.	ID=COSM158604;OCCURENCE=27(haematopoietic_and_lymphoid_tissue)	.	.	*/+TCTG	401	297	0.4255	167	234	112	185	CAGGCTATTCAAGATC	CTCTGGCAGTGGAGGA
Sbj_467	chr2	25463182	25463182	G	A	exonic	DNMT3A	.	stopgain	DNMT3A:NM_153759:exon15:c.C1744T:p.R582X;DNMT3A:NM_022552:exon19:c.C2311T:p.R771X;DNMT3A:NM_175629:exon19:c.C2311T:p.R771X	.	.	.	.	ID=COSM231563;OCCURENCE=4(haematopoietic_and_lymphoid_tissue)	.	1	R	256	216	0.4576	162	94	139	77	ATACCTCGAGAAATCG	GCGAGATGTCCCTCTT
Sbj_467	chr2	198267483	198267483	C	T	exonic	SF3B1	.	nonsynonymous SNV	SF3B1:NM_012433:exon14:c.G1874A:p.R625H	.	.	.	.	ID=COSM255276;OCCURENCE=2(haematopoietic_and_lymphoid_tissue);1(central_nervous_system);24(eye);2(liver)	1	0	Y	525	265	0.3354	252	273	112	153	CTAGCTGTTGTGTTAC	CGGACATACTCATCCA
Sbj_184	chr20	31022441	31022441	-	G	exonic	ASXL1	.	frameshift insertion	ASXL1:NM_015338:exon12:c.1927dupG:p.G642fs	.	.	.	.	ID=COSM1411076;OCCURENCE=1(large_intestine)	.	.	*/+G	370	25	0.0633	181	189	9	16	CACCACTGCCATCGGA	AGGGGGGGGTGGCCCG
Sbj_184	chr2	25457242	25457242	C	T	exonic	DNMT3A	.	nonsynonymous SNV	DNMT3A:NM_153759:exon19:c.G2078A:p.R693H;DNMT3A:NM_022552:exon23:c.G2645A:p.R882H;DNMT3A:NM_175629:exon23:c.G2645A:p.R882H	.	0.000692	.	rs147001633	ID=COSM52944;COSM442676;OCCURENCE=1(breast);410(haematopoietic_and_lymphoid_tissue)	0.651	0.03	Y	537	255	0.322	237	300	101	154	CTCTGCCTCGCCAAGC	CGGCTCATGTTGGAGA
Sbj_184	chr3	128202800	128202800	C	A	exonic	GATA2	.	nonsynonymous SNV	GATA2:NM_001145662:exon4:c.G920T:p.R307L;GATA2:NM_032638:exon4:c.G920T:p.R307L;GATA2:NM_001145661:exon5:c.G920T:p.R307L	.	.	.	.	ID=COSM255191;OCCURENCE=1(haematopoietic_and_lymphoid_tissue)	1	0	M	204	135	0.3982	111	93	65	70	CCGGTGCCGTCCCGCC	CGCCAGAGAGGGGTGG
Sbj_184	chr11	65375135	65375135	C	T	exonic	MAP3K11	.	nonsynonymous SNV	MAP3K11:NM_002419:exon4:c.G1222A:p.D408N	.	.	.	.	.	0.217	0.04	Y	267	145	0.3519	163	104	83	62	TGGCTCGCAGCTCGTC	CGAAGAGACCCTGGAT
Sbj_184	chr12	54686433	54686433	A	G	exonic	NFE2	.	nonsynonymous SNV	NFE2:NM_001136023:exon3:c.T847C:p.C283R;NFE2:NM_006163:exon3:c.T847C:p.C283R;NFE2:NM_001261461:exon4:c.T847C:p.C283R	.	.	.	.	.	1	0	R	674	419	0.3833	359	315	233	186	GCTTCCTCTTGCGGCA	AGTTCTGGGCTGCCAC
Sbj_184	chr5	170837544	170837544	-	CTGC	exonic	NPM1	.	frameshift insertion	NPM1:NM_199185:exon10:c.773_774insCTGC:p.L258fs;NPM1:NM_002520:exon11:c.860_861insCTGC:p.L287fs	.	.	.	.	ID=COSM28937;OCCURENCE=7(haematopoietic_and_lymphoid_tissue)	.	.	*/+CTGC	434	163	0.273	172	262	59	104	AGGCTATTCAAGATCT	TCTGGCAGTGGAGGAA
Sbj_184	chr4	106180817	106180817	G	A	exonic	TET2	.	nonsynonymous SNV	TET2:NM_001127208:exon7:c.G3845A:p.G1282D	.	.	.	.	ID=COSM1737890;OCCURENCE=1(haematopoietic_and_lymphoid_tissue)	1	0	R	1308	145	0.0998	680	628	80	65	ATCCAGAAACCTGTGG	GTGCCTCCTTCTCTTT
Sbj_184	chr4	106164778	106164778	C	T	exonic	TET2	.	stopgain	TET2:NM_001127208:exon6:c.C3646T:p.R1216X	.	.	.	.	ID=COSM42029;OCCURENCE=8(haematopoietic_and_lymphoid_tissue)	.	1	Y	434	263	0.3773	249	185	156	107	TGTTTGGTGCGGGAGC	CGAGCTGGCCACACCT
Sbj_185	chr12	46243915	46243915	-	TT	exonic	ARID2	.	frameshift insertion	ARID2:NM_152641:exon15:c.2009_2010insTT:p.P670fs	.	.	.	.	.	.	.	*/+TT	1706	564	0.2485	877	829	288	276	CACAAATGTCTTTTCC	CTGTACAAGGTGTTCA
Sbj_185	chr2	25457243	25457243	G	A	exonic	DNMT3A	.	nonsynonymous SNV	DNMT3A:NM_153759:exon19:c.C2077T:p.R693C;DNMT3A:NM_022552:exon23:c.C2644T:p.R882C;DNMT3A:NM_175629:exon23:c.C2644T:p.R882C	.	0.000308	.	rs377577594	ID=COSM1166704;COSM53042;OCCURENCE=161(haematopoietic_and_lymphoid_tissue)	1	0	R	1039	481	0.3164	420	619	187	294	TCTGCCTCGCCAAGCG	GGCTCATGTTGGAGAC
Sbj_185	chr5	170837543	170837543	-	TCTG	exonic	NPM1	.	frameshift insertion	NPM1:NM_199185:exon10:c.772_773insTCTG:p.L258fs;NPM1:NM_002520:exon11:c.859_860insTCTG:p.L287fs	.	.	.	.	ID=COSM158604;OCCURENCE=27(haematopoietic_and_lymphoid_tissue)	.	.	*/+TCTG	646	189	0.2263	254	392	58	131	CAGGCTATTCAAGATC	CTCTGGCAGTGGAGGA
Sbj_186	chr2	25457242	25457242	C	T	exonic	DNMT3A	.	nonsynonymous SNV	DNMT3A:NM_153759:exon19:c.G2078A:p.R693H;DNMT3A:NM_022552:exon23:c.G2645A:p.R882H;DNMT3A:NM_175629:exon23:c.G2645A:p.R882H	.	0.000692	.	rs147001633	ID=COSM52944;COSM442676;OCCURENCE=1(breast);410(haematopoietic_and_lymphoid_tissue)	0.651	0.03	Y	569	474	0.4545	230	339	197	277	CTCTGCCTCGCCAAGC	CGGCTCATGTTGGAGA
Sbj_186	chr5	170837543	170837543	-	TCTG	exonic	NPM1	.	frameshift insertion	NPM1:NM_199185:exon10:c.772_773insTCTG:p.L258fs;NPM1:NM_002520:exon11:c.859_860insTCTG:p.L287fs	.	.	.	.	ID=COSM158604;OCCURENCE=27(haematopoietic_and_lymphoid_tissue)	.	.	*/+TCTG	318	221	0.41	141	177	88	133	CAGGCTATTCAAGATC	CTCTGGCAGTGGAGGA
Sbj_186	chr5	176709485	176709485	A	G	exonic	NSD1	.	nonsynonymous SNV	NSD1:NM_022455:exon19:c.A5912G:p.Y1971C;NSD1:NM_172349:exon20:c.A5105G:p.Y1702C	.	.	.	.	ID=COSM1166638;COSM1166637;OCCURENCE=1(haematopoietic_and_lymphoid_tissue)	1	0	R	579	545	0.4849	304	275	273	272	AATTTGTGAATGAGTA	ATGTGGGTGAGCTTAT
Sbj_443	chr20	31022441	31022441	-	G	exonic	ASXL1	.	frameshift insertion	ASXL1:NM_015338:exon12:c.1927dupG:p.G642fs	.	.	.	.	ID=COSM1411076;OCCURENCE=1(large_intestine)	.	.	*/+G	272	21	0.0717	126	146	10	11	CACCACTGCCATCGGA	AGGGGGGGGTGGCCCG
Sbj_443	chr5	41181559	41181559	-	C	exonic	C6	.	frameshift insertion	C6:NM_000065:exon7:c.828dupG:p.S277fs;C6:NM_001115131:exon7:c.828dupG:p.S277fs	.	.	.	.	ID=COSM1437614;OCCURENCE=1(large_intestine)	.	.	*/+C	2047	94	0.0439	1100	947	54	40	GTACACTGAAAGAGCT	TCCCCCCCTGACTTGA
Sbj_443	chr19	33792991	33792991	-	CC	exonic	CEBPA	.	frameshift insertion	CEBPA:NM_001287424:exon1:c.434_435insGG:p.G145fs;CEBPA:NM_001287435:exon1:c.287_288insGG:p.G96fs;CEBPA:NM_004364:exon1:c.329_330insGG:p.G110fs	.	.	.	.	.	.	.	*/+CC	13	10	0.4348	9	4	10	0	ggggcccgcgggcgcg	gcccgggTAGTCAAAG
Sbj_443	chr19	10940881	10940881	-	C	exonic	DNM2	.	frameshift insertion	DNM2:NM_001005362:exon19:c.2359dupC:p.G786fs;DNM2:NM_004945:exon19:c.2359dupC:p.G786fs;DNM2:NM_001005360:exon20:c.2371dupC:p.G790fs;DNM2:NM_001005361:exon20:c.2371dupC:p.G790fs;DNM2:NM_001190716:exon20:c.2371dupC:p.G790fs	.	.	.	.	ID=COSM1390223;COSM1390222;OCCURENCE=1(large_intestine);1(breast)	.	.	*/+C	497	17	0.0331	279	218	8	9	GGGCCCCACTCCAGGG	GCCCCCCCTGATTCCT
Sbj_443	chr22	41574678	41574678	-	C	exonic	EP300	.	frameshift insertion	EP300:NM_001429:exon31:c.6964dupC:p.Q2321fs	.	.	.	.	.	.	.	*/+C	1427	45	0.0306	725	702	21	24	ACGGCCACAGTCCCAG	GCCCCCCCACTCCAGT
Sbj_443	chr4	153249384	153249384	C	T	exonic	FBXW7	.	nonsynonymous SNV	FBXW7:NM_001013415:exon8:c.G1040A:p.R347H;FBXW7:NM_018315:exon8:c.G1154A:p.R385H;FBXW7:NM_033632:exon9:c.G1394A:p.R465H	.	.	.	.	ID=COSM117310;COSM117309;COSM22965;COSM1149856;COSM117308;OCCURENCE=24(large_intestine);1(biliary_tract);1(urinary_tract);2(small_intestine);9(endometrium);1(salivary_gland);2(ovary);34(haematopoietic_and_lymphoid_tissue);1(lung)	1	0	Y	1495	1170	0.439	916	579	758	412	TGAAGATGCATACAAC	CGCACAGTGGAAGTAT
Sbj_443	chr17	46128958	46128958	-	C	exonic	NFE2L1	.	frameshift insertion	NFE2L1:NM_003204:exon2:c.479dupC:p.A160fs	.	.	.	.	ID=COSM307741;OCCURENCE=1(kidney)	.	.	*/+C	258	10	0.0373	95	163	2	8	GATTTGGGGGCTGTAG	GCCCCCCCAGTCAGTG
Sbj_443	chr5	170837543	170837543	-	TCTG	exonic	NPM1	.	frameshift insertion	NPM1:NM_199185:exon10:c.772_773insTCTG:p.L258fs;NPM1:NM_002520:exon11:c.859_860insTCTG:p.L287fs	.	.	.	.	ID=COSM158604;OCCURENCE=27(haematopoietic_and_lymphoid_tissue)	.	.	*/+TCTG	392	195	0.3322	153	239	75	120	CAGGCTATTCAAGATC	CTCTGGCAGTGGAGGA
Sbj_443	chr9	85677548	85677548	-	C	exonic	RASEF	.	frameshift insertion	RASEF:NM_152573:exon1:c.234dupG:p.R79fs	.	.	.	.	.	.	.	*/+C	347	17	0.0467	138	209	7	10	CCCAGTCCCGGCGCCG	GCCCCCCGCGGAGGGA
Sbj_443	chrX	123227902	123227902	G	T	exonic	STAG2	.	stopgain	STAG2:NM_006603:exon31:c.G3502T:p.E1168X;STAG2:NM_001042751:exon32:c.G3502T:p.E1168X;STAG2:NM_001282418:exon32:c.G3502T:p.E1168X;STAG2:NM_001042749:exon33:c.G3613T:p.E1205X;STAG2:NM_001042750:exon33:c.G3613T:p.E1205X	.	.	.	.	.	.	0.01	K	919	754	0.4507	507	412	408	346	ATGGAAGATGATGAAG	GAGCCAATTGTGGAAG
Sbj_443	chr11	32414296	32414297	TC	-	exonic	WT1	.	frameshift deletion	WT1:NM_000378:exon7:c.1203_1204del:p.E401fs;WT1:NM_001198552:exon7:c.567_568del:p.E189fs;WT1:NM_001198551:exon8:c.618_619del:p.E206fs;WT1:NM_024424:exon8:c.1254_1255del:p.E418fs;WT1:NM_024426:exon8:c.1254_1255del:p.E418fs	.	.	.	.	.	.	.	*/-TC	1177	290	0.1977	468	709	108	182	CACACTGGTATGGTTT	TCTCACCTTGGGGAAG
Sbj_187	chr2	25457242	25457242	C	T	exonic	DNMT3A	.	nonsynonymous SNV	DNMT3A:NM_153759:exon19:c.G2078A:p.R693H;DNMT3A:NM_022552:exon23:c.G2645A:p.R882H;DNMT3A:NM_175629:exon23:c.G2645A:p.R882H	.	0.000692	.	rs147001633	ID=COSM52944;COSM442676;OCCURENCE=1(breast);410(haematopoietic_and_lymphoid_tissue)	0.651	0.03	Y	785	689	0.4674	317	468	260	429	CTCTGCCTCGCCAAGC	CGGCTCATGTTGGAGA
Sbj_187	chr13	28592642	28592642	C	A	exonic	FLT3	.	nonsynonymous SNV	FLT3:NM_004119:exon20:c.G2503T:p.D835Y	.	.	.	rs121913488	ID=COSM783;OCCURENCE=208(haematopoietic_and_lymphoid_tissue)	1	0	M	1730	600	0.2575	980	750	339	261	AATCACTCATGATATC	CTCGAGCCAATCCAAA
Sbj_187	chr5	170837543	170837543	-	TCTG	exonic	NPM1	.	frameshift insertion	NPM1:NM_199185:exon10:c.772_773insTCTG:p.L258fs;NPM1:NM_002520:exon11:c.859_860insTCTG:p.L287fs	.	.	.	.	ID=COSM158604;OCCURENCE=27(haematopoietic_and_lymphoid_tissue)	.	.	*/+TCTG	483	315	0.3947	191	292	123	192	CAGGCTATTCAAGATC	CTCTGGCAGTGGAGGA
Sbj_187	chrX	53432579	53432579	C	T	exonic	SMC1A	.	nonsynonymous SNV	SMC1A:NM_006306:exon11:c.G1757A:p.R586Q;SMC1A:NM_001281463:exon12:c.G1691A:p.R564Q	.	.	.	.	ID=COSM1319427;OCCURENCE=1(haematopoietic_and_lymphoid_tissue)	1	0	T	80	435	0.8447	37	43	188	247	GCCCCCTTCAGCTCCC	CGGAGTTTCTCATCTG
Sbj_400	chr15	90631935	90631935	G	A	exonic	IDH2	.	nonsynonymous SNV	IDH2:NM_001290114:exon2:c.C28T:p.R10W;IDH2:NM_001289910:exon4:c.C262T:p.R88W;IDH2:NM_002168:exon4:c.C418T:p.R140W	.	.	.	.	ID=COSM41877;OCCURENCE=10(haematopoietic_and_lymphoid_tissue);1(large_intestine)	1	0	R	457	426	0.4824	198	259	171	255	CCCCCAGGATGTTCCG	GGATAGTTCCATTGGG
Sbj_400	chr21	36206893	36206893	G	A	exonic	RUNX1	.	nonsynonymous SNV	RUNX1:NM_001001890:exon4:c.C538T:p.R180W;RUNX1:NM_001122607:exon4:c.C538T:p.R180W;RUNX1:NM_001754:exon7:c.C619T:p.R207W	.	.	.	.	.	1	0.03	R	315	213	0.4034	125	190	92	121	CATCTAGTTTCTGCCG	GATGTCCTATTGTGGG
Sbj_400	chr21	36259308	36259312	CGGGG	-	exonic	RUNX1	.	frameshift deletion	RUNX1:NM_001001890:exon1:c.98_102del:p.A33fs;RUNX1:NM_001122607:exon1:c.98_102del:p.A33fs;RUNX1:NM_001754:exon4:c.179_183del:p.A60fs	.	.	.	.	.	.	.	*/-CGGGG	390	220	0.3607	202	188	110	110	GGCAGCGCCGGCGTCC	CGGGGCGCCCAGCGGC
Sbj_400	chr17	74732936	74732959	GGCGGCTGTGGTGTGAGTCCGGGG	-	exonic	SRSF2	.	nonframeshift deletion	SRSF2:NM_001195427:exon1:c.284_307del:p.95_103del;SRSF2:NM_003016:exon1:c.284_307del:p.95_103del	.	.	.	.	ID=COSM1318446;COSM146289;OCCURENCE=22(haematopoietic_and_lymphoid_tissue)	.	.	*/-GGCGGCTGTGGTGTGAGTCCGGGG	398	157	0.2829	325	73	125	32	GGGGTGGCGGTCCCCG	GGCGGCTGTGGTGTGA
Sbj_115	chr20	31022441	31022441	-	G	exonic	ASXL1	.	frameshift insertion	ASXL1:NM_015338:exon12:c.1927dupG:p.G642fs	.	.	.	.	ID=COSM1411076;OCCURENCE=1(large_intestine)	.	.	*/+G	261	35	0.1182	110	151	11	24	CACCACTGCCATCGGA	AGGGGGGGGTGGCCCG
Sbj_115	chr2	25457243	25457243	G	A	exonic	DNMT3A	.	nonsynonymous SNV	DNMT3A:NM_153759:exon19:c.C2077T:p.R693C;DNMT3A:NM_022552:exon23:c.C2644T:p.R882C;DNMT3A:NM_175629:exon23:c.C2644T:p.R882C	.	0.000308	.	rs377577594	ID=COSM1166704;COSM53042;OCCURENCE=161(haematopoietic_and_lymphoid_tissue)	1	0	R	386	338	0.4669	150	236	139	199	TCTGCCTCGCCAAGCG	GGCTCATGTTGGAGAC
Sbj_115	chr2	209113112	209113112	C	T	exonic	IDH1	.	nonsynonymous SNV	IDH1:NM_001282386:exon4:c.G395A:p.R132H;IDH1:NM_001282387:exon4:c.G395A:p.R132H;IDH1:NM_005896:exon4:c.G395A:p.R132H	.	.	.	rs121913500	ID=COSM28746;OCCURENCE=1(salivary_gland);5(prostate);1(large_intestine);1(urinary_tract);1(skin);1(NS);39(bone);3497(central_nervous_system);214(haematopoietic_and_lymphoid_tissue);1(lung)	0.127	0	Y	610	553	0.4755	363	247	343	210	TCCCCATAAGCATGAC	CGACCTATGATGATAG
Sbj_115	chr22	28192852	28192852	C	T	exonic	MN1	.	stopgain	MN1:NM_002430:exon1:c.G3680A:p.W1227X	.	.	.	.	.	.	1	Y	190	14	0.0686	111	79	7	7	TCAGCGGGCATGTACC	CAGGCAGCGCTGTGCT
Sbj_115	chr17	29663725	29663730	ATGTGG	-	exonic	NF1	.	nonframeshift deletion	NF1:NM_000267:exon41:c.6157_6162del:p.2053_2054del;NF1:NM_001042492:exon42:c.6220_6225del:p.2074_2075del	.	.	.	.	.	.	.	*/-ATGTGG	656	422	0.3915	357	299	225	197	TTAGAACAACATCTTA	ATGTGGGATGATATTG
Sbj_115	chr9	139400023	139400023	G	A	exonic	NOTCH1	.	nonsynonymous SNV	NOTCH1:NM_017617:exon25:c.C4325T:p.P1442L	.	.	.	.	.	0.992	0.43	R	45	61	0.5755	18	27	25	36	TCCTCGATCAGCGGCG	GGGGGGATGTCGCGCC
Sbj_115	chr5	170819750	170819750	-	GGAGGATGTGAAACTCTTAGC	exonic	NPM1	.	nonframeshift insertion	NPM1:NM_001037738:exon5:c.389_390insGGAGGATGTGAAACTCTTAGC:p.E130delinsEEDVKLLA;NPM1:NM_002520:exon5:c.389_390insGGAGGATGTGAAACTCTTAGC:p.E130delinsEEDVKLLA;NPM1:NM_199185:exon5:c.389_390insGGAGGATGTGAAACTCTTAGC:p.E130delinsEEDVKLLA	.	.	.	.	.	.	.	*/+GGAGGATGTGAAACTCTTAGC	944	83	0.0808	605	339	70	13	CAGAAGATGAAGAGGA	AGGAGGATGTGAAACT
Sbj_115	chr13	114783589	114783589	T	C	exonic	RASA3	.	nonsynonymous SNV	RASA3:NM_007368:exon11:c.A1082G:p.K361R	.	.	.	.	.	0	.	Y	11	14	0.56	8	3	8	6	ACTCACTGGGTCCGCT	TTCACCTCCGCGCTGG
Sbj_115	chr6	152652709	152652709	G	C	exonic	SYNE1	.	nonsynonymous SNV	SYNE1:NM_033071:exon77:c.C12898G:p.L4300V;SYNE1:NM_182961:exon78:c.C13111G:p.L4371V	.	.	.	.	.	0.992	1	S	515	410	0.4432	255	260	220	190	GAGGGCTCTGCTTAAG	GGGCCTCGGCGATGTT
Sbj_389	chr13	28592642	28592642	C	A	exonic	FLT3	.	nonsynonymous SNV	FLT3:NM_004119:exon20:c.G2503T:p.D835Y	.	.	.	rs121913488	ID=COSM783;OCCURENCE=208(haematopoietic_and_lymphoid_tissue)	1	0	M	1659	56	0.0327	887	772	29	27	AATCACTCATGATATC	CTCGAGCCAATCCAAA
Sbj_389	chr4	55589766	55589771	GACTTA	-	exonic	KIT	.	nonframeshift deletion	KIT:NM_000222:exon8:c.1248_1253del:p.416_418del;KIT:NM_001093772:exon8:c.1248_1253del:p.416_418del	.	.	.	.	.	.	.	*/-GACTTA	1137	257	0.1844	689	448	169	88	AAAACCAGAAATCCTG	GACTTACGACAGGCTC
Sbj_188	chr13	28592642	28592642	C	A	exonic	FLT3	.	nonsynonymous SNV	FLT3:NM_004119:exon20:c.G2503T:p.D835Y	.	.	.	rs121913488	ID=COSM783;OCCURENCE=208(haematopoietic_and_lymphoid_tissue)	1	0	M	1272	982	0.4357	696	576	538	444	AATCACTCATGATATC	CTCGAGCCAATCCAAA
Sbj_188	chr5	170837546	170837546	-	GCCA	exonic	NPM1	.	frameshift insertion	NPM1:NM_199185:exon10:c.775_776insGCCA:p.W259fs;NPM1:NM_002520:exon11:c.862_863insGCCA:p.W288fs	.	.	.	.	.	.	.	*/+GCCA	419	197	0.3198	177	242	68	129	GCTATTCAAGATCTCT	TGGCAGTGGAGGAAGT
Sbj_189	chr17	8133619	8133619	C	A	exonic	CTC1	.	nonsynonymous SNV	CTC1:NM_025099:exon17:c.G2926T:p.V976F	.	.	.	.	.	0.073	0.01	M	405	329	0.4482	268	137	239	90	ATCTTCACCTGGAAAC	CCCTTTTCTCCAACTG
Sbj_189	chr2	25463191	25463201	CCCTCTTGTCA	-	exonic	DNMT3A	.	frameshift deletion	DNMT3A:NM_153759:exon15:c.1725_1735del:p.S575fs;DNMT3A:NM_022552:exon19:c.2292_2302del:p.S764fs;DNMT3A:NM_175629:exon19:c.2292_2302del:p.S764fs	.	.	.	.	.	.	.	*/-CCCTCTTGTCA	544	207	0.2756	331	213	121	86	GAAATCGCGAGATGTC	CCCTCTTGTCACTAAC
Sbj_189	chr20	57429619	57429619	A	G	exonic	GNAS	.	nonsynonymous SNV	GNAS:NM_001077490:exon1:c.A1112G:p.Q371R	.	.	.	.	.	.	0.23	R	750	606	0.4469	421	329	273	333	TCCCGACTCCGGGGCA	AGCCCCTGCCGCCCCA
Sbj_189	chr5	170837543	170837543	-	TCTG	exonic	NPM1	.	frameshift insertion	NPM1:NM_199185:exon10:c.772_773insTCTG:p.L258fs;NPM1:NM_002520:exon11:c.859_860insTCTG:p.L287fs	.	.	.	.	ID=COSM158604;OCCURENCE=27(haematopoietic_and_lymphoid_tissue)	.	.	*/+TCTG	516	310	0.3753	189	327	112	198	CAGGCTATTCAAGATC	CTCTGGCAGTGGAGGA
Sbj_189	chrX	53442061	53442061	-	CCT	exonic	SMC1A	.	nonframeshift insertion	SMC1A:NM_006306:exon2:c.166_167insAGG:p.L56delinsQV;SMC1A:NM_001281463:exon3:c.100_101insAGG:p.L34delinsQV	.	.	.	.	.	.	.	#NAME?	130	529	0.8027	56	74	249	280	AGGGTCTTTACCCGCA	AGGTTGCTGGTTTTTT
Sbj_116	chr8	3015479	3015479	G	C	exonic	CSMD1	.	nonsynonymous SNV	CSMD1:NM_033225:exon39:c.C5854G:p.H1952D	.	.	.	.	.	0.996	0.19	S	514	324	0.3866	164	350	83	241	GCATACAGGAAATGTG	GGGAACGGCCCTGTTT
Sbj_116	chr3	128200691	128200691	C	T	exonic	GATA2	.	nonsynonymous SNV	GATA2:NM_001145662:exon5:c.G1072A:p.A358T;GATA2:NM_032638:exon5:c.G1114A:p.A372T;GATA2:NM_001145661:exon6:c.G1114A:p.A372T	.	.	.	.	ID=COSM1484571;OCCURENCE=1(breast)	1	0	Y	750	105	0.1228	442	308	60	45	AGTAGAGGCCACAGGC	CGTTGCAGACAGGGTC
Sbj_116	chr5	170837543	170837543	-	TCTG	exonic	NPM1	.	frameshift insertion	NPM1:NM_199185:exon10:c.772_773insTCTG:p.L258fs;NPM1:NM_002520:exon11:c.859_860insTCTG:p.L287fs	.	.	.	.	ID=COSM158604;OCCURENCE=27(haematopoietic_and_lymphoid_tissue)	.	.	*/+TCTG	354	251	0.4149	130	224	67	184	CAGGCTATTCAAGATC	CTCTGGCAGTGGAGGA
Sbj_116	chr3	47163741	47163741	-	CAGT	exonic	SETD2	.	stopgain	SETD2:NM_014159:exon3:c.2384_2385insACTG:p.C795_T796delinsX	.	.	.	.	.	.	.	*/+CAGT	1612	488	0.2324	888	724	276	212	GCTATCGTTCAAAGTA	ACAGTATATGTCTGAA
Sbj_116	chr4	106164917	106164917	G	C	exonic	TET2	.	nonsynonymous SNV	TET2:NM_001127208:exon6:c.G3785C:p.R1262P	.	.	.	.	.	1	0	S	359	145	0.2877	114	245	42	103	CGCTCACCAATCGCCG	GGTGTGCCTTGAATGA
Sbj_116	chr6	43336992	43336992	G	C	exonic	ZNF318	.	nonsynonymous SNV	ZNF318:NM_014345:exon1:c.C112G:p.R38G	.	.	0.000199681	.	.	0.351	0.02	S	47	37	0.4405	37	10	30	7	GCGGCGGTGAGCTGCG	GGCGAGCCGGGCCTGA
Sbj_55	chr15	42040891	42040891	C	T	exonic	MGA	.	nonsynonymous SNV	MGA:NM_001080541:exon15:c.C4642T:p.R1548C;MGA:NM_001164273:exon16:c.C5269T:p.R1757C	.	.	.	.	.	1	0	Y	674	506	0.4288	351	323	266	240	CCTAACACAGTGAAAC	CGTGCTGGACCTCGAT
Sbj_55	chr5	170837543	170837543	-	TCTG	exonic	NPM1	.	frameshift insertion	NPM1:NM_199185:exon10:c.772_773insTCTG:p.L258fs;NPM1:NM_002520:exon11:c.859_860insTCTG:p.L287fs	.	.	.	.	ID=COSM158604;OCCURENCE=27(haematopoietic_and_lymphoid_tissue)	.	.	*/+TCTG	378	231	0.3793	165	213	90	141	CAGGCTATTCAAGATC	CTCTGGCAGTGGAGGA
Sbj_55	chr1	115258744	115258744	C	T	exonic	NRAS	.	nonsynonymous SNV	NRAS:NM_002524:exon2:c.G38A:p.G13D	.	.	.	rs121434596	ID=COSM573;OCCURENCE=6(large_intestine);24(skin);1(endometrium);181(haematopoietic_and_lymphoid_tissue);1(thyroid);2(upper_aerodigestive_tract);1(NS)	0.434	0.03	Y	1048	336	0.2428	549	499	173	163	GCGCTTTTCCCAACAC	CCACCTGCTCCAACCA
Sbj_55	chr11	64534497	64534497	C	A	exonic	SF1	.	nonsynonymous SNV	SF1:NM_001178030:exon12:c.G1832T:p.S611I;SF1:NM_001178031:exon12:c.G1379T:p.S460I;SF1:NM_004630:exon12:c.G1457T:p.S486I;SF1:NM_201995:exon12:c.G1457T:p.S486I;SF1:NM_201997:exon12:c.G1461T:p.Q487H;SF1:NM_201998:exon12:c.G1457T:p.S486I	.	.	.	.	.	0.966	0	M	94	75	0.4438	55	39	44	31	GGTGGGGGCTGCCCAC	CTGGGAGGCGGCGGCG
Sbj_55	chr11	32456560	32456560	G	-	exonic	WT1	.	frameshift deletion	WT1:NM_000378:exon1:c.332delC:p.P111fs;WT1:NM_024424:exon1:c.332delC:p.P111fs;WT1:NM_024426:exon1:c.332delC:p.P111fs	.	.	.	.	.	.	.	*/-G	139	68	0.3285	95	44	53	15	TAAGCCGAAGCGCCCG	GGGGGCGCAAAGTCCA
Sbj_190	chr2	25457242	25457242	C	T	exonic	DNMT3A	.	nonsynonymous SNV	DNMT3A:NM_153759:exon19:c.G2078A:p.R693H;DNMT3A:NM_022552:exon23:c.G2645A:p.R882H;DNMT3A:NM_175629:exon23:c.G2645A:p.R882H	.	0.000692	.	rs147001633	ID=COSM52944;COSM442676;OCCURENCE=1(breast);410(haematopoietic_and_lymphoid_tissue)	0.651	0.03	Y	561	507	0.4747	226	335	198	309	CTCTGCCTCGCCAAGC	CGGCTCATGTTGGAGA
Sbj_190	chr13	28608262	28608262	T	A	exonic	FLT3	.	nonsynonymous SNV	FLT3:NM_004119:exon14:c.A1794T:p.E598D	.	.	.	.	.	0.999	0.09	W	1019	65	0.06	429	590	30	35	CCATTTGAGATCATAT	TTCATATTCTCTGAAA
Sbj_190	chr2	234112983	234112983	A	G	exonic	INPP5D	.	unknown	UNKNOWN	.	.	.	.	.	0.073	1	R	774	623	0.446	358	416	249	374	CCCAGCATCGTGCTCA	ACCAAAGCCCAGGAGG
Sbj_190	chr5	170837543	170837543	-	TCTG	exonic	NPM1	.	frameshift insertion	NPM1:NM_199185:exon10:c.772_773insTCTG:p.L258fs;NPM1:NM_002520:exon11:c.859_860insTCTG:p.L287fs	.	.	.	.	ID=COSM158604;OCCURENCE=27(haematopoietic_and_lymphoid_tissue)	.	.	*/+TCTG	331	235	0.4152	140	191	80	155	CAGGCTATTCAAGATC	CTCTGGCAGTGGAGGA
Sbj_190	chr16	30727761	30727762	CT	-	exonic	SRCAP	.	frameshift deletion	SRCAP:NM_006662:exon18:c.2778_2779del:p.A926fs	.	.	.	.	.	.	.	*/-CT	1032	718	0.4103	411	621	260	458	CTGCTTCAGCACCGCC	CTCTCTGGTGCTAAGG
Sbj_330	chr11	65366078	65366078	G	A	exonic	MAP3K11	.	nonsynonymous SNV	MAP3K11:NM_002419:exon10:c.C2228T:p.P743L	.	.	.	.	ID=COSM1355981;OCCURENCE=1(large_intestine)	0.922	0.3	R	61	45	0.4245	22	39	13	32	GAGCGTGATGTCCCCG	GGTGGGGGTGAGACAG
Sbj_347	chrX	129148176	129148176	-	AGTTC	exonic	BCORL1	.	frameshift insertion	BCORL1:NM_021946:exon3:c.1428_1429insAGTTC:p.L476fs	.	.	.	.	.	.	.	#NAME?	221	917	0.8058	119	102	450	467	GGTTTCCTCCACTCTT	TACGCTCCCTGTCCTG
Sbj_347	chr12	11992215	11992215	-	TCCC	exonic	ETV6	.	frameshift insertion	ETV6:NM_001987:exon3:c.305_306insTCCC:p.F102fs	.	.	.	.	.	.	.	*/+TCCC	802	465	0.367	343	459	198	267	TGACCAAAGAGGACTT	TTCGCTATCGATCTCC
Sbj_347	chr11	32414214	32414214	-	C	exonic	WT1	.	frameshift insertion	WT1:NM_000378:exon7:c.1285_1286insG:p.T429fs;WT1:NM_001198552:exon7:c.649_650insG:p.T217fs;WT1:NM_001198551:exon8:c.700_701insG:p.T234fs;WT1:NM_024424:exon8:c.1336_1337insG:p.T446fs;WT1:NM_024426:exon8:c.1336_1337insG:p.T446fs	.	.	.	.	.	.	.	*/+C	885	28	0.0307	545	340	17	11	TGAACCTACAAACCTG	GTATGTCTCCTTTGGT
Sbj_347	chr11	32417906	32417906	T	-	exonic	WT1	.	frameshift deletion	WT1:NM_000378:exon6:c.1095delA:p.A365fs;WT1:NM_001198552:exon6:c.459delA:p.A153fs;WT1:NM_001198551:exon7:c.510delA:p.A170fs;WT1:NM_024424:exon7:c.1146delA:p.A382fs;WT1:NM_024426:exon7:c.1146delA:p.A382fs	.	.	.	.	.	.	.	*/-T	1400	117	0.0771	622	778	50	67	CTCACTGGTCTCAGAT	TGCCGACCGTACAAGA
Sbj_347	chr11	32417942	32417942	-	G	exonic	WT1	.	frameshift insertion	WT1:NM_000378:exon6:c.1058_1059insC:p.R353fs;WT1:NM_001198552:exon6:c.422_423insC:p.R141fs;WT1:NM_001198551:exon7:c.473_474insC:p.R158fs;WT1:NM_024424:exon7:c.1109_1110insC:p.R370fs;WT1:NM_024426:exon7:c.1109_1110insC:p.R370fs	.	.	.	.	ID=COSM35984;OCCURENCE=1(haematopoietic_and_lymphoid_tissue)	.	.	*/+G	1115	95	0.0785	389	726	32	63	GGCTACTCCAGGCACA	ACGTCGCACATCCTGC
Sbj_390	chrX	39933768	39933768	-	G	exonic	BCOR	.	frameshift insertion	BCOR:NM_001123383:exon4:c.830dupC:p.P277fs;BCOR:NM_001123384:exon4:c.830dupC:p.P277fs;BCOR:NM_001123385:exon4:c.830dupC:p.P277fs;BCOR:NM_017745:exon4:c.830dupC:p.P277fs	.	.	.	.	.	.	.	*/+G	799	118	0.1287	418	381	54	64	GCAATGGACGAGAGGC	CGGGATGGCTGGGGAG
Sbj_390	chr13	28592642	28592642	C	A	exonic	FLT3	.	nonsynonymous SNV	FLT3:NM_004119:exon20:c.G2503T:p.D835Y	.	.	.	rs121913488	ID=COSM783;OCCURENCE=208(haematopoietic_and_lymphoid_tissue)	1	0	M	1359	121	0.0818	747	612	64	57	AATCACTCATGATATC	CTCGAGCCAATCCAAA
Sbj_390	chr13	28608448	28608448	T	A	exonic	FLT3	.	nonsynonymous SNV	FLT3:NM_004119:exon13:c.A1694T:p.K565M	.	.	.	.	.	1	0.03	W	1156	73	0.0594	680	476	46	27	TTTACCTTTTTGTACT	TTGTGACAAATTAGCA
Sbj_390	chr4	55589769	55589771	TTA	-	exonic	KIT	.	nonframeshift deletion	KIT:NM_000222:exon8:c.1251_1253del:p.417_418del;KIT:NM_001093772:exon8:c.1251_1253del:p.417_418del	.	.	.	.	.	.	.	*/-TTA	1224	52	0.0408	743	481	31	21	ACCAGAAATCCTGACT	TTACGACAGGCTCGTG
Sbj_390	chr4	55589778	55589778	-	CTCCTC	exonic	KIT	.	nonframeshift insertion	KIT:NM_000222:exon8:c.1260_1261insCTCCTC:p.R420delinsRLL;KIT:NM_001093772:exon8:c.1260_1261insCTCCTC:p.R420delinsRLL	.	.	.	.	.	.	.	*/+CTCCTC	1250	52	0.0399	743	507	31	21	CCTGACTTACGACAGG	GCTCGTGAATGGCATG
Sbj_191	chr19	33793146	33793146	C	A	exonic	CEBPA	.	stopgain	CEBPA:NM_001287424:exon1:c.G280T:p.E94X;CEBPA:NM_001287435:exon1:c.G133T:p.E45X;CEBPA:NM_004364:exon1:c.G175T:p.E59X	.	.	.	.	ID=COSM18166;OCCURENCE=2(haematopoietic_and_lymphoid_tissue)	.	0	M	611	191	0.2382	271	340	79	112	TGTCGATGGACGTCTC	CGTGCTCGCAGATGCC
Sbj_191	chr5	170837543	170837543	-	TCTG	exonic	NPM1	.	frameshift insertion	NPM1:NM_199185:exon10:c.772_773insTCTG:p.L258fs;NPM1:NM_002520:exon11:c.859_860insTCTG:p.L287fs	.	.	.	.	ID=COSM158604;OCCURENCE=27(haematopoietic_and_lymphoid_tissue)	.	.	*/+TCTG	468	247	0.3455	211	257	100	147	CAGGCTATTCAAGATC	CTCTGGCAGTGGAGGA
Sbj_191	chr1	228403360	228403360	G	T	exonic	OBSCN	.	nonsynonymous SNV	OBSCN:NM_001098623:exon6:c.G1925T:p.G642V;OBSCN:NM_001271223:exon6:c.G1925T:p.G642V;OBSCN:NM_052843:exon6:c.G1925T:p.G642V	.	.	0.000998403	.	.	1	0.57	K	236	177	0.4286	167	69	114	63	CGGTGGCCTCAGCGGG	GTGAGTGGTTCCTGGA
Sbj_191	chr4	106157667	106157667	A	-	exonic	TET2	.	frameshift deletion	TET2:NM_001127208:exon3:c.2568delA:p.G856fs;TET2:NM_017628:exon3:c.2568delA:p.G856fs	.	.	.	.	.	.	.	*/-A	780	627	0.4456	367	413	288	339	TGAACTTTTTGCAGGA	AAACAAGACCCAAAAC
Sbj_191	chr4	106164066	106164066	A	-	exonic	TET2	.	frameshift deletion	TET2:NM_001127208:exon5:c.3576delA:p.G1192fs	.	.	.	.	.	.	.	*/-A	836	612	0.4227	338	498	244	368	CAAAAGTTCTCAGGGA	ATGTCCTATTGCTAAG
Sbj_56	chr2	25466815	25466815	T	A	exonic	DNMT3A	.	stopgain	DNMT3A:NM_153759:exon12:c.A1321T:p.K441X;DNMT3A:NM_022552:exon16:c.A1888T:p.K630X;DNMT3A:NM_175629:exon16:c.A1888T:p.K630X	.	.	.	.	.	.	1	W	254	296	0.5382	113	141	157	139	GGATGGGCTTCCTCTT	TCTCAGCTGGGACAGG
Sbj_56	chr13	28592635	28592637	ATG	-	exonic	FLT3	.	nonframeshift deletion	FLT3:NM_004119:exon20:c.2508_2510del:p.836_837del	.	.	.	.	ID=COSM19836;OCCURENCE=3(haematopoietic_and_lymphoid_tissue)	.	.	*/-ATG	1482	421	0.2212	811	671	241	180	TAGTTGGAATCACTCA	ATGATATCTCGAGCCA
Sbj_56	chr2	209113113	209113113	G	A	exonic	IDH1	.	nonsynonymous SNV	IDH1:NM_001282386:exon4:c.C394T:p.R132C;IDH1:NM_001282387:exon4:c.C394T:p.R132C;IDH1:NM_005896:exon4:c.C394T:p.R132C	.	.	.	rs121913499	ID=COSM28747;OCCURENCE=212(haematopoietic_and_lymphoid_tissue);3(NS);184(bone);106(central_nervous_system);1(prostate);3(large_intestine);33(biliary_tract);3(liver);6(skin);1(breast);11(soft_tissue);1(autonomic_ganglia)	0.259	0	R	873	821	0.4847	541	332	536	285	CCCCATAAGCATGACG	GACCTATGATGATAGG
Sbj_56	chr5	170837543	170837543	-	TCTG	exonic	NPM1	.	frameshift insertion	NPM1:NM_199185:exon10:c.772_773insTCTG:p.L258fs;NPM1:NM_002520:exon11:c.859_860insTCTG:p.L287fs	.	.	.	.	ID=COSM158604;OCCURENCE=27(haematopoietic_and_lymphoid_tissue)	.	.	*/+TCTG	397	315	0.4424	158	239	120	195	CAGGCTATTCAAGATC	CTCTGGCAGTGGAGGA
Sbj_192	chr2	25457242	25457242	C	T	exonic	DNMT3A	.	nonsynonymous SNV	DNMT3A:NM_153759:exon19:c.G2078A:p.R693H;DNMT3A:NM_022552:exon23:c.G2645A:p.R882H;DNMT3A:NM_175629:exon23:c.G2645A:p.R882H	.	0.000692	.	rs147001633	ID=COSM52944;COSM442676;OCCURENCE=1(breast);410(haematopoietic_and_lymphoid_tissue)	0.651	0.03	Y	508	444	0.4664	215	293	179	265	CTCTGCCTCGCCAAGC	CGGCTCATGTTGGAGA
Sbj_192	chr13	28592642	28592642	C	A	exonic	FLT3	.	nonsynonymous SNV	FLT3:NM_004119:exon20:c.G2503T:p.D835Y	.	.	.	rs121913488	ID=COSM783;OCCURENCE=208(haematopoietic_and_lymphoid_tissue)	1	0	M	722	406	0.3599	376	346	221	185	AATCACTCATGATATC	CTCGAGCCAATCCAAA
Sbj_192	chr8	41792353	41792353	G	A	exonic	KAT6A	.	stopgain	KAT6A:NM_006766:exon17:c.C3385T:p.R1129X;KAT6A:NM_001099412:exon18:c.C3385T:p.R1129X;KAT6A:NM_001099413:exon18:c.C3385T:p.R1129X	.	.	.	.	.	.	0.9	R	523	434	0.4535	204	319	163	271	TCACATCACGTTTTCG	GCAAAAGAGATACTGG
Sbj_192	chr5	170837543	170837543	-	TCTG	exonic	NPM1	.	frameshift insertion	NPM1:NM_199185:exon10:c.772_773insTCTG:p.L258fs;NPM1:NM_002520:exon11:c.859_860insTCTG:p.L287fs	.	.	.	.	ID=COSM158604;OCCURENCE=27(haematopoietic_and_lymphoid_tissue)	.	.	*/+TCTG	413	250	0.3771	196	217	106	144	CAGGCTATTCAAGATC	CTCTGGCAGTGGAGGA
Sbj_193	chr16	3786158	3786158	-	C	exonic	CREBBP	.	frameshift insertion	CREBBP:NM_001079846:exon27:c.4492dupG:p.E1498fs;CREBBP:NM_004380:exon28:c.4606dupG:p.E1536fs	.	.	.	.	.	.	.	*/+C	1455	169	0.1041	666	789	77	92	TCAAAATAGGGCAGTT	TCCTTGGCACTGGTGA
Sbj_193	chr5	170837545	170837545	-	TGCA	exonic	NPM1	.	frameshift insertion	NPM1:NM_199185:exon10:c.774_775insTGCA:p.L258fs;NPM1:NM_002520:exon11:c.861_862insTGCA:p.L287fs	.	.	.	.	ID=COSM158600;OCCURENCE=2(haematopoietic_and_lymphoid_tissue)	.	.	*/+TGCA	445	238	0.3485	168	277	84	154	GGCTATTCAAGATCTC	CTGGCAGTGGAGGAAG
Sbj_193	chr10	112360284	112360284	C	T	exonic	SMC3	.	nonsynonymous SNV	SMC3:NM_005445:exon22:c.C2515T:p.R839C	.	.	.	.	.	1	0.01	Y	1100	234	0.1754	597	503	133	101	GAGAATCTGAGAAAAC	CGCTTGGACCAAGTAG
Sbj_193	chr11	32417903	32417910	AGATGCCG	-	exonic	WT1	.	frameshift deletion	WT1:NM_000378:exon6:c.1091_1098del:p.S364fs;WT1:NM_001198552:exon6:c.455_462del:p.S152fs;WT1:NM_001198551:exon7:c.506_513del:p.S169fs;WT1:NM_024424:exon7:c.1142_1149del:p.S381fs;WT1:NM_024426:exon7:c.1142_1149del:p.S381fs	.	.	.	.	.	.	.	*/-AGATGCCG	983	493	0.334	456	527	221	272	TTTCTCACTGGTCTCA	AGATGCCGACCGTACA
Sbj_194	chr2	25457242	25457242	C	T	exonic	DNMT3A	.	nonsynonymous SNV	DNMT3A:NM_153759:exon19:c.G2078A:p.R693H;DNMT3A:NM_022552:exon23:c.G2645A:p.R882H;DNMT3A:NM_175629:exon23:c.G2645A:p.R882H	.	0.000692	.	rs147001633	ID=COSM52944;COSM442676;OCCURENCE=1(breast);410(haematopoietic_and_lymphoid_tissue)	0.651	0.03	Y	731	595	0.4487	312	419	220	375	CTCTGCCTCGCCAAGC	CGGCTCATGTTGGAGA
Sbj_194	chr5	170837543	170837543	-	TCTG	exonic	NPM1	.	frameshift insertion	NPM1:NM_199185:exon10:c.772_773insTCTG:p.L258fs;NPM1:NM_002520:exon11:c.859_860insTCTG:p.L287fs	.	.	.	.	ID=COSM158604;OCCURENCE=27(haematopoietic_and_lymphoid_tissue)	.	.	*/+TCTG	483	291	0.376	196	287	116	175	CAGGCTATTCAAGATC	CTCTGGCAGTGGAGGA
Sbj_194	chr10	112356174	112356174	G	C	exonic	SMC3	.	nonsynonymous SNV	SMC3:NM_005445:exon19:c.G1982C:p.R661P	.	.	.	.	.	0.999	0.06	S	977	717	0.4233	581	396	426	291	ACCAAGTCAGCCATCG	GGGGTGCTCTAACTGG
Sbj_195	chr20	31022441	31022441	-	G	exonic	ASXL1	.	frameshift insertion	ASXL1:NM_015338:exon12:c.1927dupG:p.G642fs	.	.	.	.	ID=COSM1411076;OCCURENCE=1(large_intestine)	.	.	*/+G	350	28	0.0741	162	188	15	13	CACCACTGCCATCGGA	AGGGGGGGGTGGCCCG
Sbj_195	chr13	28592642	28592642	C	G	exonic	FLT3	.	nonsynonymous SNV	FLT3:NM_004119:exon20:c.G2503C:p.D835H	.	.	.	rs121913488	ID=COSM785;OCCURENCE=32(haematopoietic_and_lymphoid_tissue)	1	0	S	1266	57	0.0431	665	601	30	27	AATCACTCATGATATC	CTCGAGCCAATCCAAA
Sbj_195	chr2	209113112	209113112	C	T	exonic	IDH1	.	nonsynonymous SNV	IDH1:NM_001282386:exon4:c.G395A:p.R132H;IDH1:NM_001282387:exon4:c.G395A:p.R132H;IDH1:NM_005896:exon4:c.G395A:p.R132H	.	.	.	rs121913500	ID=COSM28746;OCCURENCE=1(salivary_gland);5(prostate);1(large_intestine);1(urinary_tract);1(skin);1(NS);39(bone);3497(central_nervous_system);214(haematopoietic_and_lymphoid_tissue);1(lung)	0.127	0	Y	624	535	0.4616	384	240	313	222	TCCCCATAAGCATGAC	CGACCTATGATGATAG
Sbj_195	chrX	44732880	44732880	-	A	exonic	KDM6A	.	frameshift insertion	KDM6A:NM_001291415:exon1:c.84dupA:p.G28fs;KDM6A:NM_001291416:exon1:c.84dupA:p.G28fs;KDM6A:NM_001291417:exon1:c.84dupA:p.G28fs;KDM6A:NM_001291418:exon1:c.84dupA:p.G28fs;KDM6A:NM_021140:exon1:c.84dupA:p.G28fs	.	.	.	.	.	.	.	*/+A	295	33	0.1006	98	197	9	24	AGAAAATGGCGGCGGG	GAAAAGCGAGCGGCGA
Sbj_195	chrX	44942712	44942712	T	-	exonic	KDM6A	.	frameshift deletion	KDM6A:NM_001291418:exon21:c.3055delT:p.L1019fs;KDM6A:NM_001291421:exon21:c.2404delT:p.L802fs;KDM6A:NM_001291417:exon22:c.3157delT:p.L1053fs;KDM6A:NM_001291416:exon23:c.3313delT:p.L1105fs;KDM6A:NM_021140:exon23:c.3292delT:p.L1098fs;KDM6A:NM_001291415:exon24:c.3448delT:p.L1150fs	.	.	.	.	.	.	.	*/-T	834	37	0.0425	545	289	24	13	TATTGCAGGTGGAAGT	TTGCAGCTACATGAGC
Sbj_195	chr5	170837545	170837545	-	TGCA	exonic	NPM1	.	frameshift insertion	NPM1:NM_199185:exon10:c.774_775insTGCA:p.L258fs;NPM1:NM_002520:exon11:c.861_862insTGCA:p.L287fs	.	.	.	.	ID=COSM158600;OCCURENCE=2(haematopoietic_and_lymphoid_tissue)	.	.	*/+TGCA	353	200	0.3617	150	203	69	131	GGCTATTCAAGATCTC	CTGGCAGTGGAGGAAG
Sbj_195	chr1	228558760	228558760	C	T	exonic	OBSCN	.	nonsynonymous SNV	OBSCN:NM_001098623:exon94:c.C20281T:p.R6761C;OBSCN:NM_001271223:exon105:c.C23152T:p.R7718C	.	.	.	.	ID=COSM905164;COSM1584241;OCCURENCE=1(endometrium)	1	0	Y	206	7	0.0329	125	81	4	3	TCCATCCTGGTGATGC	CGCTCCATCCCTGAGC
Sbj_195	chr12	112888189	112888189	G	A	exonic	PTPN11	.	nonsynonymous SNV	PTPN11:NM_002834:exon3:c.G205A:p.E69K;PTPN11:NM_080601:exon3:c.G205A:p.E69K	.	.	.	.	ID=COSM13013;OCCURENCE=1(soft_tissue);2(large_intestine);3(central_nervous_system);15(haematopoietic_and_lymphoid_tissue)	0.987	0	R	835	131	0.1356	434	401	75	56	GACCTGTATGGAGGGG	GAGAAATTTGCCACTT
Sbj_195	chr12	112888210	112888210	G	A	exonic	PTPN11	.	nonsynonymous SNV	PTPN11:NM_002834:exon3:c.G226A:p.E76K;PTPN11:NM_080601:exon3:c.G226A:p.E76K	.	.	.	rs121918464	ID=COSM13000;OCCURENCE=1(lung);83(haematopoietic_and_lymphoid_tissue);1(large_intestine)	0.998	0	R	802	154	0.1611	385	417	80	74	TTTGCCACTTTGGCTG	GAGTTGGTCCAGTATT
Sbj_195	chr12	112926884	112926884	T	C	exonic	PTPN11	.	nonsynonymous SNV	PTPN11:NM_002834:exon13:c.T1504C:p.S502P	.	.	.	.	ID=COSM13020;OCCURENCE=2(large_intestine);6(haematopoietic_and_lymphoid_tissue)	0.742	0.12	Y	1114	107	0.0876	598	516	56	51	GTGCGGTCTCAGAGGT	TCAGGGATGGTCCAGA
Sbj_57	chr2	25457242	25457242	C	T	exonic	DNMT3A	.	nonsynonymous SNV	DNMT3A:NM_153759:exon19:c.G2078A:p.R693H;DNMT3A:NM_022552:exon23:c.G2645A:p.R882H;DNMT3A:NM_175629:exon23:c.G2645A:p.R882H	.	0.000692	.	rs147001633	ID=COSM52944;COSM442676;OCCURENCE=1(breast);410(haematopoietic_and_lymphoid_tissue)	0.651	0.03	Y	579	392	0.4037	232	347	154	238	CTCTGCCTCGCCAAGC	CGGCTCATGTTGGAGA
Sbj_57	chr3	97367145	97367145	-	T	exonic	EPHA6	.	frameshift insertion	EPHA6:NM_001278300:exon13:c.1169dupT:p.L390fs;EPHA6:NM_173655:exon13:c.977dupT:p.L326fs	.	.	.	.	.	.	.	*/+T	707	598	0.4582	382	325	327	271	GACCTCTTCCAAACTC	CTAACACTTAACCTCT
Sbj_57	chr13	28592642	28592642	C	A	exonic	FLT3	.	nonsynonymous SNV	FLT3:NM_004119:exon20:c.G2503T:p.D835Y	.	.	.	rs121913488	ID=COSM783;OCCURENCE=208(haematopoietic_and_lymphoid_tissue)	1	0	M	1082	183	0.1447	595	487	93	90	AATCACTCATGATATC	CTCGAGCCAATCCAAA
Sbj_57	chr5	170837543	170837543	-	TCTG	exonic	NPM1	.	frameshift insertion	NPM1:NM_199185:exon10:c.772_773insTCTG:p.L258fs;NPM1:NM_002520:exon11:c.859_860insTCTG:p.L287fs	.	.	.	.	ID=COSM158604;OCCURENCE=27(haematopoietic_and_lymphoid_tissue)	.	.	*/+TCTG	430	239	0.3572	189	241	86	153	CAGGCTATTCAAGATC	CTCTGGCAGTGGAGGA
Sbj_57	chr1	115258744	115258744	C	T	exonic	NRAS	.	nonsynonymous SNV	NRAS:NM_002524:exon2:c.G38A:p.G13D	.	.	.	rs121434596	ID=COSM573;OCCURENCE=6(large_intestine);24(skin);1(endometrium);181(haematopoietic_and_lymphoid_tissue);1(thyroid);2(upper_aerodigestive_tract);1(NS)	0.434	0.03	Y	1220	64	0.0498	625	595	35	29	GCGCTTTTCCCAACAC	CCACCTGCTCCAACCA
Sbj_57	chr1	115258748	115258748	C	A	exonic	NRAS	.	nonsynonymous SNV	NRAS:NM_002524:exon2:c.G34T:p.G12C	.	.	.	rs121913250	ID=COSM562;OCCURENCE=1(endometrium);1(soft_tissue);1(pancreas);1(kidney);34(large_intestine);13(skin);1(NS);56(haematopoietic_and_lymphoid_tissue);8(thyroid);3(lung)	0.675	0.01	M	1262	54	0.041	637	625	27	27	TTTTCCCAACACCACC	CTGCTCCAACCACCAC
Sbj_57	chrX	53432278	53432278	A	G	exonic	SMC1A	.	nonsynonymous SNV	SMC1A:NM_006306:exon12:c.T1957C:p.S653P;SMC1A:NM_001281463:exon13:c.T1891C:p.S631P	.	.	.	.	.	1	0	R	639	429	0.4017	277	362	172	257	CACTGGCCCCACCAGA	AGATCACTCCTGACTT
Sbj_401	chr2	25457242	25457242	C	T	exonic	DNMT3A	.	nonsynonymous SNV	DNMT3A:NM_153759:exon19:c.G2078A:p.R693H;DNMT3A:NM_022552:exon23:c.G2645A:p.R882H;DNMT3A:NM_175629:exon23:c.G2645A:p.R882H	.	0.000692	.	rs147001633	ID=COSM52944;COSM442676;OCCURENCE=1(breast);410(haematopoietic_and_lymphoid_tissue)	0.651	0.03	Y	575	427	0.4261	239	336	174	253	CTCTGCCTCGCCAAGC	CGGCTCATGTTGGAGA
Sbj_401	chr21	36252859	36252859	C	A	exonic	RUNX1	.	nonsynonymous SNV	RUNX1:NM_001001890:exon2:c.G422T:p.G141V;RUNX1:NM_001122607:exon2:c.G422T:p.G141V;RUNX1:NM_001754:exon5:c.G503T:p.G168V	.	.	.	.	.	1	0	M	614	429	0.4113	338	276	254	175	GATAACGTACCTCTTC	CCACTTCGACCGACAA
Sbj_401	chr16	30736343	30736345	GTT	-	exonic	SRCAP	.	nonframeshift deletion	SRCAP:NM_006662:exon25:c.5598_5600del:p.1866_1867del	.	.	0.000998403	.	.	.	.	*/-GTT	687	566	0.4517	282	405	215	351	CTCCACTGCTACCTCG	GTTTGGTGGCCCCCGG
Sbj_402	chr8	3351178	3351178	C	G	exonic	CSMD1	.	nonsynonymous SNV	CSMD1:NM_033225:exon11:c.G1415C:p.G472A	.	.	.	.	.	0.997	0.13	S	1132	129	0.1023	609	523	72	57	GTGTCTCCCACCTTCC	CCAGCATCACCAACCG
Sbj_402	chr11	85977153	85977153	T	C	exonic	EED	.	nonsynonymous SNV	EED:NM_003797:exon8:c.T755C:p.M252T;EED:NM_152991:exon8:c.T755C:p.M252T	.	.	.	.	.	0.941	.	Y	617	473	0.4339	357	260	267	206	TGGGTGAAAAAATAAT	TGTCCTGTGGTATGGA
Sbj_402	chrX	44950051	44950051	T	C	exonic	KDM6A	.	nonsynonymous SNV	KDM6A:NM_001291418:exon24:c.T3583C:p.S1195P;KDM6A:NM_001291421:exon24:c.T2932C:p.S978P;KDM6A:NM_001291417:exon25:c.T3685C:p.S1229P;KDM6A:NM_001291416:exon26:c.T3841C:p.S1281P;KDM6A:NM_021140:exon26:c.T3820C:p.S1274P;KDM6A:NM_001291415:exon27:c.T3976C:p.S1326P	.	.	.	.	.	1	0	Y	792	463	0.3689	415	377	253	210	CCCATGGTTCATCTTT	TCCTGGAATATGGCAC
Sbj_402	chr21	36259139	36259139	C	T	splicing	RUNX1	NM_001001890:exon2:c.270+1G>A;NM_001754:exon5:c.351+1G>A;NM_001122607:exon2:c.270+1G>A	.	.	.	.	.	.	.	.	.	Y	314	305	0.4927	220	94	211	94	CTCTCCGGGCCAGTAC	CCTTGAAAGCGATGGG
Sbj_402	chr2	198267359	198267359	C	A	exonic	SF3B1	.	nonsynonymous SNV	SF3B1:NM_012433:exon14:c.G1998T:p.K666N	.	.	.	.	ID=COSM131557;OCCURENCE=1(endometrium);13(haematopoietic_and_lymphoid_tissue);3(NS)	1	0	M	1048	64	0.0576	532	516	36	28	TATCTGTTGTACAATC	CTTAATACCAGTGTGT
Sbj_348	chr12	54686464	54686464	-	CTTGC	exonic	NFE2	.	frameshift insertion	NFE2:NM_001136023:exon3:c.815_816insGCAAG:p.R272fs;NFE2:NM_006163:exon3:c.815_816insGCAAG:p.R272fs;NFE2:NM_001261461:exon4:c.815_816insGCAAG:p.R272fs	.	.	.	.	.	.	.	*/+CTTGC	1382	328	0.1918	720	662	161	167	CTTGTTTTTGCCCCGT	TCGTCGGATGTCCCGG
Sbj_348	chr11	32417909	32417909	-	GACCGTACAAG	exonic	WT1	.	frameshift insertion	WT1:NM_000378:exon6:c.1091_1092insCTTGTACGGTC:p.S364fs;WT1:NM_001198552:exon6:c.455_456insCTTGTACGGTC:p.S152fs;WT1:NM_001198551:exon7:c.506_507insCTTGTACGGTC:p.S169fs;WT1:NM_024424:exon7:c.1142_1143insCTTGTACGGTC:p.S381fs;WT1:NM_024426:exon7:c.1142_1143insCTTGTACGGTC:p.S381fs	.	.	.	.	.	.	.	*/+GACCGTACAAG	1054	345	0.2466	467	587	146	199	ACTGGTCTCAGATGCC	CGACCGTACAAGAGTC
Sbj_348	chr11	32417913	32417913	-	G	exonic	WT1	.	frameshift insertion	WT1:NM_000378:exon6:c.1087dupC:p.R363fs;WT1:NM_001198552:exon6:c.451dupC:p.R151fs;WT1:NM_001198551:exon7:c.502dupC:p.R168fs;WT1:NM_024424:exon7:c.1138dupC:p.R380fs;WT1:NM_024426:exon7:c.1138dupC:p.R380fs	.	.	.	.	.	.	.	*/+G	914	571	0.3845	380	534	237	334	GTCTCAGATGCCGACC	CGTACAAGAGTCGGGG
Sbj_58	chr2	25457243	25457243	G	A	exonic	DNMT3A	.	nonsynonymous SNV	DNMT3A:NM_153759:exon19:c.C2077T:p.R693C;DNMT3A:NM_022552:exon23:c.C2644T:p.R882C;DNMT3A:NM_175629:exon23:c.C2644T:p.R882C	.	0.000308	.	rs377577594	ID=COSM1166704;COSM53042;OCCURENCE=161(haematopoietic_and_lymphoid_tissue)	1	0	R	666	585	0.4676	269	397	233	352	TCTGCCTCGCCAAGCG	GGCTCATGTTGGAGAC
Sbj_58	chr5	170837543	170837543	-	TCTG	exonic	NPM1	.	frameshift insertion	NPM1:NM_199185:exon10:c.772_773insTCTG:p.L258fs;NPM1:NM_002520:exon11:c.859_860insTCTG:p.L287fs	.	.	.	.	ID=COSM158604;OCCURENCE=27(haematopoietic_and_lymphoid_tissue)	.	.	*/+TCTG	415	270	0.3942	182	233	97	173	CAGGCTATTCAAGATC	CTCTGGCAGTGGAGGA
Sbj_196	chr2	25457242	25457242	C	T	exonic	DNMT3A	.	nonsynonymous SNV	DNMT3A:NM_153759:exon19:c.G2078A:p.R693H;DNMT3A:NM_022552:exon23:c.G2645A:p.R882H;DNMT3A:NM_175629:exon23:c.G2645A:p.R882H	.	0.000692	.	rs147001633	ID=COSM52944;COSM442676;OCCURENCE=1(breast);410(haematopoietic_and_lymphoid_tissue)	0.651	0.03	Y	549	421	0.434	244	305	170	251	CTCTGCCTCGCCAAGC	CGGCTCATGTTGGAGA
Sbj_196	chr13	28592642	28592642	C	A	exonic	FLT3	.	nonsynonymous SNV	FLT3:NM_004119:exon20:c.G2503T:p.D835Y	.	.	.	rs121913488	ID=COSM783;OCCURENCE=208(haematopoietic_and_lymphoid_tissue)	1	0	M	677	496	0.4228	350	327	235	261	AATCACTCATGATATC	CTCGAGCCAATCCAAA
Sbj_196	chr5	170837543	170837543	-	TCTG	exonic	NPM1	.	frameshift insertion	NPM1:NM_199185:exon10:c.772_773insTCTG:p.L258fs;NPM1:NM_002520:exon11:c.859_860insTCTG:p.L287fs	.	.	.	.	ID=COSM158604;OCCURENCE=27(haematopoietic_and_lymphoid_tissue)	.	.	*/+TCTG	345	228	0.3979	151	194	93	135	CAGGCTATTCAAGATC	CTCTGGCAGTGGAGGA
Sbj_197	chr13	28592642	28592642	C	A	exonic	FLT3	.	nonsynonymous SNV	FLT3:NM_004119:exon20:c.G2503T:p.D835Y	.	.	.	rs121913488	ID=COSM783;OCCURENCE=208(haematopoietic_and_lymphoid_tissue)	1	0	M	1035	900	0.4651	566	469	485	415	AATCACTCATGATATC	CTCGAGCCAATCCAAA
Sbj_197	chr5	170837545	170837545	-	TGTA	exonic	NPM1	.	frameshift insertion	NPM1:NM_199185:exon10:c.774_775insTGTA:p.L258fs;NPM1:NM_002520:exon11:c.861_862insTGTA:p.L287fs	.	.	.	.	.	.	.	*/+TGTA	453	268	0.3717	186	267	95	173	GGCTATTCAAGATCTC	CTGGCAGTGGAGGAAG
Sbj_198	chr5	170837543	170837543	-	TCTG	exonic	NPM1	.	frameshift insertion	NPM1:NM_199185:exon10:c.772_773insTCTG:p.L258fs;NPM1:NM_002520:exon11:c.859_860insTCTG:p.L287fs	.	.	.	.	ID=COSM158604;OCCURENCE=27(haematopoietic_and_lymphoid_tissue)	.	.	*/+TCTG	386	204	0.3458	162	224	76	128	CAGGCTATTCAAGATC	CTCTGGCAGTGGAGGA
Sbj_198	chr12	111856571	111856571	G	C	exonic	SH2B3	.	nonsynonymous SNV	SH2B3:NM_005475:exon2:c.G622C:p.E208Q	.	0.000515	.	rs202080221	ID=COSM1235390;OCCURENCE=4(haematopoietic_and_lymphoid_tissue)	0.998	0.01	S	167	137	0.4507	64	103	46	91	TACAGCCTGGCCGACG	GAGGCCTCCATGGACA
Sbj_27	chrX	39913178	39913178	-	G	exonic	BCOR	.	frameshift insertion	BCOR:NM_001123384:exon13:c.4780dupC:p.L1594fs;BCOR:NM_001123383:exon14:c.4834dupC:p.L1612fs;BCOR:NM_001123385:exon14:c.4936dupC:p.L1646fs;BCOR:NM_017745:exon14:c.4834dupC:p.L1612fs	.	.	.	.	ID=COSM520925;OCCURENCE=1(haematopoietic_and_lymphoid_tissue)	.	.	#NAME?	86	659	0.8846	54	32	401	258	TTATAACACGGTAAGA	AGGGGGGTCTCTGAAA
Sbj_27	chr1	115258747	115258747	C	T	exonic	NRAS	.	nonsynonymous SNV	NRAS:NM_002524:exon2:c.G35A:p.G12D	.	7.7e-05	.	rs121913237	ID=COSM564;OCCURENCE=60(skin);3(biliary_tract);49(large_intestine);1(genital_tract);1(kidney);1(pancreas);1(ovary);2(soft_tissue);4(endometrium);2(thyroid);1(lung);3(testis);324(haematopoietic_and_lymphoid_tissue);3(central_nervous_system);1(upper_aerodigestive_tract);2(NS)	0.372	0	Y	1401	786	0.3594	715	686	387	399	CTTTTCCCAACACCAC	CCTGCTCCAACCACCA
Sbj_27	chr11	32417909	32417909	-	GACCG	exonic	WT1	.	frameshift insertion	WT1:NM_000378:exon6:c.1091_1092insCGGTC:p.S364fs;WT1:NM_001198552:exon6:c.455_456insCGGTC:p.S152fs;WT1:NM_001198551:exon7:c.506_507insCGGTC:p.S169fs;WT1:NM_024424:exon7:c.1142_1143insCGGTC:p.S381fs;WT1:NM_024426:exon7:c.1142_1143insCGGTC:p.S381fs	.	.	.	.	ID=COSM28954;OCCURENCE=9(haematopoietic_and_lymphoid_tissue)	.	.	*/+GACCG	1262	510	0.2878	550	712	225	285	ACTGGTCTCAGATGCC	CGACCGTACAAGAGTC
Sbj_27	chr6	43336992	43336992	G	C	exonic	ZNF318	.	nonsynonymous SNV	ZNF318:NM_014345:exon1:c.C112G:p.R38G	.	.	0.000199681	.	.	0.351	0.02	S	87	70	0.4459	72	15	59	11	GCGGCGGTGAGCTGCG	GGCGAGCCGGGCCTGA
Sbj_199	chr2	25457242	25457242	C	T	exonic	DNMT3A	.	nonsynonymous SNV	DNMT3A:NM_153759:exon19:c.G2078A:p.R693H;DNMT3A:NM_022552:exon23:c.G2645A:p.R882H;DNMT3A:NM_175629:exon23:c.G2645A:p.R882H	.	0.000692	.	rs147001633	ID=COSM52944;COSM442676;OCCURENCE=1(breast);410(haematopoietic_and_lymphoid_tissue)	0.651	0.03	Y	346	305	0.4685	156	190	135	170	CTCTGCCTCGCCAAGC	CGGCTCATGTTGGAGA
Sbj_199	chr2	209113112	209113112	C	T	exonic	IDH1	.	nonsynonymous SNV	IDH1:NM_001282386:exon4:c.G395A:p.R132H;IDH1:NM_001282387:exon4:c.G395A:p.R132H;IDH1:NM_005896:exon4:c.G395A:p.R132H	.	.	.	rs121913500	ID=COSM28746;OCCURENCE=1(salivary_gland);5(prostate);1(large_intestine);1(urinary_tract);1(skin);1(NS);39(bone);3497(central_nervous_system);214(haematopoietic_and_lymphoid_tissue);1(lung)	0.127	0	Y	246	99	0.287	140	106	60	39	TCCCCATAAGCATGAC	CGACCTATGATGATAG
Sbj_199	chr15	90631934	90631934	C	T	exonic	IDH2	.	nonsynonymous SNV	IDH2:NM_001290114:exon2:c.G29A:p.R10Q;IDH2:NM_001289910:exon4:c.G263A:p.R88Q;IDH2:NM_002168:exon4:c.G419A:p.R140Q	.	.	.	rs121913502	ID=COSM41590;OCCURENCE=417(haematopoietic_and_lymphoid_tissue);1(NS)	1	0	Y	538	31	0.0545	271	267	14	17	CCCCCCAGGATGTTCC	CGGATAGTTCCATTGG
Sbj_199	chr12	25398280	25398280	-	CCA	exonic	KRAS	.	nonframeshift insertion	KRAS:NM_004985:exon2:c.38_39insTGG:p.G13delinsGG;KRAS:NM_033360:exon2:c.38_39insTGG:p.G13delinsGG	.	.	.	.	.	.	.	*/+CCA	386	12	0.0302	180	206	8	4	GGCACTCTTGCCTACG	GCCACCAGCTCCAACT
Sbj_199	chr5	170837543	170837543	-	TCTG	exonic	NPM1	.	frameshift insertion	NPM1:NM_199185:exon10:c.772_773insTCTG:p.L258fs;NPM1:NM_002520:exon11:c.859_860insTCTG:p.L287fs	.	.	.	.	ID=COSM158604;OCCURENCE=27(haematopoietic_and_lymphoid_tissue)	.	.	*/+TCTG	123	69	0.3594	51	72	26	43	CAGGCTATTCAAGATC	CTCTGGCAGTGGAGGA
Sbj_200	chr12	46287317	46287325	AGATTTTAC	-	exonic	ARID2	.	nonframeshift deletion	ARID2:NM_152641:exon19:c.5262_5270del:p.1754_1757del	.	.	.	.	.	.	.	*/-AGATTTTAC	1664	254	0.1324	823	841	118	136	AAACCTTGTCTTTCGA	AGATTTTACAGTAAGC
Sbj_200	chr12	46287319	46287319	-	CTCGAAACCTTGT	exonic	ARID2	.	frameshift insertion	ARID2:NM_152641:exon19:c.5264_5265insCTCGAAACCTTGT:p.D1755fs	.	.	.	.	.	.	.	*/+CTCGAAACCTTGT	1375	250	0.1538	683	692	122	128	ACCTTGTCTTTCGAGA	ATTTTACAGTAAGCAT
Sbj_200	chr2	25457231	25457231	G	A	exonic	DNMT3A	.	stopgain	DNMT3A:NM_153759:exon19:c.C2089T:p.Q697X;DNMT3A:NM_022552:exon23:c.C2656T:p.Q886X;DNMT3A:NM_175629:exon23:c.C2656T:p.Q886X	.	.	.	.	.	.	0	R	872	672	0.4352	377	495	307	365	GGCCCAGCAGTCTCTG	GCCTCGCCAAGCGGCT
Sbj_200	chr5	170837543	170837543	-	TCTG	exonic	NPM1	.	frameshift insertion	NPM1:NM_199185:exon10:c.772_773insTCTG:p.L258fs;NPM1:NM_002520:exon11:c.859_860insTCTG:p.L287fs	.	.	.	.	ID=COSM158604;OCCURENCE=27(haematopoietic_and_lymphoid_tissue)	.	.	*/+TCTG	509	293	0.3653	219	290	106	187	CAGGCTATTCAAGATC	CTCTGGCAGTGGAGGA
Sbj_59	chr11	533799	533799	T	C	exonic	HRAS	.	nonsynonymous SNV	HRAS:NM_001130442:exon3:c.A257G:p.N86S;HRAS:NM_005343:exon3:c.A257G:p.N86S;HRAS:NM_176795:exon3:c.A257G:p.N86S	.	.	.	.	.	0.003	1	Y	651	519	0.4436	372	279	305	214	TCAAAAGACTTGGTGT	TTGTTGATGGCAAACA
Sbj_59	chr5	170837543	170837543	-	TCTG	exonic	NPM1	.	frameshift insertion	NPM1:NM_199185:exon10:c.772_773insTCTG:p.L258fs;NPM1:NM_002520:exon11:c.859_860insTCTG:p.L287fs	.	.	.	.	ID=COSM158604;OCCURENCE=27(haematopoietic_and_lymphoid_tissue)	.	.	*/+TCTG	261	195	0.4276	110	151	75	120	CAGGCTATTCAAGATC	CTCTGGCAGTGGAGGA
Sbj_59	chr1	228464652	228464652	G	A	exonic	OBSCN	.	nonsynonymous SNV	OBSCN:NM_001098623:exon23:c.G6509A:p.R2170H;OBSCN:NM_052843:exon23:c.G6509A:p.R2170H;OBSCN:NM_001271223:exon27:c.G7634A:p.R2545H	.	.	0.000199681	.	.	0.279	0.06	R	575	437	0.4318	290	285	244	193	CCGTGAGCTTCAGCCG	GCCCGCTGCAGGACGT
Sbj_59	chr1	44070598	44070598	C	T	exonic	PTPRF	.	nonsynonymous SNV	PTPRF:NM_130440:exon16:c.C3035T:p.A1012V;PTPRF:NM_002840:exon17:c.C3062T:p.A1021V	.	0.000384	0.000199681	rs147874335	ID=COSM1321047;OCCURENCE=1(ovary)	0.997	0.31	Y	318	234	0.4239	195	123	130	104	AGAACTTCCGGGTGGC	CGGCTGCAATGAAGAC
Sbj_59	chr4	106197385	106197385	C	-	exonic	TET2	.	frameshift deletion	TET2:NM_001127208:exon11:c.5718delC:p.S1906fs	.	.	.	.	.	.	.	*/-C	592	504	0.4599	288	304	256	248	TTACCAGCATAAGAGC	CATGAATGAGCCAAAA
Sbj_59	chr11	32417942	32417942	-	G	exonic	WT1	.	frameshift insertion	WT1:NM_000378:exon6:c.1058_1059insC:p.R353fs;WT1:NM_001198552:exon6:c.422_423insC:p.R141fs;WT1:NM_001198551:exon7:c.473_474insC:p.R158fs;WT1:NM_024424:exon7:c.1109_1110insC:p.R370fs;WT1:NM_024426:exon7:c.1109_1110insC:p.R370fs	.	.	.	.	ID=COSM35984;OCCURENCE=1(haematopoietic_and_lymphoid_tissue)	.	.	*/+G	485	380	0.4393	165	320	124	256	GGCTACTCCAGGCACA	ACGTCGCACATCCTGC
Sbj_60	chr2	25457242	25457242	C	T	exonic	DNMT3A	.	nonsynonymous SNV	DNMT3A:NM_153759:exon19:c.G2078A:p.R693H;DNMT3A:NM_022552:exon23:c.G2645A:p.R882H;DNMT3A:NM_175629:exon23:c.G2645A:p.R882H	.	0.000692	.	rs147001633	ID=COSM52944;COSM442676;OCCURENCE=1(breast);410(haematopoietic_and_lymphoid_tissue)	0.651	0.03	Y	623	488	0.4392	261	362	209	279	CTCTGCCTCGCCAAGC	CGGCTCATGTTGGAGA
Sbj_60	chr5	170837543	170837543	-	TCTG	exonic	NPM1	.	frameshift insertion	NPM1:NM_199185:exon10:c.772_773insTCTG:p.L258fs;NPM1:NM_002520:exon11:c.859_860insTCTG:p.L287fs	.	.	.	.	ID=COSM158604;OCCURENCE=27(haematopoietic_and_lymphoid_tissue)	.	.	*/+TCTG	415	265	0.3897	176	239	107	158	CAGGCTATTCAAGATC	CTCTGGCAGTGGAGGA
Sbj_201	chr19	33793252	33793252	-	G	exonic	CEBPA	.	frameshift insertion	CEBPA:NM_001287424:exon1:c.173dupC:p.P58fs;CEBPA:NM_001287435:exon1:c.26dupC:p.P9fs;CEBPA:NM_004364:exon1:c.68dupC:p.P23fs	.	.	.	rs137852729	ID=COSM18922;OCCURENCE=31(haematopoietic_and_lymphoid_tissue)	.	.	*/+G	135	81	0.375	52	83	34	47	GCTGCTGGGCGCGTGC	CGGGGGGCTCTGCAGG
Sbj_201	chr13	28592629	28592629	T	C	exonic	FLT3	.	nonsynonymous SNV	FLT3:NM_004119:exon20:c.A2516G:p.D839G	.	.	.	.	ID=COSM1166729;OCCURENCE=2(haematopoietic_and_lymphoid_tissue)	0.827	0.04	Y	571	82	0.1256	293	278	49	33	ACAACATAGTTGGAAT	TCACTCATGATATCTC
Sbj_201	chr15	90631934	90631934	C	T	exonic	IDH2	.	nonsynonymous SNV	IDH2:NM_001290114:exon2:c.G29A:p.R10Q;IDH2:NM_001289910:exon4:c.G263A:p.R88Q;IDH2:NM_002168:exon4:c.G419A:p.R140Q	.	.	.	rs121913502	ID=COSM41590;OCCURENCE=417(haematopoietic_and_lymphoid_tissue);1(NS)	1	0	Y	278	237	0.4602	117	161	110	127	CCCCCCAGGATGTTCC	CGGATAGTTCCATTGG
Sbj_201	chr9	139399302	139399302	T	C	exonic	NOTCH1	.	nonsynonymous SNV	NOTCH1:NM_017617:exon26:c.A4841G:p.Q1614R	.	.	.	.	.	0.033	0.07	Y	512	109	0.1755	268	244	60	49	TAGGGGAAGATCATCT	TGCTGGCCGTGTGCGT
Sbj_201	chr5	170837545	170837545	-	TGCA	exonic	NPM1	.	frameshift insertion	NPM1:NM_199185:exon10:c.774_775insTGCA:p.L258fs;NPM1:NM_002520:exon11:c.861_862insTGCA:p.L287fs	.	.	.	.	ID=COSM158600;OCCURENCE=2(haematopoietic_and_lymphoid_tissue)	.	.	*/+TGCA	237	119	0.3343	108	129	46	73	GGCTATTCAAGATCTC	CTGGCAGTGGAGGAAG
Sbj_201	chr12	112888202	112888202	C	T	exonic	PTPN11	.	nonsynonymous SNV	PTPN11:NM_002834:exon3:c.C218T:p.T73I;PTPN11:NM_080601:exon3:c.C218T:p.T73I	.	.	.	rs121918462	ID=COSM13019;OCCURENCE=12(haematopoietic_and_lymphoid_tissue)	0.999	0	Y	596	66	0.0997	293	303	38	28	GGGAGAAATTTGCCAC	CTTTGGCTGAGTTGGT
Sbj_202	chr19	33793025	33793025	C	G	exonic	CEBPA	.	nonsynonymous SNV	CEBPA:NM_001287424:exon1:c.G401C:p.G134A;CEBPA:NM_001287435:exon1:c.G254C:p.G85A;CEBPA:NM_004364:exon1:c.G296C:p.G99A	.	.	.	.	.	0.953	0.82	S	178	9	0.0481	154	24	6	3	ccgccgccgccgccgc	cccgtggggcccacgg
Sbj_202	chr22	41574341	41574352	ACCAGTTCCAGC	-	exonic	EP300	.	nonframeshift deletion	EP300:NM_001429:exon31:c.6626_6637del:p.2209_2213del	.	.	.	.	.	.	.	*/-ACCAGTTCCAGC	1134	625	0.3553	600	534	310	315	GAATGGCCAACCATAA	ACCAGTTCCAGCAACC
Sbj_202	chr5	170837543	170837543	-	TCTG	exonic	NPM1	.	frameshift insertion	NPM1:NM_199185:exon10:c.772_773insTCTG:p.L258fs;NPM1:NM_002520:exon11:c.859_860insTCTG:p.L287fs	.	.	.	.	ID=COSM158604;OCCURENCE=27(haematopoietic_and_lymphoid_tissue)	.	.	*/+TCTG	512	345	0.4026	206	306	143	202	CAGGCTATTCAAGATC	CTCTGGCAGTGGAGGA
Sbj_202	chr14	68023989	68023989	G	T	exonic	PLEKHH1	.	nonsynonymous SNV	PLEKHH1:NM_020715:exon4:c.G193T:p.G65C	.	.	.	.	.	0.621	0.01	K	671	535	0.4436	388	283	313	222	TGTACTTTTCAGGTGG	GGTGTCATGGAAGAGA
Sbj_202	chr8	117864225	117864225	G	A	exonic	RAD21	.	stopgain	RAD21:NM_006265:exon11:c.C1432T:p.R478X	.	.	.	.	.	.	0.77	R	770	682	0.4697	415	355	370	312	TTTGTCCAGCTTTTCG	GCTTAACTCCCTGAGG
Sbj_117	chr16	67655479	67655479	C	T	exonic	CTCF	.	stopgain	CTCF:NM_001191022:exon5:c.C358T:p.R120X;CTCF:NM_006565:exon7:c.C1342T:p.R448X	.	.	.	.	ID=COSM972490;OCCURENCE=9(endometrium)	.	1	Y	1313	120	0.0837	369	944	24	96	GACACAGTCATAGCCC	CGAAAAAGTGATTTGG
Sbj_117	chr20	30419886	30419886	C	T	exonic	MYLK2	.	nonsynonymous SNV	MYLK2:NM_033118:exon12:c.C1657T:p.R553C	.	.	.	.	.	0.999	0	Y	562	438	0.438	221	341	143	295	AAACGCTGTAACCGAC	CGCCTTAAGTCCCAGA
Sbj_117	chr5	170837545	170837545	-	TGCA	exonic	NPM1	.	frameshift insertion	NPM1:NM_199185:exon10:c.774_775insTGCA:p.L258fs;NPM1:NM_002520:exon11:c.861_862insTGCA:p.L287fs	.	.	.	.	ID=COSM158600;OCCURENCE=2(haematopoietic_and_lymphoid_tissue)	.	.	*/+TGCA	428	304	0.4153	154	274	101	203	GGCTATTCAAGATCTC	CTGGCAGTGGAGGAAG
Sbj_117	chr1	237951416	237951416	C	G	exonic	RYR2	.	nonsynonymous SNV	RYR2:NM_001035:exon92:c.C13457G:p.A4486G	.	.	.	.	.	0.979	0.37	S	618	504	0.4492	174	444	128	376	GGAAGAAAATCATAGC	CATATCAACAGAAACT
Sbj_117	chr10	112356174	112356174	G	C	exonic	SMC3	.	nonsynonymous SNV	SMC3:NM_005445:exon19:c.G1982C:p.R661P	.	.	.	.	.	0.999	0.06	S	1095	874	0.4439	646	449	513	361	ACCAAGTCAGCCATCG	GGGGTGCTCTAACTGG
Sbj_117	chr21	44524453	44524453	C	A	exonic	U2AF1	.	nonsynonymous SNV	U2AF1:NM_001025203:exon2:c.G104T:p.R35L;U2AF1:NM_006758:exon2:c.G104T:p.R35L	.	.	.	.	ID=COSM211657;OCCURENCE=1(haematopoietic_and_lymphoid_tissue)	0.998	0	M	803	435	0.3514	528	275	274	161	GGTTTATTGTGCAACC	CGAGAGCACCTGTCTC
Sbj_331	chr13	28592642	28592642	C	A	exonic	FLT3	.	nonsynonymous SNV	FLT3:NM_004119:exon20:c.G2503T:p.D835Y	.	.	.	rs121913488	ID=COSM783;OCCURENCE=208(haematopoietic_and_lymphoid_tissue)	1	0	M	777	786	0.5029	458	319	446	340	AATCACTCATGATATC	CTCGAGCCAATCCAAA
Sbj_331	chr11	32417939	32417942	CACA	-	exonic	WT1	.	frameshift deletion	WT1:NM_000378:exon6:c.1059_1062del:p.R353fs;WT1:NM_001198552:exon6:c.423_426del:p.R141fs;WT1:NM_001198551:exon7:c.474_477del:p.R158fs;WT1:NM_024424:exon7:c.1110_1113del:p.R370fs;WT1:NM_024426:exon7:c.1110_1113del:p.R370fs	.	.	.	.	.	.	.	*/-CACA	789	294	0.2715	299	490	97	197	CGGGGCTACTCCAGGC	CACACGTCGCACATCC
Sbj_61	chr20	31022441	31022441	-	G	exonic	ASXL1	.	frameshift insertion	ASXL1:NM_015338:exon12:c.1927dupG:p.G642fs	.	.	.	.	ID=COSM1411076;OCCURENCE=1(large_intestine)	.	.	*/+G	295	19	0.0605	125	170	8	11	CACCACTGCCATCGGA	AGGGGGGGGTGGCCCG
Sbj_61	chr2	25523096	25523096	T	G	exonic	DNMT3A	.	nonsynonymous SNV	DNMT3A:NM_022552:exon3:c.A89C:p.E30A;DNMT3A:NM_175629:exon3:c.A89C:p.E30A;DNMT3A:NM_175630:exon3:c.A89C:p.E30A	.	0.001384	0.00159744	rs143730975	ID=COSM307361;OCCURENCE=1(haematopoietic_and_lymphoid_tissue)	0.996	0	K	341	207	0.3777	162	179	99	108	TTGCCACGCGGCTCCT	TCCTGCTCCTCTCCGT
Sbj_61	chr2	25457243	25457243	G	A	exonic	DNMT3A	.	nonsynonymous SNV	DNMT3A:NM_153759:exon19:c.C2077T:p.R693C;DNMT3A:NM_022552:exon23:c.C2644T:p.R882C;DNMT3A:NM_175629:exon23:c.C2644T:p.R882C	.	0.000308	.	rs377577594	ID=COSM1166704;COSM53042;OCCURENCE=161(haematopoietic_and_lymphoid_tissue)	1	0	R	452	377	0.4548	165	287	150	227	TCTGCCTCGCCAAGCG	GGCTCATGTTGGAGAC
Sbj_61	chr5	170837543	170837543	-	TCTG	exonic	NPM1	.	frameshift insertion	NPM1:NM_199185:exon10:c.772_773insTCTG:p.L258fs;NPM1:NM_002520:exon11:c.859_860insTCTG:p.L287fs	.	.	.	.	ID=COSM158604;OCCURENCE=27(haematopoietic_and_lymphoid_tissue)	.	.	*/+TCTG	547	301	0.355	225	322	111	190	CAGGCTATTCAAGATC	CTCTGGCAGTGGAGGA
Sbj_203	chr2	25457242	25457242	C	T	exonic	DNMT3A	.	nonsynonymous SNV	DNMT3A:NM_153759:exon19:c.G2078A:p.R693H;DNMT3A:NM_022552:exon23:c.G2645A:p.R882H;DNMT3A:NM_175629:exon23:c.G2645A:p.R882H	.	0.000692	.	rs147001633	ID=COSM52944;COSM442676;OCCURENCE=1(breast);410(haematopoietic_and_lymphoid_tissue)	0.651	0.03	Y	708	671	0.4866	283	425	250	421	CTCTGCCTCGCCAAGC	CGGCTCATGTTGGAGA
Sbj_203	chr3	128200704	128200704	-	T	exonic	GATA2	.	frameshift insertion	GATA2:NM_001145662:exon5:c.1058dupA:p.D353fs;GATA2:NM_032638:exon5:c.1100dupA:p.D367fs;GATA2:NM_001145661:exon6:c.1100dupA:p.D367fs	.	.	.	.	.	.	.	*/+T	586	442	0.43	354	232	252	190	GGCGTTGCAGACAGGG	GTCCCCGTTGGCGTTT
Sbj_203	chr12	49420493	49420493	G	A	exonic	KMT2D	.	stopgain	KMT2D:NM_003482:exon48:c.C15256T:p.R5086X	.	.	.	.	.	.	0	R	1245	505	0.2886	564	681	259	246	TGGTTAGCAGTCCTCG	GGTGCAGGGCAACCTC
Sbj_203	chr5	170837543	170837543	-	TCTG	exonic	NPM1	.	frameshift insertion	NPM1:NM_199185:exon10:c.772_773insTCTG:p.L258fs;NPM1:NM_002520:exon11:c.859_860insTCTG:p.L287fs	.	.	.	.	ID=COSM158604;OCCURENCE=27(haematopoietic_and_lymphoid_tissue)	.	.	*/+TCTG	388	235	0.3772	158	230	84	151	CAGGCTATTCAAGATC	CTCTGGCAGTGGAGGA
Sbj_203	chr1	228465204	228465204	A	G	splicing	OBSCN	NM_001271223:exon29:c.7880-2A>G	.	.	.	.	.	.	.	.	.	R	383	395	0.5077	257	126	264	131	CTCCCTTGCCACCCTA	AGGCCGCAACATCCAG
Sbj_203	chr1	26608866	26608866	C	G	exonic	UBXN11	.	nonsynonymous SNV	UBXN11:NM_001077262:exon11:c.G1127C:p.G376A;UBXN11:NM_145345:exon15:c.G1388C:p.G463A;UBXN11:NM_183008:exon16:c.G1487C:p.G496A	.	.	.	rs188535926	ID=COSM1341323;OCCURENCE=2(large_intestine);1(thyroid)	0.93	0.12	S	169	7	0.0398	118	51	6	1	gggccgggaccgggac	ccgggactggggccgg
Sbj_391	chr1	36932254	36932254	G	A	exonic	CSF3R	.	stopgain	CSF3R:NM_000760:exon17:c.C2215T:p.Q739X;CSF3R:NM_156039:exon17:c.C2296T:p.Q766X;CSF3R:NM_172313:exon17:c.C2215T:p.Q739X	.	.	.	.	.	.	0.48	R	519	18	0.0335	298	221	10	8	ACTGGGATTGGGGCTG	GGGTGGAAACTGCTCT
Sbj_391	chr13	28592640	28592640	A	C	exonic	FLT3	.	nonsynonymous SNV	FLT3:NM_004119:exon20:c.T2505G:p.D835E	.	.	.	.	ID=COSM788;OCCURENCE=9(haematopoietic_and_lymphoid_tissue)	0.976	0	M	953	125	0.116	514	439	63	62	GGAATCACTCATGATA	ATCTCGAGCCAATCCA
Sbj_391	chr8	41839376	41839376	C	T	exonic	KAT6A	.	nonsynonymous SNV	KAT6A:NM_006766:exon4:c.G806A:p.R269Q;KAT6A:NM_001099412:exon5:c.G806A:p.R269Q;KAT6A:NM_001099413:exon5:c.G806A:p.R269Q	.	.	.	.	.	0.821	0.4	Y	427	331	0.4367	234	193	177	154	TTTTTGCCTTGATCTC	CGACAGGAGCTGCATG
Sbj_391	chr4	55599333	55599333	A	G	exonic	KIT	.	nonsynonymous SNV	KIT:NM_000222:exon17:c.A2459G:p.D820G;KIT:NM_001093772:exon17:c.A2447G:p.D816G	.	.	.	rs121913682	ID=COSM1316;OCCURENCE=2(testis);5(haematopoietic_and_lymphoid_tissue)	1	0	R	988	45	0.0436	442	546	19	26	GAGACATCAAGAATGA	ATTCTAATTATGTGGT
Sbj_204	chr2	25457242	25457242	C	T	exonic	DNMT3A	.	nonsynonymous SNV	DNMT3A:NM_153759:exon19:c.G2078A:p.R693H;DNMT3A:NM_022552:exon23:c.G2645A:p.R882H;DNMT3A:NM_175629:exon23:c.G2645A:p.R882H	.	0.000692	.	rs147001633	ID=COSM52944;COSM442676;OCCURENCE=1(breast);410(haematopoietic_and_lymphoid_tissue)	0.651	0.03	Y	714	592	0.4533	296	418	249	343	CTCTGCCTCGCCAAGC	CGGCTCATGTTGGAGA
Sbj_204	chr8	128750695	128750695	C	G	exonic	MYC	.	nonsynonymous SNV	MYC:NM_002467:exon2:c.C232G:p.P78A	.	.	.	.	.	0.999	0	S	1788	214	0.1069	887	901	109	105	ACCCCGCCCCTGTCCC	CCTAGCCGCCGCTCCG
Sbj_204	chr5	170837543	170837543	-	TCTG	exonic	NPM1	.	frameshift insertion	NPM1:NM_199185:exon10:c.772_773insTCTG:p.L258fs;NPM1:NM_002520:exon11:c.859_860insTCTG:p.L287fs	.	.	.	.	ID=COSM158604;OCCURENCE=27(haematopoietic_and_lymphoid_tissue)	.	.	*/+TCTG	350	243	0.4098	145	205	102	141	CAGGCTATTCAAGATC	CTCTGGCAGTGGAGGA
Sbj_204	chr12	112915523	112915523	A	G	exonic	PTPN11	.	nonsynonymous SNV	PTPN11:NM_002834:exon8:c.A922G:p.N308D;PTPN11:NM_080601:exon8:c.A922G:p.N308D	.	7.7e-05	.	rs28933386	ID=COSM24612;OCCURENCE=1(large_intestine);1(haematopoietic_and_lymphoid_tissue)	0.346	0.01	R	1291	120	0.085	618	673	55	65	GATTACATCAATGCAA	AATATCATCATGGTAA
Sbj_204	chrX	53432579	53432579	C	T	exonic	SMC1A	.	nonsynonymous SNV	SMC1A:NM_006306:exon11:c.G1757A:p.R586Q;SMC1A:NM_001281463:exon12:c.G1691A:p.R564Q	.	.	.	.	ID=COSM1319427;OCCURENCE=1(haematopoietic_and_lymphoid_tissue)	1	0	Y	524	352	0.4018	219	305	164	188	GCCCCCTTCAGCTCCC	CGGAGTTTCTCATCTG
Sbj_471	chr19	33792381	33792381	-	CTT	exonic	CEBPA	.	nonframeshift insertion	CEBPA:NM_001285829:exon1:c.582_583insAAG:p.V195delinsKV;CEBPA:NM_001287424:exon1:c.1044_1045insAAG:p.V349delinsKV;CEBPA:NM_001287435:exon1:c.897_898insAAG:p.V300delinsKV;CEBPA:NM_004364:exon1:c.939_940insAAG:p.V314delinsKV	.	.	.	.	ID=COSM18099;OCCURENCE=28(haematopoietic_and_lymphoid_tissue)	.	.	*/+CTT	1978	1178	0.3733	1067	911	650	528	TGGTCAGCTCCAGCAC	CCTTCTGCTGCGTCTC
Sbj_471	chr19	33793120	33793123	GTAG	-	exonic	CEBPA	.	frameshift deletion	CEBPA:NM_001287424:exon1:c.303_306del:p.A101fs;CEBPA:NM_001287435:exon1:c.156_159del:p.A52fs;CEBPA:NM_004364:exon1:c.198_201del:p.A66fs	.	.	.	.	ID=COSM29233;OCCURENCE=2(haematopoietic_and_lymphoid_tissue)	.	.	*/-GTAG	617	387	0.3855	310	307	189	198	GGCGGCCGGGTCGATG	GTAGGCGCTGATGTCG
Sbj_471	chr22	41523643	41523643	C	-	exonic	EP300	.	frameshift deletion	EP300:NM_001429:exon4:c.1059delC:p.R353fs	.	.	.	.	.	.	.	*/-C	1479	69	0.0446	805	674	36	33	TCACAAGTGCCAGCGC	CCGGGAACAGGCCAAT
Sbj_471	chr3	128202759	128202759	G	A	exonic	GATA2	.	nonsynonymous SNV	GATA2:NM_001145662:exon4:c.C961T:p.L321F;GATA2:NM_032638:exon4:c.C961T:p.L321F;GATA2:NM_001145661:exon5:c.C961T:p.L321F	.	.	.	.	ID=COSM249853;OCCURENCE=6(haematopoietic_and_lymphoid_tissue)	1	0.01	R	889	116	0.1154	490	399	65	51	TCATCTTGTGGTAGAG	GGCCACAGGCATTGCA
Sbj_471	chr3	128202767	128202767	G	A	exonic	GATA2	.	nonsynonymous SNV	GATA2:NM_001145662:exon4:c.C953T:p.A318V;GATA2:NM_032638:exon4:c.C953T:p.A318V;GATA2:NM_001145661:exon5:c.C953T:p.A318V	.	.	.	.	ID=COSM255084;OCCURENCE=4(haematopoietic_and_lymphoid_tissue)	0.996	0	R	783	272	0.2578	430	353	145	127	TGGTAGAGGCCACAGG	GCATTGCACAGGTAGT
Sbj_471	chr3	128202768	128202768	C	T	exonic	GATA2	.	nonsynonymous SNV	GATA2:NM_001145662:exon4:c.G952A:p.A318T;GATA2:NM_032638:exon4:c.G952A:p.A318T;GATA2:NM_001145661:exon5:c.G952A:p.A318T	.	.	.	.	ID=COSM249847;OCCURENCE=3(haematopoietic_and_lymphoid_tissue)	0.961	0	Y	1013	54	0.0506	544	469	33	21	GGTAGAGGCCACAGGC	CATTGCACAGGTAGTG
Sbj_205	chr10	85974313	85974319	CTCTGAT	-	exonic	CDHR1	.	frameshift deletion	CDHR1:NM_033100:exon17:c.2516_2522del:p.T839fs	.	.	.	.	.	.	.	*/-CTCTGAT	731	427	0.3687	260	471	136	291	GCCCCGTCCAGTCAAC	CTCTGATCTCTGAGCT
Sbj_205	chr5	170837543	170837543	-	TCTG	exonic	NPM1	.	frameshift insertion	NPM1:NM_199185:exon10:c.772_773insTCTG:p.L258fs;NPM1:NM_002520:exon11:c.859_860insTCTG:p.L287fs	.	.	.	.	ID=COSM158604;OCCURENCE=27(haematopoietic_and_lymphoid_tissue)	.	.	*/+TCTG	339	206	0.378	143	196	83	123	CAGGCTATTCAAGATC	CTCTGGCAGTGGAGGA
Sbj_205	chr9	139413211	139413211	T	G	exonic	NOTCH1	.	nonsynonymous SNV	NOTCH1:NM_017617:exon6:c.A931C:p.T311P	.	.	.	rs202145498	ID=COSM4163569;COSM4163568;OCCURENCE=1(thyroid)	0.033	0.03	K	238	20	0.0775	54	184	19	1	GGGTGTTGTGGCAGGT	TCCCGCCGTTCTGGCA
Sbj_205	chr17	29844736	29844736	-	CGAGGA	exonic	RAB11FIP4	.	nonframeshift insertion	RAB11FIP4:NM_032932:exon4:c.404_405insCGAGGA:p.P135delinsPED	.	.	.	.	.	.	.	*/+CGAGGA	932	439	0.3202	453	479	198	241	AACCCGGCTTTTTTCC	CCGAGGACGAGGAGGA
Sbj_205	chr4	106155540	106155540	-	A	exonic	TET2	.	frameshift insertion	TET2:NM_001127208:exon3:c.442dupA:p.K147fs;TET2:NM_017628:exon3:c.442dupA:p.K147fs	.	.	.	.	.	.	.	*/+A	662	525	0.4423	334	328	270	255	CGATTTGAGTGATAAG	GAAAGAATCTGTGAGT
Sbj_205	chr4	106158447	106158447	A	-	exonic	TET2	.	frameshift deletion	TET2:NM_001127208:exon3:c.3348delA:p.I1116fs;TET2:NM_017628:exon3:c.3348delA:p.I1116fs	.	.	.	.	.	.	.	*/-A	681	539	0.4418	373	308	309	230	ACTAGATACTCCTATA	AAAAAATTTATTGGAT
Sbj_349	chr2	25463524	25463524	G	A	exonic	DNMT3A	.	nonsynonymous SNV	DNMT3A:NM_153759:exon14:c.C1591T:p.R531C;DNMT3A:NM_022552:exon18:c.C2158T:p.R720C;DNMT3A:NM_175629:exon18:c.C2158T:p.R720C	.	.	.	.	ID=COSM1407104;COSM1407105;OCCURENCE=1(haematopoietic_and_lymphoid_tissue);1(large_intestine)	0.997	0	R	544	501	0.4794	326	218	291	210	CGTAGAGGCCCTTGCG	GAGCAGGGTTGACGAT
Sbj_349	chr2	25462033	25462033	G	A	exonic	DNMT3A	.	nonsynonymous SNV	DNMT3A:NM_153759:exon16:c.C1807T:p.R603C;DNMT3A:NM_022552:exon20:c.C2374T:p.R792C;DNMT3A:NM_175629:exon20:c.C2374T:p.R792C	.	.	.	.	.	1	0	R	638	504	0.4413	342	296	268	236	TACCCCAGAAGTAGCG	GGGCCCTGTGTGCAGC
Sbj_206	chr13	28592642	28592642	C	A	exonic	FLT3	.	nonsynonymous SNV	FLT3:NM_004119:exon20:c.G2503T:p.D835Y	.	.	.	rs121913488	ID=COSM783;OCCURENCE=208(haematopoietic_and_lymphoid_tissue)	1	0	M	1081	852	0.4408	591	490	465	387	AATCACTCATGATATC	CTCGAGCCAATCCAAA
Sbj_206	chr3	71021817	71021817	C	T	exonic	FOXP1	.	nonsynonymous SNV	FOXP1:NM_001244813:exon12:c.G1241A:p.R414H;FOXP1:NM_001244812:exon13:c.G1313A:p.R438H;FOXP1:NM_001244815:exon13:c.G1547A:p.R516H;FOXP1:NM_001244814:exon14:c.G1541A:p.R514H;FOXP1:NM_001244816:exon17:c.G1541A:p.R514H;FOXP1:NM_001244808:exon18:c.G1538A:p.R513H;FOXP1:NM_032682:exon18:c.G1541A:p.R514H	.	.	.	.	ID=COSM268496;OCCURENCE=1(large_intestine)	1	0	Y	935	752	0.4458	271	664	214	538	AGACTAAGATTATGAC	CGCACTGCATTCTGCA
Sbj_206	chr5	170837543	170837543	-	TCTG	exonic	NPM1	.	frameshift insertion	NPM1:NM_199185:exon10:c.772_773insTCTG:p.L258fs;NPM1:NM_002520:exon11:c.859_860insTCTG:p.L287fs	.	.	.	.	ID=COSM158604;OCCURENCE=27(haematopoietic_and_lymphoid_tissue)	.	.	*/+TCTG	319	221	0.4093	133	186	71	150	CAGGCTATTCAAGATC	CTCTGGCAGTGGAGGA
Sbj_206	chr22	39627764	39627764	A	C	exonic	PDGFB	.	nonsynonymous SNV	PDGFB:NM_002608:exon4:c.T319G:p.S107A;PDGFB:NM_033016:exon4:c.T274G:p.S92A	.	.	.	.	.	0.943	0.1	M	295	219	0.4261	144	151	96	123	CTATGAGGCGCCGGGA	AGATCTCGAACACCTC
Sbj_206	chrX	123171393	123171393	G	A	exonic	STAG2	.	stopgain	STAG2:NM_006603:exon5:c.G305A:p.W102X;STAG2:NM_001042749:exon6:c.G305A:p.W102X;STAG2:NM_001042750:exon6:c.G305A:p.W102X;STAG2:NM_001042751:exon6:c.G305A:p.W102X;STAG2:NM_001282418:exon6:c.G305A:p.W102X	.	.	.	.	.	.	1	R	963	766	0.443	599	364	491	275	CGGTGGTAGATGATTG	GGATAGAATCATACAA
Sbj_207	chr17	11550502	11550502	A	C	exonic	DNAH9	.	nonsynonymous SNV	DNAH9:NM_001372:exon12:c.A2084C:p.N695T	.	.	.	.	.	0.997	0	M	939	590	0.3859	377	562	254	336	AGGAGATCACTATCAA	ACTTTAACCCACAGGT
Sbj_207	chr2	25458648	25458648	T	C	exonic	DNMT3A	.	nonsynonymous SNV	DNMT3A:NM_153759:exon18:c.A1958G:p.Q653R;DNMT3A:NM_022552:exon22:c.A2525G:p.Q842R;DNMT3A:NM_175629:exon22:c.A2525G:p.Q842R	.	.	.	.	.	1	0.01	Y	1202	885	0.4241	517	685	383	502	TGCTGGTCTTTGCCCT	TGCTTTATGGAGTTTG
Sbj_207	chr5	170837543	170837543	-	TCTG	exonic	NPM1	.	frameshift insertion	NPM1:NM_199185:exon10:c.772_773insTCTG:p.L258fs;NPM1:NM_002520:exon11:c.859_860insTCTG:p.L287fs	.	.	.	.	ID=COSM158604;OCCURENCE=27(haematopoietic_and_lymphoid_tissue)	.	.	*/+TCTG	448	231	0.3402	168	280	81	150	CAGGCTATTCAAGATC	CTCTGGCAGTGGAGGA
Sbj_207	chr4	106180846	106180846	A	C	exonic	TET2	.	nonsynonymous SNV	TET2:NM_001127208:exon7:c.A3874C:p.S1292R	.	.	.	.	.	1	0	M	947	671	0.4147	445	502	332	339	TTTGGTTGTTCATGGA	AGCATGTACTACAATG
Sbj_208	chr1	34011768	34011768	C	T	exonic	CSMD2	.	nonsynonymous SNV	CSMD2:NM_052896:exon56:c.G8537A:p.R2846H;CSMD2:NM_001281956:exon57:c.G8969A:p.R2990H	.	.	.	.	ID=COSM239460;COSM3488411;OCCURENCE=1(breast);1(large_intestine);1(prostate)	0.878	0.2	Y	980	282	0.2235	434	546	115	167	AAGCTGTCCCCCAAAC	CGGATGCCATGAGCCG
Sbj_208	chr7	101845133	101845133	-	GGCAGCGGT	exonic	CUX1	.	nonframeshift insertion	CUX1:NM_001202543:exon18:c.2589_2590insGGCAGCGGT:p.K863delinsKGSG;CUX1:NM_181552:exon18:c.2556_2557insGGCAGCGGT:p.K852delinsKGSG	.	.	0.00439297	.	.	.	.	*/+GGCAGCGGT	526	166	0.2399	319	207	112	54	CGGCGGGAAAGAGAAG	GGGCAGCGGTGGCAGC
Sbj_208	chr14	95563031	95563031	G	C	exonic	DICER1	.	nonsynonymous SNV	DICER1:NM_001195573:exon22:c.C4226G:p.A1409G;DICER1:NM_001271282:exon23:c.C4226G:p.A1409G;DICER1:NM_001291628:exon23:c.C4226G:p.A1409G;DICER1:NM_177438:exon23:c.C4226G:p.A1409G;DICER1:NM_030621:exon25:c.C4226G:p.A1409G	.	.	.	.	.	0.768	0.36	S	572	448	0.4392	236	336	174	274	TCCAGTTTGCCATTCG	GCCAGCATGCAGTCTT
Sbj_208	chr13	28592629	28592629	T	C	exonic	FLT3	.	nonsynonymous SNV	FLT3:NM_004119:exon20:c.A2516G:p.D839G	.	.	.	.	ID=COSM1166729;OCCURENCE=2(haematopoietic_and_lymphoid_tissue)	0.827	0.04	Y	1447	76	0.0499	879	568	40	36	ACAACATAGTTGGAAT	TCACTCATGATATCTC
Sbj_208	chr13	28592640	28592640	A	T	exonic	FLT3	.	nonsynonymous SNV	FLT3:NM_004119:exon20:c.T2505A:p.D835E	.	.	.	rs121913487	ID=COSM787;OCCURENCE=5(haematopoietic_and_lymphoid_tissue)	0.976	0	W	1174	395	0.2518	689	485	223	172	GGAATCACTCATGATA	ATCTCGAGCCAATCCA
Sbj_208	chr5	170837543	170837543	-	TCTG	exonic	NPM1	.	frameshift insertion	NPM1:NM_199185:exon10:c.772_773insTCTG:p.L258fs;NPM1:NM_002520:exon11:c.859_860insTCTG:p.L287fs	.	.	.	.	ID=COSM158604;OCCURENCE=27(haematopoietic_and_lymphoid_tissue)	.	.	*/+TCTG	466	230	0.3305	197	269	77	153	CAGGCTATTCAAGATC	CTCTGGCAGTGGAGGA
Sbj_208	chrX	123215231	123215231	T	-	exonic	STAG2	.	frameshift deletion	STAG2:NM_006603:exon27:c.2777delT:p.L926fs;STAG2:NM_001042749:exon28:c.2777delT:p.L926fs;STAG2:NM_001042750:exon28:c.2777delT:p.L926fs;STAG2:NM_001042751:exon28:c.2777delT:p.L926fs;STAG2:NM_001282418:exon28:c.2777delT:p.L926fs	.	.	.	.	.	.	.	*/-T	1012	636	0.3859	647	365	377	259	TTCTTTCCAAACAGCT	TTTTTAATGAAATGAT
Sbj_209	chr12	46246239	46246239	A	G	exonic	ARID2	.	nonsynonymous SNV	ARID2:NM_152641:exon15:c.A4333G:p.T1445A	.	.	.	.	.	0.264	0.2	R	1211	643	0.3468	618	593	319	324	CAGCAATTTAGTGGTA	ACTGATTTGCTTAATG
Sbj_209	chr15	90631934	90631934	C	T	exonic	IDH2	.	nonsynonymous SNV	IDH2:NM_001290114:exon2:c.G29A:p.R10Q;IDH2:NM_001289910:exon4:c.G263A:p.R88Q;IDH2:NM_002168:exon4:c.G419A:p.R140Q	.	.	.	rs121913502	ID=COSM41590;OCCURENCE=417(haematopoietic_and_lymphoid_tissue);1(NS)	1	0	Y	774	314	0.2886	306	468	122	192	CCCCCCAGGATGTTCC	CGGATAGTTCCATTGG
Sbj_209	chr17	29576111	29576111	C	T	exonic	NF1	.	stopgain	NF1:NM_000267:exon30:c.C4084T:p.R1362X;NF1:NM_001042492:exon30:c.C4084T:p.R1362X	.	.	.	rs137854560	ID=COSM24443;COSM977438;OCCURENCE=1(haematopoietic_and_lymphoid_tissue);1(large_intestine);3(soft_tissue);1(ovary);1(endometrium)	.	1	Y	1489	514	0.2566	603	886	207	307	TTCCCCCCTCAACTTC	CGAAGTGTGTGCCACT
Sbj_209	chr5	170837545	170837545	-	TGCA	exonic	NPM1	.	frameshift insertion	NPM1:NM_199185:exon10:c.774_775insTGCA:p.L258fs;NPM1:NM_002520:exon11:c.861_862insTGCA:p.L287fs	.	.	.	.	ID=COSM158600;OCCURENCE=2(haematopoietic_and_lymphoid_tissue)	.	.	*/+TGCA	485	173	0.2629	218	267	64	109	GGCTATTCAAGATCTC	CTGGCAGTGGAGGAAG
Sbj_209	chr11	32417907	32417907	-	CCGA	exonic	WT1	.	frameshift insertion	WT1:NM_000378:exon6:c.1093_1094insTCGG:p.A365fs;WT1:NM_001198552:exon6:c.457_458insTCGG:p.A153fs;WT1:NM_001198551:exon7:c.508_509insTCGG:p.A170fs;WT1:NM_024424:exon7:c.1144_1145insTCGG:p.A382fs;WT1:NM_024426:exon7:c.1144_1145insTCGG:p.A382fs	.	.	.	.	ID=COSM21392;COSM1166613;OCCURENCE=21(haematopoietic_and_lymphoid_tissue)	.	.	*/+CCGA	1561	66	0.0406	706	855	27	39	TCACTGGTCTCAGATG	GCCGACCGTACAAGAG
Sbj_403	chr1	27023366	27023366	C	T	exonic	ARID1A	.	nonsynonymous SNV	ARID1A:NM_006015:exon1:c.C472T:p.P158S;ARID1A:NM_139135:exon1:c.C472T:p.P158S	.	.	0.000399361	.	.	0	0.01	Y	243	178	0.4228	165	78	133	45	CCCTACGGCCGGAGCC	CCGTCTGCCGTCGCCG
Sbj_403	chr13	28592642	28592642	C	A	exonic	FLT3	.	nonsynonymous SNV	FLT3:NM_004119:exon20:c.G2503T:p.D835Y	.	.	.	rs121913488	ID=COSM783;OCCURENCE=208(haematopoietic_and_lymphoid_tissue)	1	0	M	1174	121	0.0934	692	482	64	57	AATCACTCATGATATC	CTCGAGCCAATCCAAA
Sbj_403	chr22	36714301	36714301	C	T	exonic	MYH9	.	nonsynonymous SNV	MYH9:NM_002473:exon11:c.G1178A:p.R393H	.	.	.	rs202023656	ID=COSM1416061;OCCURENCE=2(large_intestine)	1	0	Y	594	475	0.4443	300	294	244	231	CGTCCCACCTTGATGC	CGCGGGGTGAGGATTC
Sbj_403	chr1	115256530	115256530	G	T	exonic	NRAS	.	nonsynonymous SNV	NRAS:NM_002524:exon3:c.C181A:p.Q61K	.	.	.	rs121913254	ID=COSM580;OCCURENCE=1(prostate);79(large_intestine);1(biliary_tract);2(urinary_tract);2(eye);1(kidney);2(liver);2(pancreas);2(breast);437(skin);2(endometrium);1(ovary);15(soft_tissue);5(autonomic_ganglia);2(cervix);71(haematopoietic_and_lymphoid_tissue);1(meninges);56(thyroid);18(lung);29(NS);4(bone);4(central_nervous_system);1(stomach)	0.948	0.03	K	1026	178	0.1478	443	583	89	89	CACTGTACTCTTCTTG	GTCCAGCTGTATCCAG
Sbj_403	chr12	112888197	112888197	T	A	exonic	PTPN11	.	nonsynonymous SNV	PTPN11:NM_002834:exon3:c.T213A:p.F71L;PTPN11:NM_080601:exon3:c.T213A:p.F71L	.	.	.	.	ID=COSM13029;OCCURENCE=1(small_intestine);4(haematopoietic_and_lymphoid_tissue)	1	0	W	1066	226	0.1749	509	557	101	125	TGGAGGGGAGAAATTT	TGCCACTTTGGCTGAG
Sbj_403	chr21	36231792	36231792	C	T	exonic	RUNX1	.	nonsynonymous SNV	RUNX1:NM_001001890:exon3:c.G511A:p.D171N;RUNX1:NM_001122607:exon3:c.G511A:p.D171N;RUNX1:NM_001754:exon6:c.G592A:p.D198N	.	.	.	.	ID=COSM24721;OCCURENCE=12(haematopoietic_and_lymphoid_tissue);1(lung)	0.999	0	Y	544	443	0.4488	341	203	264	179	GTTCTCGGGGCCCATC	CCACTGTGATTTTGAT
Sbj_403	chr11	32421544	32421544	A	G	exonic	WT1	.	nonsynonymous SNV	WT1:NM_000378:exon5:c.T997C:p.C333R;WT1:NM_001198552:exon5:c.T361C:p.C121R;WT1:NM_001198551:exon6:c.T412C:p.C138R;WT1:NM_024424:exon6:c.T1048C:p.C350R;WT1:NM_024426:exon6:c.T1048C:p.C350R	.	0.000615	.	rs142059681	ID=COSM21416;COSM1353513;OCCURENCE=1(haematopoietic_and_lymphoid_tissue);3(large_intestine)	0.999	0	R	511	420	0.4511	248	263	204	216	TGTATTGGGCTCCGCA	AGAGGATGGGCGTTGT
Sbj_403	chr11	32417941	32417941	-	A	exonic	WT1	.	frameshift insertion	WT1:NM_000378:exon6:c.1059dupT:p.V354fs;WT1:NM_001198552:exon6:c.423dupT:p.V142fs;WT1:NM_001198551:exon7:c.474dupT:p.V159fs;WT1:NM_024424:exon7:c.1110dupT:p.V371fs;WT1:NM_024426:exon7:c.1110dupT:p.V371fs	.	.	.	.	ID=COSM21418;COSM1317324;OCCURENCE=8(haematopoietic_and_lymphoid_tissue)	.	.	*/+A	625	461	0.4245	218	407	157	304	GGGCTACTCCAGGCAC	CACGTCGCACATCCTG
Sbj_210	chr20	31022441	31022441	-	G	exonic	ASXL1	.	frameshift insertion	ASXL1:NM_015338:exon12:c.1927dupG:p.G642fs	.	.	.	.	ID=COSM1411076;OCCURENCE=1(large_intestine)	.	.	*/+G	395	18	0.0436	173	222	8	10	CACCACTGCCATCGGA	AGGGGGGGGTGGCCCG
Sbj_210	chr2	25467449	25467449	C	A	exonic	DNMT3A	.	nonsynonymous SNV	DNMT3A:NM_153759:exon10:c.G1060T:p.G354C;DNMT3A:NM_022552:exon14:c.G1627T:p.G543C;DNMT3A:NM_175629:exon14:c.G1627T:p.G543C	.	.	.	.	ID=COSM87002;OCCURENCE=10(haematopoietic_and_lymphoid_tissue)	1	0	M	350	271	0.4364	207	143	162	109	TGAGCACCTCACGGCC	CCCCACAGCAGATGGT
Sbj_210	chr5	170837543	170837543	-	TCTG	exonic	NPM1	.	frameshift insertion	NPM1:NM_199185:exon10:c.772_773insTCTG:p.L258fs;NPM1:NM_002520:exon11:c.859_860insTCTG:p.L287fs	.	.	.	.	ID=COSM158604;OCCURENCE=27(haematopoietic_and_lymphoid_tissue)	.	.	*/+TCTG	428	265	0.3824	187	241	99	166	CAGGCTATTCAAGATC	CTCTGGCAGTGGAGGA
Sbj_210	chr10	70333522	70333522	C	G	exonic	TET1	.	nonsynonymous SNV	TET1:NM_030625:exon2:c.C1427G:p.T476S	.	.	.	.	.	0.267	0.06	S	473	383	0.4474	172	301	146	237	TGGGCTCAGGACACAC	CTCCTCAATCATCATC
Sbj_210	chrX	119389036	119389036	G	T	exonic	ZBTB33	.	nonsynonymous SNV	ZBTB33:NM_006777:exon2:c.G1766T:p.C589F;ZBTB33:NM_001184742:exon3:c.G1766T:p.C589F	.	.	.	.	.	0.998	0	T	18	650	0.9731	8	10	318	332	ATCGTTTACATCCATG	GCAGGTCTTTACAAAT
Sbj_211	chr13	28592642	28592642	C	A	exonic	FLT3	.	nonsynonymous SNV	FLT3:NM_004119:exon20:c.G2503T:p.D835Y	.	.	.	rs121913488	ID=COSM783;OCCURENCE=208(haematopoietic_and_lymphoid_tissue)	1	0	M	1079	806	0.4276	579	500	436	370	AATCACTCATGATATC	CTCGAGCCAATCCAAA
Sbj_211	chr5	170837544	170837544	-	CTGC	exonic	NPM1	.	frameshift insertion	NPM1:NM_199185:exon10:c.773_774insCTGC:p.L258fs;NPM1:NM_002520:exon11:c.860_861insCTGC:p.L287fs	.	.	.	.	ID=COSM28937;OCCURENCE=7(haematopoietic_and_lymphoid_tissue)	.	.	*/+CTGC	373	183	0.3291	144	229	65	118	AGGCTATTCAAGATCT	TCTGGCAGTGGAGGAA
Sbj_11	chr2	25457243	25457243	G	A	exonic	DNMT3A	.	nonsynonymous SNV	DNMT3A:NM_153759:exon19:c.C2077T:p.R693C;DNMT3A:NM_022552:exon23:c.C2644T:p.R882C;DNMT3A:NM_175629:exon23:c.C2644T:p.R882C	.	0.000308	.	rs377577594	ID=COSM1166704;COSM53042;OCCURENCE=161(haematopoietic_and_lymphoid_tissue)	1	0	R	750	710	0.4863	295	455	270	440	TCTGCCTCGCCAAGCG	GGCTCATGTTGGAGAC
Sbj_11	chr4	106156819	106156819	C	T	exonic	TET2	.	stopgain	TET2:NM_001127208:exon3:c.C1720T:p.Q574X;TET2:NM_017628:exon3:c.C1720T:p.Q574X	.	.	.	.	.	.	0.42	Y	1137	961	0.4581	513	624	446	515	GCCCCTCGTTTTCACC	CAAGCGGAATCCCATC
Sbj_11	chr21	44524456	44524456	G	A	exonic	U2AF1	.	nonsynonymous SNV	U2AF1:NM_001025203:exon2:c.C101T:p.S34F;U2AF1:NM_006758:exon2:c.C101T:p.S34F	.	7.7e-05	.	rs371769427	ID=COSM166866;COSM1142948;OCCURENCE=3(urinary_tract);3(liver);4(pancreas);3(endometrium);14(lung);36(haematopoietic_and_lymphoid_tissue);1(stomach)	1	0	R	709	493	0.4101	403	306	284	209	TTATTGTGCAACCGAG	GAGCACCTGTCTCCAT
Sbj_444	chrX	154305454	154305454	G	A	exonic	BRCC3	.	nonsynonymous SNV	BRCC3:NM_001018055:exon4:c.G205A:p.V69I;BRCC3:NM_001242640:exon4:c.G208A:p.V70I;BRCC3:NM_024332:exon4:c.G205A:p.V69I	.	.	.	.	ID=COSM1118319;OCCURENCE=1(endometrium)	0.021	0.41	R	791	740	0.4833	454	337	434	306	CTTTAGGTTGATGCCG	GTCAGAATTGTTCACA
Sbj_444	chr12	49435101	49435101	G	-	exonic	KMT2D	.	frameshift deletion	KMT2D:NM_003482:exon31:c.6452delC:p.P2151fs	.	.	.	.	.	.	.	*/-G	112	107	0.4886	62	50	62	45	GGCGAGTCAGGGCCAG	GGCACCGAGCCCGCCG
Sbj_444	chr21	36164545	36164563	GGTTGAGCAGCGCGGAGCC	-	exonic	RUNX1	.	frameshift deletion	RUNX1:NM_001001890:exon6:c.1231_1249del:p.G411fs;RUNX1:NM_001754:exon9:c.1312_1330del:p.G438fs	.	.	.	.	.	.	.	*/-GGTTGAGCAGCGCGGAGCC	145	49	0.2526	84	61	32	17	GGTTCGGGAGGCTGGG	GGTTGAGCAGCGCGGA
Sbj_350	chr3	141326596	141326596	-	A	exonic	RASA2	.	frameshift insertion	RASA2:NM_006506:exon20:c.2011dupA:p.K670fs	.	.	.	.	.	.	.	*/+A	467	371	0.4427	174	293	132	239	GAGCTCTTTCAACAAG	GAAAAATGTAAGTTAT
Sbj_350	chr2	65571936	65571936	C	A	exonic	SPRED2	.	nonsynonymous SNV	SPRED2:NM_001128210:exon2:c.G112T:p.V38F;SPRED2:NM_181784:exon2:c.G121T:p.V41F	.	.	.	.	.	1	0	M	1270	42	0.032	665	605	27	15	CCTTACAGACCCCGAC	CGCGACTGATCCCGCC
Sbj_350	chr11	32413560	32413560	C	A	exonic	WT1	.	nonsynonymous SNV	WT1:NM_000378:exon8:c.G1339T:p.D447Y;WT1:NM_001198552:exon8:c.G703T:p.D235Y;WT1:NM_001198551:exon9:c.G754T:p.D252Y;WT1:NM_024424:exon9:c.G1390T:p.D464Y;WT1:NM_024426:exon9:c.G1390T:p.D464Y	.	.	.	.	.	1	0.04	M	796	285	0.2636	459	337	155	130	GGGTCTTCAGGTGGTC	CGGACCGGGAGAACTT
Sbj_350	chr11	32414230	32414230	G	A	exonic	WT1	.	nonsynonymous SNV	WT1:NM_000378:exon7:c.C1270T:p.H424Y;WT1:NM_001198552:exon7:c.C634T:p.H212Y;WT1:NM_001198551:exon8:c.C685T:p.H229Y;WT1:NM_024424:exon8:c.C1321T:p.H441Y;WT1:NM_024426:exon8:c.C1321T:p.H441Y	.	.	.	.	ID=COSM21960;OCCURENCE=1(kidney)	1	0	R	726	159	0.1797	432	294	92	67	TATGTCTCCTTTGGTG	GTCTTTTGAGCTGGTC
Sbj_32	chr13	28592635	28592637	ATG	-	exonic	FLT3	.	nonframeshift deletion	FLT3:NM_004119:exon20:c.2508_2510del:p.836_837del	.	.	.	.	ID=COSM19836;OCCURENCE=3(haematopoietic_and_lymphoid_tissue)	.	.	*/-ATG	1305	220	0.1443	743	562	128	92	TAGTTGGAATCACTCA	ATGATATCTCGAGCCA
Sbj_212	chr16	3781421	3781421	G	-	exonic	CREBBP	.	frameshift deletion	CREBBP:NM_001079846:exon29:c.4830delC:p.P1610fs;CREBBP:NM_004380:exon30:c.4944delC:p.P1648fs	.	.	.	.	.	.	.	*/-G	376	276	0.4233	139	237	88	188	GTCGGGGTCGACGATG	GGGGGGCAGGGTGTTG
Sbj_212	chr12	25398281	25398281	C	T	exonic	KRAS	.	nonsynonymous SNV	KRAS:NM_004985:exon2:c.G38A:p.G13D;KRAS:NM_033360:exon2:c.G38A:p.G13D	.	.	.	rs112445441	ID=COSM1140132;COSM532;OCCURENCE=103(haematopoietic_and_lymphoid_tissue);2(pleura);5(cervix);17(gastrointestinal_tract_(site_indeterminate));2(peritoneum);118(lung);23(thyroid);1(bone);4(upper_aerodigestive_tract);3(oesophagus);1(central_nervous_system);43(stomach);29(pancreas);3(liver);5(urinary_tract);1(genital_tract);3337(large_intestine);21(biliary_tract);23(prostate);17(breast);3(skin);19(sm…	0.803	0	Y	1531	50	0.0316	673	858	23	27	GCACTCTTGCCTACGC	CCACCAGCTCCAACTA
Sbj_212	chr5	170837545	170837545	-	TGCA	exonic	NPM1	.	frameshift insertion	NPM1:NM_199185:exon10:c.774_775insTGCA:p.L258fs;NPM1:NM_002520:exon11:c.861_862insTGCA:p.L287fs	.	.	.	.	ID=COSM158600;OCCURENCE=2(haematopoietic_and_lymphoid_tissue)	.	.	*/+TGCA	377	222	0.3706	146	231	72	150	GGCTATTCAAGATCTC	CTGGCAGTGGAGGAAG
Sbj_212	chr1	115258744	115258744	C	T	exonic	NRAS	.	nonsynonymous SNV	NRAS:NM_002524:exon2:c.G38A:p.G13D	.	.	.	rs121434596	ID=COSM573;OCCURENCE=6(large_intestine);24(skin);1(endometrium);181(haematopoietic_and_lymphoid_tissue);1(thyroid);2(upper_aerodigestive_tract);1(NS)	0.434	0.03	Y	2266	114	0.0479	1179	1087	62	52	GCGCTTTTCCCAACAC	CCACCTGCTCCAACCA
Sbj_212	chrX	133547556	133547556	G	T	exonic	PHF6	.	stopgain	PHF6:NM_001015877:exon6:c.G454T:p.E152X;PHF6:NM_032335:exon6:c.G457T:p.E153X;PHF6:NM_032458:exon6:c.G454T:p.E152X	.	.	.	.	.	.	0.14	K	543	398	0.423	344	199	238	160	AATGAACATGAACTGG	GAGCCCTCATCACCTA
Sbj_212	chr11	32417910	32417910	G	T	exonic	WT1	.	stopgain	WT1:NM_000378:exon6:c.C1091A:p.S364X;WT1:NM_001198552:exon6:c.C455A:p.S152X;WT1:NM_001198551:exon7:c.C506A:p.S169X;WT1:NM_024424:exon7:c.C1142A:p.S381X;WT1:NM_024426:exon7:c.C1142A:p.S381X	.	.	.	.	ID=COSM1317326;COSM27307;OCCURENCE=1(kidney);9(haematopoietic_and_lymphoid_tissue)	.	0.9	T	108	1776	0.9427	47	61	806	970	CTGGTCTCAGATGCCG	GACCGTACAAGAGTCG
Sbj_413	chr2	25457242	25457242	C	T	exonic	DNMT3A	.	nonsynonymous SNV	DNMT3A:NM_153759:exon19:c.G2078A:p.R693H;DNMT3A:NM_022552:exon23:c.G2645A:p.R882H;DNMT3A:NM_175629:exon23:c.G2645A:p.R882H	.	0.000692	.	rs147001633	ID=COSM52944;COSM442676;OCCURENCE=1(breast);410(haematopoietic_and_lymphoid_tissue)	0.651	0.03	Y	647	518	0.4446	261	386	199	319	CTCTGCCTCGCCAAGC	CGGCTCATGTTGGAGA
Sbj_413	chr13	28592642	28592642	C	A	exonic	FLT3	.	nonsynonymous SNV	FLT3:NM_004119:exon20:c.G2503T:p.D835Y	.	.	.	rs121913488	ID=COSM783;OCCURENCE=208(haematopoietic_and_lymphoid_tissue)	1	0	M	1484	411	0.2169	792	692	224	187	AATCACTCATGATATC	CTCGAGCCAATCCAAA
Sbj_413	chr12	54686469	54686469	G	A	exonic	NFE2	.	stopgain	NFE2:NM_001136023:exon3:c.C811T:p.R271X;NFE2:NM_006163:exon3:c.C811T:p.R271X;NFE2:NM_001261461:exon4:c.C811T:p.R271X	.	.	.	.	.	.	1	R	1708	180	0.0953	890	818	99	81	TTTTGCCCCGTCGTCG	GGATGTCCCGGACTAG
Sbj_413	chr12	112888166	112888166	A	T	exonic	PTPN11	.	nonsynonymous SNV	PTPN11:NM_002834:exon3:c.A182T:p.D61V;PTPN11:NM_080601:exon3:c.A182T:p.D61V	.	.	.	.	ID=COSM13022;OCCURENCE=29(haematopoietic_and_lymphoid_tissue)	0.999	0	W	1349	247	0.1548	776	573	146	101	TTCAGAACACTGGTGA	ATTACTATGACCTGTA
Sbj_413	chrX	123200253	123200253	-	GGACT	exonic	STAG2	.	frameshift insertion	STAG2:NM_006603:exon22:c.2232_2233insGGACT:p.Q744fs;STAG2:NM_001042749:exon23:c.2232_2233insGGACT:p.Q744fs;STAG2:NM_001042750:exon23:c.2232_2233insGGACT:p.Q744fs;STAG2:NM_001042751:exon23:c.2232_2233insGGACT:p.Q744fs;STAG2:NM_001282418:exon23:c.2232_2233insGGACT:p.Q744fs	.	.	.	.	.	.	.	*/+GGACT	666	381	0.3639	317	349	197	184	TGTAATCCTTTGGCAA	ACTTGCTAAGATAACT
Sbj_413	chr4	106157938	106157938	-	A	exonic	TET2	.	frameshift insertion	TET2:NM_001127208:exon3:c.2840dupA:p.Q947fs;TET2:NM_017628:exon3:c.2840dupA:p.Q947fs	.	.	.	.	.	.	.	*/+A	995	652	0.3959	516	479	365	287	CCCCAGAAGGACACTC	CAAAAGCATGCTGCTC
Sbj_413	chr4	106196529	106196529	T	-	exonic	TET2	.	frameshift deletion	TET2:NM_001127208:exon11:c.4862delT:p.L1621fs	.	.	.	.	.	.	.	*/-T	1267	885	0.4112	609	658	450	435	ACCCTTACCCTGGGCT	TTTTGAATCAGAATAC
Sbj_213	chr2	25464535	25464535	-	GCG	exonic	DNMT3A	.	nonframeshift insertion	DNMT3A:NM_153759:exon13:c.1410_1411insCGC:p.Y471delinsRY;DNMT3A:NM_022552:exon17:c.1977_1978insCGC:p.Y660delinsRY;DNMT3A:NM_175629:exon17:c.1977_1978insCGC:p.Y660delinsRY	.	.	.	.	.	.	.	*/+GCG	930	475	0.3381	494	436	257	218	CCTCCGAGGCAATGTA	AGCGGTCCACCTGAAT
Sbj_213	chr2	25459810	25459810	C	T	exonic	DNMT3A	.	nonsynonymous SNV	DNMT3A:NM_153759:exon17:c.G1906A:p.A636T;DNMT3A:NM_022552:exon21:c.G2473A:p.A825T;DNMT3A:NM_175629:exon21:c.G2473A:p.A825T	.	.	.	.	.	1	0	Y	230	163	0.4148	138	92	101	62	TGGAGCTGACCTTGGC	CTATCCTGCCATGCTC
Sbj_213	chr5	170837543	170837543	-	TCTG	exonic	NPM1	.	frameshift insertion	NPM1:NM_199185:exon10:c.772_773insTCTG:p.L258fs;NPM1:NM_002520:exon11:c.859_860insTCTG:p.L287fs	.	.	.	.	ID=COSM158604;OCCURENCE=27(haematopoietic_and_lymphoid_tissue)	.	.	*/+TCTG	451	207	0.3146	182	269	79	128	CAGGCTATTCAAGATC	CTCTGGCAGTGGAGGA
Sbj_318	chr4	153332910	153332910	-	AGG	exonic	FBXW7	.	nonframeshift insertion	FBXW7:NM_033632:exon2:c.45_46insCCT:p.G16delinsPG;FBXW7:NM_001257069:exon4:c.45_46insCCT:p.G16delinsPG	.	.	0.000599042	.	ID=COSM27061;OCCURENCE=1(prostate)	.	.	*/+AGG	644	434	0.4026	258	386	152	282	CTCTCAGAGAGCCTCC	CAGTTCGTCGTCTTTT
Sbj_318	chr13	28592641	28592641	T	G	exonic	FLT3	.	nonsynonymous SNV	FLT3:NM_004119:exon20:c.A2504C:p.D835A	.	.	.	.	ID=COSM27650;OCCURENCE=3(haematopoietic_and_lymphoid_tissue)	1	0	K	1069	63	0.0557	596	473	39	24	GAATCACTCATGATAT	TCTCGAGCCAATCCAA
Sbj_318	chr13	28602340	28602340	G	T	exonic	FLT3	.	nonsynonymous SNV	FLT3:NM_004119:exon16:c.C2028A:p.N676K	.	.	.	.	ID=COSM303886;OCCURENCE=2(haematopoietic_and_lymphoid_tissue)	1	0	K	751	293	0.2807	388	363	164	129	GCACGCCCCCAGCAGG	GTTCACAATATTCTCG
Sbj_118	chr13	28592642	28592642	C	A	exonic	FLT3	.	nonsynonymous SNV	FLT3:NM_004119:exon20:c.G2503T:p.D835Y	.	.	.	rs121913488	ID=COSM783;OCCURENCE=208(haematopoietic_and_lymphoid_tissue)	1	0	M	740	493	0.3998	406	334	274	219	AATCACTCATGATATC	CTCGAGCCAATCCAAA
Sbj_118	chr5	170837543	170837543	-	TCTG	exonic	NPM1	.	frameshift insertion	NPM1:NM_199185:exon10:c.772_773insTCTG:p.L258fs;NPM1:NM_002520:exon11:c.859_860insTCTG:p.L287fs	.	.	.	.	ID=COSM158604;OCCURENCE=27(haematopoietic_and_lymphoid_tissue)	.	.	*/+TCTG	415	184	0.3072	169	246	66	118	CAGGCTATTCAAGATC	CTCTGGCAGTGGAGGA
Sbj_118	chr10	112338421	112338421	G	T	exonic	SMC3	.	nonsynonymous SNV	SMC3:NM_005445:exon7:c.G386T:p.G129V	.	.	.	.	.	1	0	K	798	443	0.357	408	390	225	218	TCCTTGAAAGCGCTGG	GTTTTTCTCGAAGCAA
Sbj_118	chr4	106164069	106164069	T	G	exonic	TET2	.	nonsynonymous SNV	TET2:NM_001127208:exon5:c.T3579G:p.C1193W	.	.	.	.	.	1	0	K	743	479	0.392	269	474	212	267	AAGTTCTCAGGGATGT	TCCTATTGCTAAGTGG
Sbj_351	chr2	25469525	25469525	G	A	exonic	DNMT3A	.	stopgain	DNMT3A:NM_153759:exon6:c.C676T:p.Q226X;DNMT3A:NM_022552:exon10:c.C1243T:p.Q415X;DNMT3A:NM_175629:exon10:c.C1243T:p.Q415X	.	.	.	.	.	.	1	R	278	252	0.4755	188	90	183	69	TAGGGCCAGAAGGCTG	GGAAGCCCCCCAGGGC
Sbj_351	chr2	25457191	25457191	C	T	exonic	DNMT3A	.	nonsynonymous SNV	DNMT3A:NM_153759:exon19:c.G2129A:p.R710H;DNMT3A:NM_022552:exon23:c.G2696A:p.R899H;DNMT3A:NM_175629:exon23:c.G2696A:p.R899H	.	.	.	.	ID=COSM1583134;OCCURENCE=1(haematopoietic_and_lymphoid_tissue)	1	0	Y	488	378	0.4365	259	229	197	181	GGAGCGAAGAGGTGGC	CGGATGACTGGCACGC
Sbj_351	chr2	209113113	209113113	G	A	exonic	IDH1	.	nonsynonymous SNV	IDH1:NM_001282386:exon4:c.C394T:p.R132C;IDH1:NM_001282387:exon4:c.C394T:p.R132C;IDH1:NM_005896:exon4:c.C394T:p.R132C	.	.	.	rs121913499	ID=COSM28747;OCCURENCE=212(haematopoietic_and_lymphoid_tissue);3(NS);184(bone);106(central_nervous_system);1(prostate);3(large_intestine);33(biliary_tract);3(liver);6(skin);1(breast);11(soft_tissue);1(autonomic_ganglia)	0.259	0	R	555	468	0.4575	320	235	293	175	CCCCATAAGCATGACG	GACCTATGATGATAGG
Sbj_351	chr3	77671443	77671443	C	T	exonic	ROBO2	.	nonsynonymous SNV	ROBO2:NM_002942:exon23:c.C3620T:p.A1207V;ROBO2:NM_001290039:exon24:c.C3632T:p.A1211V;ROBO2:NM_001290040:exon24:c.C3632T:p.A1211V;ROBO2:NM_001290065:exon24:c.C1841T:p.A614V	.	.	.	.	.	0.034	0.03	Y	571	454	0.4429	324	247	255	199	GTTATGTGTCTGGAGC	CCTTGATTTCTGATTT
Sbj_12	chr13	28592642	28592642	C	A	exonic	FLT3	.	nonsynonymous SNV	FLT3:NM_004119:exon20:c.G2503T:p.D835Y	.	.	.	rs121913488	ID=COSM783;OCCURENCE=208(haematopoietic_and_lymphoid_tissue)	1	0	M	1153	107	0.0849	650	503	58	49	AATCACTCATGATATC	CTCGAGCCAATCCAAA
Sbj_12	chr19	50139055	50139055	C	A	exonic	RRAS	.	stopgain	RRAS:NM_006270:exon5:c.G508T:p.E170X	.	.	.	.	.	.	0	M	334	304	0.4765	115	219	110	194	GTTTGGCCGAGGCCTC	CAAAGTAGGCCACGTG
Sbj_12	chr2	198266834	198266834	T	C	exonic	SF3B1	.	nonsynonymous SNV	SF3B1:NM_012433:exon15:c.A2098G:p.K700E	.	.	0.000199681	.	ID=COSM84677;OCCURENCE=11(pancreas);1(eye);12(breast);235(haematopoietic_and_lymphoid_tissue);20(NS);1(central_nervous_system)	1	0	Y	546	511	0.4834	242	304	211	300	TGATGGTCCGAACTTT	TCTGCTGCTCATCCAC
Sbj_214	chr2	25457242	25457242	C	T	exonic	DNMT3A	.	nonsynonymous SNV	DNMT3A:NM_153759:exon19:c.G2078A:p.R693H;DNMT3A:NM_022552:exon23:c.G2645A:p.R882H;DNMT3A:NM_175629:exon23:c.G2645A:p.R882H	.	0.000692	.	rs147001633	ID=COSM52944;COSM442676;OCCURENCE=1(breast);410(haematopoietic_and_lymphoid_tissue)	0.651	0.03	Y	698	657	0.4849	272	426	254	403	CTCTGCCTCGCCAAGC	CGGCTCATGTTGGAGA
Sbj_214	chr7	151810363	151810363	C	-	exonic	GALNT11	.	frameshift deletion	GALNT11:NM_022087:exon8:c.1113delC:p.I371fs	.	.	.	.	.	.	.	*/-C	1037	870	0.4562	600	437	492	378	TAAGCTCTTCATCATC	CCCTTGCTCTAGAGTA
Sbj_214	chr5	170837543	170837543	-	TCTG	exonic	NPM1	.	frameshift insertion	NPM1:NM_199185:exon10:c.772_773insTCTG:p.L258fs;NPM1:NM_002520:exon11:c.859_860insTCTG:p.L287fs	.	.	.	.	ID=COSM158604;OCCURENCE=27(haematopoietic_and_lymphoid_tissue)	.	.	*/+TCTG	348	248	0.4161	136	212	85	163	CAGGCTATTCAAGATC	CTCTGGCAGTGGAGGA
Sbj_214	chrX	53432582	53432582	A	G	exonic	SMC1A	.	nonsynonymous SNV	SMC1A:NM_006306:exon11:c.T1754C:p.L585P;SMC1A:NM_001281463:exon12:c.T1688C:p.L563P	.	.	.	.	.	1	0	G	14	448	0.9697	5	9	184	264	CCCTTCAGCTCCCGGA	AGTTTCTCATCTGTAG
Sbj_332	chr13	28592642	28592642	C	A	exonic	FLT3	.	nonsynonymous SNV	FLT3:NM_004119:exon20:c.G2503T:p.D835Y	.	.	.	rs121913488	ID=COSM783;OCCURENCE=208(haematopoietic_and_lymphoid_tissue)	1	0	M	989	391	0.2833	572	417	222	169	AATCACTCATGATATC	CTCGAGCCAATCCAAA
Sbj_332	chr1	115256529	115256529	T	C	exonic	NRAS	.	nonsynonymous SNV	NRAS:NM_002524:exon3:c.A182G:p.Q61R	.	.	.	rs11554290	ID=COSM584;OCCURENCE=4(soft_tissue);3(ovary);4(endometrium);474(skin);7(breast);1(small_intestine);7(urinary_tract);7(adrenal_gland);1(liver);4(eye);2(pancreas);4(biliary_tract);49(large_intestine);5(central_nervous_system);49(NS);289(thyroid);12(lung);9(meninges);3(testis);69(haematopoietic_and_lymphoid_tissue)	0.214	0.02	Y	1338	53	0.0381	618	720	25	28	GCACTGTACTCTTCTT	TGTCCAGCTGTATCCA
Sbj_445	chr2	215815720	215815720	-	TCAA	exonic	ABCA12	.	stopgain	ABCA12:NM_015657:exon37:c.5780_5781insTTGA:p.E1927_S1928delinsDX;ABCA12:NM_173076:exon45:c.6734_6735insTTGA:p.E2245_S2246delinsDX	.	.	.	.	.	.	.	*/+TCAA	1284	879	0.4064	660	624	426	453	TTCAGCTGCACCACTC	CTCAACTCTTAATCTC
Sbj_445	chr2	25967036	25967036	C	A	exonic	ASXL2	.	stopgain	ASXL2:NM_018263:exon12:c.G2170T:p.G724X	.	.	.	.	.	.	0.07	M	1405	331	0.1907	766	639	191	140	GTGTGGGGCCCTTTCC	CAGTTTCACTGACTCT
Sbj_445	chrX	39933256	39933256	-	G	exonic	BCOR	.	frameshift insertion	BCOR:NM_001123383:exon4:c.1342_1343insC:p.V448fs;BCOR:NM_001123384:exon4:c.1342_1343insC:p.V448fs;BCOR:NM_001123385:exon4:c.1342_1343insC:p.V448fs;BCOR:NM_017745:exon4:c.1342_1343insC:p.V448fs	.	.	.	.	.	.	.	*/+G	900	141	0.1354	466	434	64	77	GAAGCATCTACATCCA	ACCACTTTAGAAGACA
Sbj_445	chr2	25457176	25457176	G	A	exonic	DNMT3A	.	nonsynonymous SNV	DNMT3A:NM_153759:exon19:c.C2144T:p.P715L;DNMT3A:NM_022552:exon23:c.C2711T:p.P904L;DNMT3A:NM_175629:exon23:c.C2711T:p.P904L	.	0.000231	.	rs149095705	ID=COSM87007;OCCURENCE=6(haematopoietic_and_lymphoid_tissue)	0.995	0.03	R	965	635	0.3969	547	418	358	277	AAATACTCCTTCAGCG	GGAGCGAAGAGGTGGC
Sbj_445	chr2	209113113	209113113	G	A	exonic	IDH1	.	nonsynonymous SNV	IDH1:NM_001282386:exon4:c.C394T:p.R132C;IDH1:NM_001282387:exon4:c.C394T:p.R132C;IDH1:NM_005896:exon4:c.C394T:p.R132C	.	.	.	rs121913499	ID=COSM28747;OCCURENCE=212(haematopoietic_and_lymphoid_tissue);3(NS);184(bone);106(central_nervous_system);1(prostate);3(large_intestine);33(biliary_tract);3(liver);6(skin);1(breast);11(soft_tissue);1(autonomic_ganglia)	0.259	0	R	1013	667	0.397	615	398	411	256	CCCCATAAGCATGACG	GACCTATGATGATAGG
Sbj_445	chr21	36252929	36252929	T	C	exonic	RUNX1	.	nonsynonymous SNV	RUNX1:NM_001001890:exon2:c.A352G:p.R118G;RUNX1:NM_001122607:exon2:c.A352G:p.R118G;RUNX1:NM_001754:exon5:c.A433G:p.R145G	.	.	.	.	.	1	0	Y	1195	662	0.3565	641	554	337	325	CTGCGGTAGCATTTCT	TCAGCTCAGCCGAGTA
Sbj_445	chr21	36259324	36259324	-	TCAG	exonic	RUNX1	.	frameshift insertion	RUNX1:NM_001001890:exon1:c.85_86insCTGA:p.L29fs;RUNX1:NM_001122607:exon1:c.85_86insCTGA:p.L29fs;RUNX1:NM_001754:exon4:c.166_167insCTGA:p.L56fs	.	.	.	.	.	.	.	*/+TCAG	674	235	0.2585	367	307	138	97	GGGGCGCCCAGCGGCA	AACGCCTCGCTCATCT
Sbj_445	chr10	112358005	112358005	T	C	exonic	SMC3	.	nonsynonymous SNV	SMC3:NM_005445:exon20:c.T2225C:p.L742P	.	.	.	.	.	0.997	0.04	Y	951	84	0.0812	404	547	35	49	CAGAAATGAAGATGCT	TAAAAGAGAAGAGGCA
Sbj_215	chr2	25523096	25523096	T	G	exonic	DNMT3A	.	nonsynonymous SNV	DNMT3A:NM_022552:exon3:c.A89C:p.E30A;DNMT3A:NM_175629:exon3:c.A89C:p.E30A;DNMT3A:NM_175630:exon3:c.A89C:p.E30A	.	0.001384	0.00159744	rs143730975	ID=COSM307361;OCCURENCE=1(haematopoietic_and_lymphoid_tissue)	0.996	0	K	663	525	0.4419	322	341	256	269	TTGCCACGCGGCTCCT	TCCTGCTCCTCTCCGT
Sbj_215	chr5	170837543	170837543	-	TCTG	exonic	NPM1	.	frameshift insertion	NPM1:NM_199185:exon10:c.772_773insTCTG:p.L258fs;NPM1:NM_002520:exon11:c.859_860insTCTG:p.L287fs	.	.	.	.	ID=COSM158604;OCCURENCE=27(haematopoietic_and_lymphoid_tissue)	.	.	*/+TCTG	397	220	0.3566	182	215	90	130	CAGGCTATTCAAGATC	CTCTGGCAGTGGAGGA
Sbj_215	chr8	117875483	117875483	G	A	exonic	RAD21	.	nonsynonymous SNV	RAD21:NM_006265:exon3:c.C160T:p.R54W	.	.	.	.	ID=COSM3412707;OCCURENCE=1(central_nervous_system)	1	0	R	912	714	0.4391	384	528	305	409	GATGTCCTGATGTCCG	GTAATGCCATTTTCAC
Sbj_1	chr3	71037144	71037144	C	T	splicing	FOXP1	NM_001244816:exon14:c.1146+1G>A;NM_001244812:exon10:c.918+1G>A;NM_001244813:exon9:c.846+1G>A;NM_001244808:exon15:c.1146+1G>A;NM_001244815:exon10:c.1152+1G>A;NM_001244814:exon11:c.1146+1G>A;NM_032682:exon15:c.1146+1G>A;NM_001244810:exon15:c.1146+1G>A	.	.	.	.	.	.	ID=COSM69436;OCCURENCE=1(ovary)	.	.	Y	693	22	0.0308	507	186	15	7	GGGGATCAATACTTAC	CGGGCTGAGGGGCGGC
Sbj_1	chr17	7577577	7577577	T	C	exonic	TP53	.	nonsynonymous SNV	TP53:NM_001126115:exon3:c.A308G:p.N103S;TP53:NM_001126116:exon3:c.A308G:p.N103S;TP53:NM_001126117:exon3:c.A308G:p.N103S;TP53:NM_001276697:exon3:c.A227G:p.N76S;TP53:NM_001276698:exon3:c.A227G:p.N76S;TP53:NM_001276699:exon3:c.A227G:p.N76S;TP53:NM_001126118:exon6:c.A587G:p.N196S;TP53:NM_000546:exon7:c.A704G:p.N235S;TP53:NM_001126112:exon7:c.A704G:p.N235S;TP53:NM_001126113:exon7:c.A704G:p.N235S;TP53:…	.	0.000154	.	rs144340710	ID=COSM43616;COSM1581853;COSM1581851;COSM1581852;OCCURENCE=1(ovary);1(prostate);2(large_intestine);3(urinary_tract);1(breast);1(skin);1(oesophagus);1(thymus);2(central_nervous_system);1(haematopoietic_and_lymphoid_tissue);1(lung)	1	0.23	Y	495	475	0.4897	231	264	219	256	CTGTTACACATGTAGT	TTGTAGTGGATGGTGG
Sbj_216	chr2	25457243	25457243	G	A	exonic	DNMT3A	.	nonsynonymous SNV	DNMT3A:NM_153759:exon19:c.C2077T:p.R693C;DNMT3A:NM_022552:exon23:c.C2644T:p.R882C;DNMT3A:NM_175629:exon23:c.C2644T:p.R882C	.	0.000308	.	rs377577594	ID=COSM1166704;COSM53042;OCCURENCE=161(haematopoietic_and_lymphoid_tissue)	1	0	R	534	471	0.4687	216	318	204	267	TCTGCCTCGCCAAGCG	GGCTCATGTTGGAGAC
Sbj_216	chr5	170837543	170837543	-	TCTG	exonic	NPM1	.	frameshift insertion	NPM1:NM_199185:exon10:c.772_773insTCTG:p.L258fs;NPM1:NM_002520:exon11:c.859_860insTCTG:p.L287fs	.	.	.	.	ID=COSM158604;OCCURENCE=27(haematopoietic_and_lymphoid_tissue)	.	.	*/+TCTG	337	214	0.3884	146	191	74	140	CAGGCTATTCAAGATC	CTCTGGCAGTGGAGGA
Sbj_216	chr17	58734124	58734124	C	A	exonic	PPM1D	.	nonsynonymous SNV	PPM1D:NM_003620:exon5:c.C1182A:p.N394K	.	.	.	.	.	0.979	0.09	M	1276	116	0.0833	662	614	62	54	TGAGTTATACCTGAAC	CCTGACTGACAGCCCT
Sbj_216	chr16	30720927	30720927	T	C	exonic	SRCAP	.	nonsynonymous SNV	SRCAP:NM_006662:exon7:c.T727C:p.Y243H	.	.	.	.	.	1	0.02	Y	594	429	0.4194	312	282	223	206	GGGCAAACTGAAAAGT	TACTCGGACCTTCTGT
Sbj_62	chr19	33793313	33793313	G	T	exonic	CEBPA	.	stopgain	CEBPA:NM_001287424:exon1:c.C113A:p.S38X;CEBPA:NM_004364:exon1:c.C8A:p.S3X	.	.	.	.	.	.	0.76	K	113	109	0.491	42	71	48	61	TCGTAGAAGTCGGCCG	GACTCCATGGGGGAGT
Sbj_62	chr2	25457243	25457243	G	T	exonic	DNMT3A	.	nonsynonymous SNV	DNMT3A:NM_153759:exon19:c.C2077A:p.R693S;DNMT3A:NM_022552:exon23:c.C2644A:p.R882S;DNMT3A:NM_175629:exon23:c.C2644A:p.R882S	.	.	.	.	ID=COSM87001;OCCURENCE=18(haematopoietic_and_lymphoid_tissue)	0.993	0	K	495	379	0.4336	216	279	155	224	TCTGCCTCGCCAAGCG	GGCTCATGTTGGAGAC
Sbj_62	chr13	28592642	28592642	C	A	exonic	FLT3	.	nonsynonymous SNV	FLT3:NM_004119:exon20:c.G2503T:p.D835Y	.	.	.	rs121913488	ID=COSM783;OCCURENCE=208(haematopoietic_and_lymphoid_tissue)	1	0	M	668	510	0.4329	362	306	282	228	AATCACTCATGATATC	CTCGAGCCAATCCAAA
Sbj_62	chr5	170837543	170837543	-	TCTG	exonic	NPM1	.	frameshift insertion	NPM1:NM_199185:exon10:c.772_773insTCTG:p.L258fs;NPM1:NM_002520:exon11:c.859_860insTCTG:p.L287fs	.	.	.	.	ID=COSM158604;OCCURENCE=27(haematopoietic_and_lymphoid_tissue)	.	.	*/+TCTG	379	229	0.3766	157	222	82	147	CAGGCTATTCAAGATC	CTCTGGCAGTGGAGGA
Sbj_217	chr5	89981650	89981652	ATC	-	exonic	GPR98	.	nonframeshift deletion	GPR98:NM_032119:exon29:c.6328_6330del:p.2110_2110del	.	.	.	.	.	.	.	*/-ATC	694	618	0.471	427	267	359	259	ATTGCGCAACTAATTA	ATCATTGCCAATGATG
Sbj_217	chr5	170837545	170837545	-	TGCT	exonic	NPM1	.	frameshift insertion	NPM1:NM_199185:exon10:c.774_775insTGCT:p.L258fs;NPM1:NM_002520:exon11:c.861_862insTGCT:p.L287fs	.	.	.	.	ID=COSM20861;OCCURENCE=3(haematopoietic_and_lymphoid_tissue)	.	.	*/+TGCT	335	213	0.3887	145	190	82	131	GGCTATTCAAGATCTC	CTGGCAGTGGAGGAAG
Sbj_217	chr11	32456292	32456292	G	-	exonic	WT1	.	frameshift deletion	WT1:NM_000378:exon1:c.600delC:p.P200fs;WT1:NM_024424:exon1:c.600delC:p.P200fs;WT1:NM_024426:exon1:c.600delC:p.P200fs	.	.	.	.	.	.	.	*/-G	393	261	0.3991	217	176	153	108	GCAGCTGGGCAGGTAG	GGGCGCGTTAGGAAAC
Sbj_217	chrX	15841280	15841280	G	A	exonic	ZRSR2	.	nonsynonymous SNV	ZRSR2:NM_005089:exon11:c.G1364A:p.S455N	.	.	.	.	.	0.993	0.47	R	339	309	0.4769	190	149	183	126	GCCGCCGCAGCCGGAG	GCCAAAGTTCCTCTAG
Sbj_63	chr13	28592641	28592641	T	A	exonic	FLT3	.	nonsynonymous SNV	FLT3:NM_004119:exon20:c.A2504T:p.D835V	.	.	.	rs121909646	ID=COSM784;OCCURENCE=47(haematopoietic_and_lymphoid_tissue)	0.999	0	W	512	128	0.2	283	229	71	57	GAATCACTCATGATAT	TCTCGAGCCAATCCAA
Sbj_63	chr13	28592642	28592642	C	A	exonic	FLT3	.	nonsynonymous SNV	FLT3:NM_004119:exon20:c.G2503T:p.D835Y	.	.	.	rs121913488	ID=COSM783;OCCURENCE=208(haematopoietic_and_lymphoid_tissue)	1	0	M	606	38	0.059	332	274	22	16	AATCACTCATGATATC	CTCGAGCCAATCCAAA
Sbj_63	chr2	209113112	209113112	C	T	exonic	IDH1	.	nonsynonymous SNV	IDH1:NM_001282386:exon4:c.G395A:p.R132H;IDH1:NM_001282387:exon4:c.G395A:p.R132H;IDH1:NM_005896:exon4:c.G395A:p.R132H	.	.	.	rs121913500	ID=COSM28746;OCCURENCE=1(salivary_gland);5(prostate);1(large_intestine);1(urinary_tract);1(skin);1(NS);39(bone);3497(central_nervous_system);214(haematopoietic_and_lymphoid_tissue);1(lung)	0.127	0	Y	326	249	0.433	188	138	137	112	TCCCCATAAGCATGAC	CGACCTATGATGATAG
Sbj_63	chr5	170837543	170837543	-	TCTG	exonic	NPM1	.	frameshift insertion	NPM1:NM_199185:exon10:c.772_773insTCTG:p.L258fs;NPM1:NM_002520:exon11:c.859_860insTCTG:p.L287fs	.	.	.	.	ID=COSM158604;OCCURENCE=27(haematopoietic_and_lymphoid_tissue)	.	.	*/+TCTG	228	120	0.3448	101	127	54	66	CAGGCTATTCAAGATC	CTCTGGCAGTGGAGGA
Sbj_63	chr1	115258747	115258747	C	A	exonic	NRAS	.	nonsynonymous SNV	NRAS:NM_002524:exon2:c.G35T:p.G12V	.	.	.	rs121913237	ID=COSM566;OCCURENCE=2(thyroid);1(testis);55(haematopoietic_and_lymphoid_tissue);7(skin);1(prostate);8(large_intestine)	0.613	0.01	M	589	112	0.1598	294	295	59	53	CTTTTCCCAACACCAC	CCTGCTCCAACCACCA
Sbj_63	chr12	112888198	112888198	G	A	exonic	PTPN11	.	nonsynonymous SNV	PTPN11:NM_002834:exon3:c.G214A:p.A72T;PTPN11:NM_080601:exon3:c.G214A:p.A72T	.	.	.	.	ID=COSM13014;OCCURENCE=1(small_intestine);3(autonomic_ganglia);1(soft_tissue);27(haematopoietic_and_lymphoid_tissue)	0.996	0.05	R	598	26	0.0417	291	307	12	14	GGAGGGGAGAAATTTG	GCCACTTTGGCTGAGT
Sbj_63	chrX	53449479	53449479	A	T	exonic	SMC1A	.	nonsynonymous SNV	SMC1A:NM_006306:exon1:c.T71A:p.F24Y	.	.	.	.	.	1	0.21	T	14	309	0.9567	10	4	155	154	GCGGTGAACCTCTGAA	AATGGTCCGATAATCT
Sbj_218	chr2	25457242	25457242	C	T	exonic	DNMT3A	.	nonsynonymous SNV	DNMT3A:NM_153759:exon19:c.G2078A:p.R693H;DNMT3A:NM_022552:exon23:c.G2645A:p.R882H;DNMT3A:NM_175629:exon23:c.G2645A:p.R882H	.	0.000692	.	rs147001633	ID=COSM52944;COSM442676;OCCURENCE=1(breast);410(haematopoietic_and_lymphoid_tissue)	0.651	0.03	Y	562	396	0.4134	237	325	172	224	CTCTGCCTCGCCAAGC	CGGCTCATGTTGGAGA
Sbj_218	chrX	48650573	48650573	T	A	exonic	GATA1	.	nonsynonymous SNV	GATA1:NM_002049:exon3:c.T543A:p.N181K	.	.	.	.	.	0.001	0.14	A	0	505	1	0	0	220	285	CGGGAGCCCCCTCAAT	TTCAGCAGCCTATTCC
Sbj_218	chr5	170837543	170837543	-	TCTG	exonic	NPM1	.	frameshift insertion	NPM1:NM_199185:exon10:c.772_773insTCTG:p.L258fs;NPM1:NM_002520:exon11:c.859_860insTCTG:p.L287fs	.	.	.	.	ID=COSM158604;OCCURENCE=27(haematopoietic_and_lymphoid_tissue)	.	.	*/+TCTG	420	224	0.3478	174	246	97	127	CAGGCTATTCAAGATC	CTCTGGCAGTGGAGGA
Sbj_218	chr5	131973773	131973773	A	-	exonic	RAD50	.	frameshift deletion	RAD50:NM_005732:exon23:c.3476delA:p.D1159fs	.	.	.	.	.	.	.	*/-A	431	399	0.4807	290	141	267	132	TTCTTCCTGTGTCAGA	ATATTGAATACATAGA
Sbj_218	chr6	43325280	43325280	T	G	exonic	ZNF318	.	nonsynonymous SNV	ZNF318:NM_014345:exon3:c.A772C:p.K258Q	.	.	.	.	.	1	0.01	K	694	558	0.4457	315	379	254	304	GTATGGAGTAGCCTTT	TGAGTTTTTCTCGATT
Sbj_64	chr20	31022441	31022441	-	G	exonic	ASXL1	.	frameshift insertion	ASXL1:NM_015338:exon12:c.1927dupG:p.G642fs	.	.	.	.	ID=COSM1411076;OCCURENCE=1(large_intestine)	.	.	*/+G	159	12	0.0702	76	83	4	8	CACCACTGCCATCGGA	AGGGGGGGGTGGCCCG
Sbj_64	chr2	25457243	25457243	G	A	exonic	DNMT3A	.	nonsynonymous SNV	DNMT3A:NM_153759:exon19:c.C2077T:p.R693C;DNMT3A:NM_022552:exon23:c.C2644T:p.R882C;DNMT3A:NM_175629:exon23:c.C2644T:p.R882C	.	0.000308	.	rs377577594	ID=COSM1166704;COSM53042;OCCURENCE=161(haematopoietic_and_lymphoid_tissue)	1	0	R	313	306	0.4943	124	189	128	178	TCTGCCTCGCCAAGCG	GGCTCATGTTGGAGAC
Sbj_64	chr7	139285194	139285194	G	A	exonic	HIPK2	.	nonsynonymous SNV	HIPK2:NM_001113239:exon11:c.C2323T:p.R775W;HIPK2:NM_022740:exon11:c.C2404T:p.R802W	.	.	.	.	.	0.995	0	R	96	60	0.3846	63	33	44	16	GCTGCTTACTCTTCCG	GGGAGGAGGTGGTGCT
Sbj_64	chr1	43804221	43804221	C	T	exonic	MPL	.	nonsynonymous SNV	MPL:NM_005373:exon3:c.C221T:p.P74L	.	.	.	.	.	1	0.01	Y	391	19	0.0463	259	132	13	6	CCAACAGGGAGAAGCC	CCCGTGCTTGCCCCCT
Sbj_64	chr5	170837543	170837543	-	TCTG	exonic	NPM1	.	frameshift insertion	NPM1:NM_199185:exon10:c.772_773insTCTG:p.L258fs;NPM1:NM_002520:exon11:c.859_860insTCTG:p.L287fs	.	.	.	.	ID=COSM158604;OCCURENCE=27(haematopoietic_and_lymphoid_tissue)	.	.	*/+TCTG	345	210	0.3784	144	201	85	125	CAGGCTATTCAAGATC	CTCTGGCAGTGGAGGA
Sbj_64	chr14	68028722	68028722	C	T	exonic	PLEKHH1	.	stopgain	PLEKHH1:NM_020715:exon6:c.C475T:p.Q159X	.	.	.	.	.	.	0.06	Y	322	10	0.0301	155	167	6	4	CAGCGCCTGGTGGAGC	CAGGTGGGATCCCTTC
Sbj_64	chr5	1255470	1255470	G	A	exonic	TERT	.	nonsynonymous SNV	TERT:NM_001193376:exon13:c.C2900T:p.T967I;TERT:NM_198253:exon14:c.C3089T:p.T1030I	.	.	.	.	.	0.358	0.19	R	179	7	0.0376	80	99	3	4	ACGCGCAGGAAAAATG	GTGGGGTTCTTCCAAA
Sbj_352	chrX	44732837	44732837	G	A	exonic	KDM6A	.	nonsynonymous SNV	KDM6A:NM_001291415:exon1:c.G40A:p.A14T;KDM6A:NM_001291416:exon1:c.G40A:p.A14T;KDM6A:NM_001291417:exon1:c.G40A:p.A14T;KDM6A:NM_001291418:exon1:c.G40A:p.A14T;KDM6A:NM_021140:exon1:c.G40A:p.A14T	.	.	.	.	.	0.725	0.01	R	532	135	0.2024	176	356	63	72	gctaccgccgccgctg	gccgccgccgcTTTCG
Sbj_352	chr7	151478279	151478279	G	A	exonic	PRKAG2	.	nonsynonymous SNV	PRKAG2:NM_001040633:exon3:c.C293T:p.T98I;PRKAG2:NM_016203:exon3:c.C425T:p.T142I	.	.	.	.	.	1	0.24	R	150	190	0.5588	94	56	109	81	ATGCCCCCGGGCGAGG	GTAGCAGGGTTGGAGT
Sbj_219	chr2	25457242	25457242	C	T	exonic	DNMT3A	.	nonsynonymous SNV	DNMT3A:NM_153759:exon19:c.G2078A:p.R693H;DNMT3A:NM_022552:exon23:c.G2645A:p.R882H;DNMT3A:NM_175629:exon23:c.G2645A:p.R882H	.	0.000692	.	rs147001633	ID=COSM52944;COSM442676;OCCURENCE=1(breast);410(haematopoietic_and_lymphoid_tissue)	0.651	0.03	Y	748	604	0.4467	296	452	246	358	CTCTGCCTCGCCAAGC	CGGCTCATGTTGGAGA
Sbj_219	chr2	209113112	209113112	C	T	exonic	IDH1	.	nonsynonymous SNV	IDH1:NM_001282386:exon4:c.G395A:p.R132H;IDH1:NM_001282387:exon4:c.G395A:p.R132H;IDH1:NM_005896:exon4:c.G395A:p.R132H	.	.	.	rs121913500	ID=COSM28746;OCCURENCE=1(salivary_gland);5(prostate);1(large_intestine);1(urinary_tract);1(skin);1(NS);39(bone);3497(central_nervous_system);214(haematopoietic_and_lymphoid_tissue);1(lung)	0.127	0	Y	1620	75	0.0442	1011	609	42	33	TCCCCATAAGCATGAC	CGACCTATGATGATAG
Sbj_219	chr18	7042216	7042216	A	T	exonic	LAMA1	.	nonsynonymous SNV	LAMA1:NM_005559:exon9:c.T1189A:p.C397S	.	.	.	.	.	1	0	W	599	483	0.4464	263	336	221	262	CAGGGTCACAATTACA	AGGGGCGGCAAGGCTC
Sbj_219	chr5	170837543	170837543	-	TCTG	exonic	NPM1	.	frameshift insertion	NPM1:NM_199185:exon10:c.772_773insTCTG:p.L258fs;NPM1:NM_002520:exon11:c.859_860insTCTG:p.L287fs	.	.	.	.	ID=COSM158604;OCCURENCE=27(haematopoietic_and_lymphoid_tissue)	.	.	*/+TCTG	377	248	0.3968	142	235	85	163	CAGGCTATTCAAGATC	CTCTGGCAGTGGAGGA
Sbj_219	chr1	115258747	115258747	C	A	exonic	NRAS	.	nonsynonymous SNV	NRAS:NM_002524:exon2:c.G35T:p.G12V	.	.	.	rs121913237	ID=COSM566;OCCURENCE=2(thyroid);1(testis);55(haematopoietic_and_lymphoid_tissue);7(skin);1(prostate);8(large_intestine)	0.613	0.01	M	1904	104	0.0518	978	926	52	52	CTTTTCCCAACACCAC	CCTGCTCCAACCACCA
Sbj_219	chr12	112888199	112888199	C	T	exonic	PTPN11	.	nonsynonymous SNV	PTPN11:NM_002834:exon3:c.C215T:p.A72V;PTPN11:NM_080601:exon3:c.C215T:p.A72V	.	.	.	.	ID=COSM13015;OCCURENCE=42(haematopoietic_and_lymphoid_tissue)	0.994	0	Y	1785	86	0.046	878	907	40	46	GAGGGGAGAAATTTGC	CCACTTTGGCTGAGTT
Sbj_219	chr8	117878913	117878913	A	G	exonic	RAD21	.	nonsynonymous SNV	RAD21:NM_006265:exon2:c.T56C:p.L19P	.	.	.	.	.	0.999	0	R	955	64	0.0628	364	591	25	39	TCCCAATGGGCCGCTA	AGCCAAATTTTGGCCA
Sbj_65	chr2	25467164	25467164	C	G	exonic	DNMT3A	.	nonsynonymous SNV	DNMT3A:NM_153759:exon11:c.G1144C:p.A382P;DNMT3A:NM_022552:exon15:c.G1711C:p.A571P;DNMT3A:NM_175629:exon15:c.G1711C:p.A571P	.	.	.	.	.	0.993	0.03	S	770	259	0.2517	314	456	111	148	TGGCTGCCTGGGCAGC	CCCCCGGCCCCACCAA
Sbj_65	chr1	152286496	152286496	G	T	exonic	FLG	.	nonsynonymous SNV	FLG:NM_002016:exon3:c.C866A:p.T289K	.	.	.	.	.	0.922	0.95	K	1380	463	0.2512	688	692	219	244	CCCCTACGCTTTCTTG	GTCCTGGACTCCTGCA
Sbj_65	chr13	28592641	28592641	T	A	exonic	FLT3	.	nonsynonymous SNV	FLT3:NM_004119:exon20:c.A2504T:p.D835V	.	.	.	rs121909646	ID=COSM784;OCCURENCE=47(haematopoietic_and_lymphoid_tissue)	0.999	0	W	988	281	0.2214	609	379	180	101	GAATCACTCATGATAT	TCTCGAGCCAATCCAA
Sbj_65	chr15	90631934	90631934	C	T	exonic	IDH2	.	nonsynonymous SNV	IDH2:NM_001290114:exon2:c.G29A:p.R10Q;IDH2:NM_001289910:exon4:c.G263A:p.R88Q;IDH2:NM_002168:exon4:c.G419A:p.R140Q	.	.	.	rs121913502	ID=COSM41590;OCCURENCE=417(haematopoietic_and_lymphoid_tissue);1(NS)	1	0	Y	686	149	0.1784	269	417	58	91	CCCCCCAGGATGTTCC	CGGATAGTTCCATTGG
Sbj_65	chrX	44969484	44969484	A	G	exonic	KDM6A	.	nonsynonymous SNV	KDM6A:NM_001291418:exon26:c.A3929G:p.Q1310R;KDM6A:NM_001291421:exon26:c.A3278G:p.Q1093R;KDM6A:NM_001291417:exon27:c.A4031G:p.Q1344R;KDM6A:NM_001291416:exon28:c.A4187G:p.Q1396R;KDM6A:NM_021140:exon28:c.A4166G:p.Q1389R;KDM6A:NM_001291415:exon29:c.A4322G:p.Q	.	.	.	.	.	0.584	0.04	R	461	204	0.3068	160	301	66	138	TGCAAGTCTATGACCA	AATTTACATTAGTAAG
Sbj_65	chr5	170837543	170837543	-	TCTG	exonic	NPM1	.	frameshift insertion	NPM1:NM_199185:exon10:c.772_773insTCTG:p.L258fs;NPM1:NM_002520:exon11:c.859_860insTCTG:p.L287fs	.	.	.	.	ID=COSM158604;OCCURENCE=27(haematopoietic_and_lymphoid_tissue)	.	.	*/+TCTG	420	104	0.1985	183	237	37	67	CAGGCTATTCAAGATC	CTCTGGCAGTGGAGGA
Sbj_65	chr1	228552771	228552771	C	T	exonic	OBSCN	.	nonsynonymous SNV	OBSCN:NM_001098623:exon81:c.C18931T:p.P6311S;OBSCN:NM_001271223:exon92:c.C21802T:p.P7268S	.	.	.	.	.	1	0.62	Y	425	140	0.2478	168	257	55	85	CAGGAATGGACTGTGC	CCCATTCGGTAACCTC
Sbj_65	chr3	78766912	78766912	C	A	splicing	ROBO1	NM_133631:exon5:c.661+1G>T;NM_002941:exon7:c.778+1G>T;NM_001145845:exon5:c.661+1G>T	.	.	.	.	.	.	.	.	.	M	824	292	0.2616	550	274	202	90	ATAAAATTACACTTAC	CCTAAGACAGTCAGCT
Sbj_65	chr6	166918090	166918090	G	A	exonic	RPS6KA2	.	nonsynonymous SNV	RPS6KA2:NM_021135:exon6:c.C470T:p.T157M;RPS6KA2:NM_001006932:exon7:c.C494T:p.T165M	.	.	.	.	.	1	0.06	R	580	166	0.2225	129	451	39	127	TTGACATCCTCCTCCG	GTGAACATGACCTAGT
Sbj_65	chrX	83357149	83357149	C	T	exonic	RPS6KA6	.	nonsynonymous SNV	RPS6KA6:NM_014496:exon18:c.G1672A:p.A558T	.	.	.	.	.	0.661	0.05	Y	446	191	0.2998	142	304	59	132	TCCTGATTGAATCTGC	CACTGGCTGATTCATC
Sbj_220	chr2	25457242	25457242	C	T	exonic	DNMT3A	.	nonsynonymous SNV	DNMT3A:NM_153759:exon19:c.G2078A:p.R693H;DNMT3A:NM_022552:exon23:c.G2645A:p.R882H;DNMT3A:NM_175629:exon23:c.G2645A:p.R882H	.	0.000692	.	rs147001633	ID=COSM52944;COSM442676;OCCURENCE=1(breast);410(haematopoietic_and_lymphoid_tissue)	0.651	0.03	Y	515	403	0.439	218	297	165	238	CTCTGCCTCGCCAAGC	CGGCTCATGTTGGAGA
Sbj_220	chr5	170837543	170837543	-	TCTG	exonic	NPM1	.	frameshift insertion	NPM1:NM_199185:exon10:c.772_773insTCTG:p.L258fs;NPM1:NM_002520:exon11:c.859_860insTCTG:p.L287fs	.	.	.	.	ID=COSM158604;OCCURENCE=27(haematopoietic_and_lymphoid_tissue)	.	.	*/+TCTG	329	163	0.3313	142	187	64	99	CAGGCTATTCAAGATC	CTCTGGCAGTGGAGGA
Sbj_66	chr2	25463553	25463553	C	T	exonic	DNMT3A	.	nonsynonymous SNV	DNMT3A:NM_153759:exon14:c.G1562A:p.C521Y;DNMT3A:NM_022552:exon18:c.G2129A:p.C710Y;DNMT3A:NM_175629:exon18:c.G2129A:p.C710Y	.	.	.	.	.	1	0	Y	514	387	0.4295	260	254	204	183	ATGGAGAGGTCATTGC	CAGGGACTGCCCCCAA
Sbj_66	chr5	170837543	170837543	-	TCTG	exonic	NPM1	.	frameshift insertion	NPM1:NM_199185:exon10:c.772_773insTCTG:p.L258fs;NPM1:NM_002520:exon11:c.859_860insTCTG:p.L287fs	.	.	.	.	ID=COSM158604;OCCURENCE=27(haematopoietic_and_lymphoid_tissue)	.	.	*/+TCTG	376	266	0.4143	153	223	101	165	CAGGCTATTCAAGATC	CTCTGGCAGTGGAGGA
Sbj_66	chr18	42529912	42529912	G	A	exonic	SETBP1	.	nonsynonymous SNV	SETBP1:NM_015559:exon4:c.G607A:p.G203S	.	.	.	.	.	0	1	R	492	402	0.4497	314	178	252	150	CCACAGGACTTCACCG	GGTGACACCTTAAAAC
Sbj_66	chr11	32413566	32413566	G	A	exonic	WT1	.	nonsynonymous SNV	WT1:NM_000378:exon8:c.C1333T:p.R445W;WT1:NM_001198552:exon8:c.C697T:p.R233W;WT1:NM_001198551:exon9:c.C748T:p.R250W;WT1:NM_024424:exon9:c.C1384T:p.R462W;WT1:NM_024426:exon9:c.C1384T:p.R462W	.	.	.	rs121907900	ID=COSM1317333;COSM21417;OCCURENCE=2(kidney);1(large_intestine);4(haematopoietic_and_lymphoid_tissue)	1	0.01	R	524	399	0.4323	273	251	211	188	TCAGGTGGTCGGACCG	GGGAGAACTTTCGCTG
Sbj_221	chr13	28592642	28592642	C	A	exonic	FLT3	.	nonsynonymous SNV	FLT3:NM_004119:exon20:c.G2503T:p.D835Y	.	.	.	rs121913488	ID=COSM783;OCCURENCE=208(haematopoietic_and_lymphoid_tissue)	1	0	M	1309	61	0.0445	689	620	34	27	AATCACTCATGATATC	CTCGAGCCAATCCAAA
Sbj_221	chr15	90631934	90631934	C	T	exonic	IDH2	.	nonsynonymous SNV	IDH2:NM_001290114:exon2:c.G29A:p.R10Q;IDH2:NM_001289910:exon4:c.G263A:p.R88Q;IDH2:NM_002168:exon4:c.G419A:p.R140Q	.	.	.	rs121913502	ID=COSM41590;OCCURENCE=417(haematopoietic_and_lymphoid_tissue);1(NS)	1	0	Y	495	426	0.4625	195	300	162	264	CCCCCCAGGATGTTCC	CGGATAGTTCCATTGG
Sbj_221	chr5	170837543	170837543	-	TCTG	exonic	NPM1	.	frameshift insertion	NPM1:NM_199185:exon10:c.772_773insTCTG:p.L258fs;NPM1:NM_002520:exon11:c.859_860insTCTG:p.L287fs	.	.	.	.	ID=COSM158604;OCCURENCE=27(haematopoietic_and_lymphoid_tissue)	.	.	*/+TCTG	384	285	0.426	168	216	117	168	CAGGCTATTCAAGATC	CTCTGGCAGTGGAGGA
Sbj_221	chr3	78766912	78766912	C	A	splicing	ROBO1	NM_133631:exon5:c.661+1G>T;NM_002941:exon7:c.778+1G>T;NM_001145845:exon5:c.661+1G>T	.	.	.	.	.	.	.	.	.	M	608	604	0.4983	402	206	412	192	ATAAAATTACACTTAC	CCTAAGACAGTCAGCT
Sbj_222	chr2	25457242	25457242	C	T	exonic	DNMT3A	.	nonsynonymous SNV	DNMT3A:NM_153759:exon19:c.G2078A:p.R693H;DNMT3A:NM_022552:exon23:c.G2645A:p.R882H;DNMT3A:NM_175629:exon23:c.G2645A:p.R882H	.	0.000692	.	rs147001633	ID=COSM52944;COSM442676;OCCURENCE=1(breast);410(haematopoietic_and_lymphoid_tissue)	0.651	0.03	Y	776	528	0.4049	319	457	221	307	CTCTGCCTCGCCAAGC	CGGCTCATGTTGGAGA
Sbj_222	chr5	170837543	170837543	-	TCTG	exonic	NPM1	.	frameshift insertion	NPM1:NM_199185:exon10:c.772_773insTCTG:p.L258fs;NPM1:NM_002520:exon11:c.859_860insTCTG:p.L287fs	.	.	.	.	ID=COSM158604;OCCURENCE=27(haematopoietic_and_lymphoid_tissue)	.	.	*/+TCTG	389	222	0.3633	164	225	98	124	CAGGCTATTCAAGATC	CTCTGGCAGTGGAGGA
Sbj_222	chr8	117861222	117861222	C	T	exonic	RAD21	.	stopgain	RAD21:NM_006265:exon13:c.G1667A:p.W556X	.	.	.	.	.	.	.	Y	1321	123	0.0852	692	629	73	50	TGAGTCCTTTTGTTCC	CATCTTCTTTCTTCCT
Sbj_222	chr11	32417870	32417889	AGCACACATGAAGGGGCGTT	-	exonic	WT1	.	frameshift deletion	WT1:NM_000378:exon6:c.1112_1131del:p.K371fs;WT1:NM_001198552:exon6:c.476_495del:p.K159fs;WT1:NM_001198551:exon7:c.527_546del:p.K176fs;WT1:NM_024424:exon7:c.1163_1182del:p.K388fs;WT1:NM_024426:exon7:c.1163_1182del:p.K388fs	.	.	.	.	.	.	.	*/-AGCACACATGAAGGGGCGTT	1134	210	0.1562	592	542	93	117	ATTGCAGCCTGGGTAA	AGCACACATGAAGGGG
Sbj_333	chr4	153244091	153244091	C	T	exonic	FBXW7	.	nonsynonymous SNV	FBXW7:NM_001013415:exon11:c.G1712A:p.R571Q;FBXW7:NM_018315:exon11:c.G1826A:p.R609Q;FBXW7:NM_033632:exon12:c.G2066A:p.R689Q	.	.	.	.	ID=COSM302215;COSM1594355;COSM302214;COSM302216;COSM302217;OCCURENCE=1(central_nervous_system);1(endometrium)	1	0.02	Y	849	545	0.391	456	393	298	247	TCTTCAGTCCCATTCC	CGACTCCCAACTGCAC
Sbj_333	chr13	28592641	28592641	T	A	exonic	FLT3	.	nonsynonymous SNV	FLT3:NM_004119:exon20:c.A2504T:p.D835V	.	.	.	rs121909646	ID=COSM784;OCCURENCE=47(haematopoietic_and_lymphoid_tissue)	0.999	0	W	1061	120	0.1016	576	485	59	61	GAATCACTCATGATAT	TCTCGAGCCAATCCAA
Sbj_333	chr12	112888165	112888165	G	T	exonic	PTPN11	.	nonsynonymous SNV	PTPN11:NM_002834:exon3:c.G181T:p.D61Y;PTPN11:NM_080601:exon3:c.G181T:p.D61Y	.	.	.	.	ID=COSM13011;OCCURENCE=33(haematopoietic_and_lymphoid_tissue);1(autonomic_ganglia);1(large_intestine)	1	0	K	1083	196	0.1532	613	470	112	84	ATTCAGAACACTGGTG	GATTACTATGACCTGT
Sbj_333	chr12	112888211	112888211	A	G	exonic	PTPN11	.	nonsynonymous SNV	PTPN11:NM_002834:exon3:c.A227G:p.E76G;PTPN11:NM_080601:exon3:c.A227G:p.E76G	.	.	.	rs121918465	ID=COSM13017;OCCURENCE=34(haematopoietic_and_lymphoid_tissue);2(large_intestine)	0.99	0	R	1178	165	0.1229	544	634	79	86	TTGCCACTTTGGCTGA	AGTTGGTCCAGTATTA
Sbj_333	chr11	32417910	32417910	G	T	exonic	WT1	.	stopgain	WT1:NM_000378:exon6:c.C1091A:p.S364X;WT1:NM_001198552:exon6:c.C455A:p.S152X;WT1:NM_001198551:exon7:c.C506A:p.S169X;WT1:NM_024424:exon7:c.C1142A:p.S381X;WT1:NM_024426:exon7:c.C1142A:p.S381X	.	.	.	.	ID=COSM1317326;COSM27307;OCCURENCE=1(kidney);9(haematopoietic_and_lymphoid_tissue)	.	0.9	K	1010	138	0.1202	439	571	63	75	CTGGTCTCAGATGCCG	GACCGTACAAGAGTCG
Sbj_223	chr2	25457242	25457242	C	T	exonic	DNMT3A	.	nonsynonymous SNV	DNMT3A:NM_153759:exon19:c.G2078A:p.R693H;DNMT3A:NM_022552:exon23:c.G2645A:p.R882H;DNMT3A:NM_175629:exon23:c.G2645A:p.R882H	.	0.000692	.	rs147001633	ID=COSM52944;COSM442676;OCCURENCE=1(breast);410(haematopoietic_and_lymphoid_tissue)	0.651	0.03	Y	668	603	0.4744	265	403	221	382	CTCTGCCTCGCCAAGC	CGGCTCATGTTGGAGA
Sbj_223	chr4	126372736	126372736	G	A	exonic	FAT4	.	nonsynonymous SNV	FAT4:NM_001291285:exon9:c.G10571A:p.R3524Q;FAT4:NM_001291303:exon9:c.G10571A:p.R3524Q;FAT4:NM_024582:exon9:c.G10565A:p.R3522Q	.	.	.	rs200082059	ID=COSM4158789;COSM4158790;OCCURENCE=1(thyroid)	1	0.06	R	1745	139	0.0738	824	921	64	75	TCATGGAAAACAAACG	GGCCAGGCACTTTGGT
Sbj_223	chr5	170837543	170837543	-	TCTG	exonic	NPM1	.	frameshift insertion	NPM1:NM_199185:exon10:c.772_773insTCTG:p.L258fs;NPM1:NM_002520:exon11:c.859_860insTCTG:p.L287fs	.	.	.	.	ID=COSM158604;OCCURENCE=27(haematopoietic_and_lymphoid_tissue)	.	.	*/+TCTG	448	285	0.3888	195	253	102	183	CAGGCTATTCAAGATC	CTCTGGCAGTGGAGGA
Sbj_224	chr10	104809559	104809559	A	G	exonic	CNNM2	.	nonsynonymous SNV	CNNM2:NM_017649:exon2:c.A1717G:p.I573V;CNNM2:NM_199076:exon2:c.A1717G:p.I573V	.	.	.	.	.	0.213	0.06	R	738	588	0.4434	332	406	271	317	ACCTTAGAAGATGTGA	ATTGAAGAAATCATCA
Sbj_224	chr2	25457243	25457243	G	A	exonic	DNMT3A	.	nonsynonymous SNV	DNMT3A:NM_153759:exon19:c.C2077T:p.R693C;DNMT3A:NM_022552:exon23:c.C2644T:p.R882C;DNMT3A:NM_175629:exon23:c.C2644T:p.R882C	.	0.000308	.	rs377577594	ID=COSM1166704;COSM53042;OCCURENCE=161(haematopoietic_and_lymphoid_tissue)	1	0	R	541	432	0.444	208	333	183	249	TCTGCCTCGCCAAGCG	GGCTCATGTTGGAGAC
Sbj_224	chr5	170837543	170837543	-	TCTG	exonic	NPM1	.	frameshift insertion	NPM1:NM_199185:exon10:c.772_773insTCTG:p.L258fs;NPM1:NM_002520:exon11:c.859_860insTCTG:p.L287fs	.	.	.	.	ID=COSM158604;OCCURENCE=27(haematopoietic_and_lymphoid_tissue)	.	.	*/+TCTG	396	189	0.3231	179	217	72	117	CAGGCTATTCAAGATC	CTCTGGCAGTGGAGGA
Sbj_353	chr17	11684325	11684325	G	A	splicing	DNAH9	NM_001372:exon39:c.7553-1G>A	.	.	.	.	.	.	.	.	.	R	168	136	0.4474	120	48	94	42	CTGGCTCTCTCCCCAG	GCTGTCCTGGAGAAGC
Sbj_353	chr9	5070010	5070010	C	G	exonic	JAK2	.	nonsynonymous SNV	JAK2:NM_004972:exon12:c.C1599G:p.N533K	.	.	.	.	.	0.265	0	S	211	149	0.4139	107	104	67	82	GCCTACTCATATGAAC	CCAAATGGTGTTTCAC
Sbj_353	chr7	151874121	151874121	A	G	exonic	KMT2C	.	nonsynonymous SNV	KMT2C:NM_170606:exon38:c.T8417C:p.L2806P	.	.	.	.	.	0.001	0.22	R	225	182	0.4472	100	125	83	99	GAATGTTTATCAGAGA	AGAACCAGAGTTTTGT
Sbj_353	chr11	32417827	32417827	G	A	exonic	WT1	.	stopgain	WT1:NM_000378:exon6:c.C1174T:p.Q392X;WT1:NM_001198552:exon6:c.C538T:p.Q180X;WT1:NM_001198551:exon7:c.C589T:p.Q197X;WT1:NM_024424:exon7:c.C1225T:p.Q409X;WT1:NM_024426:exon7:c.C1225T:p.Q409X	.	.	.	.	ID=COSM27367;OCCURENCE=1(kidney);2(haematopoietic_and_lymphoid_tissue)	.	0.34	R	317	224	0.414	165	152	114	110	TCCTGCTGTGCATCTG	GTAAGTGGGACAGCTT
Sbj_225	chr8	3443775	3443775	C	T	exonic	CSMD1	.	nonsynonymous SNV	CSMD1:NM_033225:exon9:c.G1105A:p.A369T	.	.	.	.	.	0.985	0.02	Y	294	389	0.5695	122	172	138	251	AAAACTGTACATTTGC	CACCAACCCTAAGCCG
Sbj_225	chr1	34008466	34008466	C	G	exonic	CSMD2	.	nonsynonymous SNV	CSMD2:NM_052896:exon57:c.G8699C:p.S2900T;CSMD2:NM_001281956:exon58:c.G9131C:p.S3044T	.	.	0.00359425	.	.	0.016	0.62	S	478	388	0.448	214	264	157	231	ACAACTCGGGCATTAC	CTTGGAGTCCCAGGGT
Sbj_225	chr13	28592642	28592642	C	A	exonic	FLT3	.	nonsynonymous SNV	FLT3:NM_004119:exon20:c.G2503T:p.D835Y	.	.	.	rs121913488	ID=COSM783;OCCURENCE=208(haematopoietic_and_lymphoid_tissue)	1	0	M	984	168	0.1458	515	469	86	82	AATCACTCATGATATC	CTCGAGCCAATCCAAA
Sbj_225	chr5	170837543	170837543	-	TCTG	exonic	NPM1	.	frameshift insertion	NPM1:NM_199185:exon10:c.772_773insTCTG:p.L258fs;NPM1:NM_002520:exon11:c.859_860insTCTG:p.L287fs	.	.	.	.	ID=COSM158604;OCCURENCE=27(haematopoietic_and_lymphoid_tissue)	.	.	*/+TCTG	409	160	0.2812	186	223	69	91	CAGGCTATTCAAGATC	CTCTGGCAGTGGAGGA
Sbj_225	chr1	115258747	115258747	C	A	exonic	NRAS	.	nonsynonymous SNV	NRAS:NM_002524:exon2:c.G35T:p.G12V	.	.	.	rs121913237	ID=COSM566;OCCURENCE=2(thyroid);1(testis);55(haematopoietic_and_lymphoid_tissue);7(skin);1(prostate);8(large_intestine)	0.613	0.01	M	983	196	0.1662	475	508	99	97	CTTTTCCCAACACCAC	CCTGCTCCAACCACCA
Sbj_225	chr8	117870661	117870661	-	TT	exonic	RAD21	.	frameshift insertion	RAD21:NM_006265:exon5:c.410_411insAA:p.Q137fs	.	.	.	.	.	.	.	*/+TT	715	378	0.3458	330	385	170	208	CTCTTCCACTCTACTC	CTGATTCAAGCTGAAC
Sbj_225	chr16	24583405	24583405	C	T	exonic	RBBP6	.	nonsynonymous SNV	RBBP6:NM_018703:exon17:c.C4916T:p.A1639V;RBBP6:NM_006910:exon18:c.C5018T:p.A1673V	.	.	0.000998403	.	.	0	0.31	Y	439	354	0.4464	235	204	199	155	AAATAGTGGAGAAAGC	CAAAAGAGAGCCTGGA
Sbj_225	chrX	123217380	123217380	C	G	exonic	STAG2	.	nonsynonymous SNV	STAG2:NM_006603:exon28:c.C3034G:p.R1012G;STAG2:NM_001042749:exon29:c.C3034G:p.R1012G;STAG2:NM_001042750:exon29:c.C3034G:p.R1012G;STAG2:NM_001042751:exon29:c.C3034G:p.R1012G;STAG2:NM_001282418:exon29:c.C3034G:p.R1012G	.	.	.	.	.	0.938	0.17	S	564	304	0.3502	235	329	111	193	TCTTCTAAACTACTTC	CGACAAGACAAAAGAA
Sbj_392	chr13	28592642	28592642	C	G	exonic	FLT3	.	nonsynonymous SNV	FLT3:NM_004119:exon20:c.G2503C:p.D835H	.	.	.	rs121913488	ID=COSM785;OCCURENCE=32(haematopoietic_and_lymphoid_tissue)	1	0	S	536	440	0.4508	298	238	230	210	AATCACTCATGATATC	CTCGAGCCAATCCAAA
Sbj_392	chr5	149511595	149511595	C	T	exonic	PDGFRB	.	nonsynonymous SNV	PDGFRB:NM_002609:exon8:c.G1190A:p.R397Q	.	.	.	.	.	0.998	0.34	Y	364	277	0.4321	193	171	158	119	TCCTCATGGAAGGCCC	CGCATGGTGTAGTGGC
Sbj_392	chr11	32417914	32417914	G	-	exonic	WT1	.	frameshift deletion	WT1:NM_000378:exon6:c.1087delC:p.R363fs;WT1:NM_001198552:exon6:c.451delC:p.R151fs;WT1:NM_001198551:exon7:c.502delC:p.R168fs;WT1:NM_024424:exon7:c.1138delC:p.R380fs;WT1:NM_024426:exon7:c.1138delC:p.R380fs	.	.	.	.	.	.	.	*/-G	553	323	0.3687	260	293	150	173	TCTCAGATGCCGACCG	GTACAAGAGTCGGGGC
Sbj_392	chr19	4054708	4054708	-	G	exonic	ZBTB7A	.	frameshift insertion	ZBTB7A:NM_015898:exon2:c.522dupC:p.A175fs	.	.	.	.	.	.	.	*/+G	232	151	0.3943	120	112	89	62	cggcggcggcggccgc	cggggggcAGGCTGTT
Sbj_475	chr2	25457242	25457242	C	T	exonic	DNMT3A	.	nonsynonymous SNV	DNMT3A:NM_153759:exon19:c.G2078A:p.R693H;DNMT3A:NM_022552:exon23:c.G2645A:p.R882H;DNMT3A:NM_175629:exon23:c.G2645A:p.R882H	.	0.000692	.	rs147001633	ID=COSM52944;COSM442676;OCCURENCE=1(breast);410(haematopoietic_and_lymphoid_tissue)	0.651	0.03	Y	533	381	0.4168	209	324	147	234	CTCTGCCTCGCCAAGC	CGGCTCATGTTGGAGA
Sbj_475	chr13	28602340	28602340	G	T	exonic	FLT3	.	nonsynonymous SNV	FLT3:NM_004119:exon16:c.C2028A:p.N676K	.	.	.	.	ID=COSM303886;OCCURENCE=2(haematopoietic_and_lymphoid_tissue)	1	0	K	1044	62	0.0561	545	499	38	24	GCACGCCCCCAGCAGG	GTTCACAATATTCTCG
Sbj_475	chr5	170837543	170837543	-	TCTG	exonic	NPM1	.	frameshift insertion	NPM1:NM_199185:exon10:c.772_773insTCTG:p.L258fs;NPM1:NM_002520:exon11:c.859_860insTCTG:p.L287fs	.	.	.	.	ID=COSM158604;OCCURENCE=27(haematopoietic_and_lymphoid_tissue)	.	.	*/+TCTG	329	180	0.3536	135	194	82	98	CAGGCTATTCAAGATC	CTCTGGCAGTGGAGGA
Sbj_475	chr1	115258748	115258748	C	T	exonic	NRAS	.	nonsynonymous SNV	NRAS:NM_002524:exon2:c.G34A:p.G12S	.	.	.	rs121913250	ID=COSM563;OCCURENCE=6(large_intestine);6(prostate);13(skin);1(soft_tissue);93(haematopoietic_and_lymphoid_tissue);3(lung);21(upper_aerodigestive_tract)	0.329	0.04	Y	1140	126	0.0995	557	583	64	62	TTTTCCCAACACCACC	CTGCTCCAACCACCAC
Sbj_475	chr3	195594750	195594750	G	A	exonic	TNK2	.	nonsynonymous SNV	TNK2:NM_005781:exon12:c.C2374T:p.P792S;TNK2:NM_001010938:exon13:c.C2608T:p.P870S	.	.	.	.	.	1	0.26	R	143	96	0.4017	58	85	40	56	GTACCAGGGGGCTGGG	GTGTCCTCGAGCCTTG
Sbj_226	chr13	28608281	28608281	A	T	exonic	FLT3	.	nonsynonymous SNV	FLT3:NM_004119:exon14:c.T1775A:p.V592D	.	.	.	.	.	0.881	0	W	668	22	0.0319	307	361	7	15	TATTCTCTGAAATCAA	ACGTAGAAGTACTCAT
Sbj_226	chr6	161533727	161533727	G	A	exonic	MAP3K4	.	nonsynonymous SNV	MAP3K4:NM_006724:exon24:c.G4397A:p.R1466H;MAP3K4:NM_001301072:exon25:c.G4535A:p.R1512H;MAP3K4:NM_005922:exon25:c.G4547A:p.R1516H;MAP3K4:NM_001291958:exon26:c.G2906A:p.R969H	.	.	.	.	ID=COSM207481;COSM207480;OCCURENCE=1(large_intestine)	0.998	0.11	R	828	147	0.1508	446	382	86	61	CTGAAGTCATCACTCG	GTGCCAAAGGAGAGGG
Sbj_226	chr8	128751238	128751238	A	G	exonic	MYC	.	nonsynonymous SNV	MYC:NM_002467:exon2:c.A775G:p.T259A	.	.	.	.	.	0.114	0	R	883	101	0.1026	356	527	33	68	GTGCTCCATGAGGAGA	ACACCGCCCACCACCA
Sbj_226	chr5	170837543	170837543	-	TCTG	exonic	NPM1	.	frameshift insertion	NPM1:NM_199185:exon10:c.772_773insTCTG:p.L258fs;NPM1:NM_002520:exon11:c.859_860insTCTG:p.L287fs	.	.	.	.	ID=COSM158604;OCCURENCE=27(haematopoietic_and_lymphoid_tissue)	.	.	*/+TCTG	371	239	0.3918	165	206	100	139	CAGGCTATTCAAGATC	CTCTGGCAGTGGAGGA
Sbj_226	chr1	237777394	237777395	CA	-	exonic	RYR2	.	frameshift deletion	RYR2:NM_001035:exon37:c.4966_4967del:p.H1656fs	.	.	.	.	.	.	.	*/-CA	449	299	0.3997	299	150	209	90	CTGAAATTTCACTATC	CACACTCTCCGGCTCT
Sbj_414	chr2	25457242	25457242	C	T	exonic	DNMT3A	.	nonsynonymous SNV	DNMT3A:NM_153759:exon19:c.G2078A:p.R693H;DNMT3A:NM_022552:exon23:c.G2645A:p.R882H;DNMT3A:NM_175629:exon23:c.G2645A:p.R882H	.	0.000692	.	rs147001633	ID=COSM52944;COSM442676;OCCURENCE=1(breast);410(haematopoietic_and_lymphoid_tissue)	0.651	0.03	Y	549	448	0.4493	234	315	173	275	CTCTGCCTCGCCAAGC	CGGCTCATGTTGGAGA
Sbj_414	chr13	28592642	28592642	C	A	exonic	FLT3	.	nonsynonymous SNV	FLT3:NM_004119:exon20:c.G2503T:p.D835Y	.	.	.	rs121913488	ID=COSM783;OCCURENCE=208(haematopoietic_and_lymphoid_tissue)	1	0	M	652	567	0.4651	364	288	323	244	AATCACTCATGATATC	CTCGAGCCAATCCAAA
Sbj_414	chr15	90631934	90631934	C	T	exonic	IDH2	.	nonsynonymous SNV	IDH2:NM_001290114:exon2:c.G29A:p.R10Q;IDH2:NM_001289910:exon4:c.G263A:p.R88Q;IDH2:NM_002168:exon4:c.G419A:p.R140Q	.	.	.	rs121913502	ID=COSM41590;OCCURENCE=417(haematopoietic_and_lymphoid_tissue);1(NS)	1	0	Y	432	341	0.4411	172	260	132	209	CCCCCCAGGATGTTCC	CGGATAGTTCCATTGG
Sbj_414	chr11	65367083	65367083	G	A	exonic	MAP3K11	.	nonsynonymous SNV	MAP3K11:NM_002419:exon9:c.C1988T:p.P663L	.	.	.	.	.	0.876	0.11	R	115	65	0.3611	31	84	18	47	CCTGGGCCTCCCGGCG	GGCTGCAGGTCGCGGC
Sbj_414	chr17	74732959	74732959	G	C	exonic	SRSF2	.	nonsynonymous SNV	SRSF2:NM_001195427:exon1:c.C284G:p.P95R;SRSF2:NM_003016:exon1:c.C284G:p.P95R	.	.	.	.	ID=COSM211661;OCCURENCE=30(haematopoietic_and_lymphoid_tissue)	1	0.26	S	376	272	0.4198	287	89	224	48	TGGTGTGAGTCCGGGG	GGGCGGCCGTAGCGCG
Sbj_67	chr13	28592641	28592641	T	G	exonic	FLT3	.	nonsynonymous SNV	FLT3:NM_004119:exon20:c.A2504C:p.D835A	.	.	.	.	ID=COSM27650;OCCURENCE=3(haematopoietic_and_lymphoid_tissue)	1	0	K	1114	78	0.0654	603	511	39	39	GAATCACTCATGATAT	TCTCGAGCCAATCCAA
Sbj_67	chr2	234102497	234102497	C	T	exonic	INPP5D	.	unknown	UNKNOWN	.	8e-05	.	rs372568250	ID=COSM1017958;OCCURENCE=1(endometrium)	0.985	0.05	Y	551	433	0.44	304	247	237	196	TAGAGGCCACAGAAAC	CGCAGCTGCCCATCTA
Sbj_67	chr5	170837543	170837543	-	TCTG	exonic	NPM1	.	frameshift insertion	NPM1:NM_199185:exon10:c.772_773insTCTG:p.L258fs;NPM1:NM_002520:exon11:c.859_860insTCTG:p.L287fs	.	.	.	.	ID=COSM158604;OCCURENCE=27(haematopoietic_and_lymphoid_tissue)	.	.	*/+TCTG	409	235	0.3649	188	221	103	132	CAGGCTATTCAAGATC	CTCTGGCAGTGGAGGA
Sbj_67	chr11	32439175	32439175	G	-	exonic	WT1	.	frameshift deletion	WT1:NM_000378:exon4:c.898delC:p.Q300fs;WT1:NM_001198551:exon4:c.262delC:p.Q88fs;WT1:NM_001198552:exon4:c.262delC:p.Q88fs;WT1:NM_024424:exon4:c.898delC:p.Q300fs;WT1:NM_024426:exon4:c.898delC:p.Q300fs	.	.	.	.	.	.	.	*/-G	545	403	0.4251	229	316	165	238	TCATGCATTCAAGCTG	GGGATGTCATTTGGTA
Sbj_334	chr3	52440911	52440911	T	A	exonic	BAP1	.	nonsynonymous SNV	BAP1:NM_004656:exon8:c.A593T:p.E198V	.	.	.	.	.	0.601	0.01	W	432	325	0.4293	254	178	235	90	GTCCACTCCTCGTCCT	TCCCCCCAGGGCCCTA
Sbj_334	chr13	28592642	28592642	C	A	exonic	FLT3	.	nonsynonymous SNV	FLT3:NM_004119:exon20:c.G2503T:p.D835Y	.	.	.	rs121913488	ID=COSM783;OCCURENCE=208(haematopoietic_and_lymphoid_tissue)	1	0	M	658	541	0.4512	349	309	292	249	AATCACTCATGATATC	CTCGAGCCAATCCAAA
Sbj_334	chr19	17945980	17945985	CACCTT	-	exonic	JAK3	.	nonframeshift deletion	JAK3:NM_000215:exon15:c.1954_1959del:p.652_653del	.	.	.	.	.	.	.	*/-CACCTT	449	269	0.3747	195	254	105	164	CTCCCGAGCCAGGAGC	CACCTTCCGGGCAGAG
Sbj_334	chr17	58740806	58740806	C	T	exonic	PPM1D	.	stopgain	PPM1D:NM_003620:exon6:c.C1711T:p.Q571X	.	.	.	.	.	.	0.59	Y	657	618	0.4847	308	349	294	324	CTCCCCACAACCTCAC	CAGCGAAAGAACTCTG
Sbj_334	chr8	117862877	117862877	-	T	exonic	RAD21	.	frameshift insertion	RAD21:NM_006265:exon12:c.1599dupA:p.E534fs	.	.	.	.	.	.	.	*/+T	688	480	0.411	348	340	251	229	CCTCTTCATCATCTtc	ctttttccttctcttt
Sbj_334	chr4	106164086	106164086	T	C	splicing	TET2	NM_001127208:exon5:c.3594+2T>C	.	.	.	.	.	.	.	.	.	Y	589	474	0.4459	233	356	194	280	CTATTGCTAAGTGGGT	TAAGTGTGACTTGATA
Sbj_227	chr5	170837544	170837544	-	CTGC	exonic	NPM1	.	frameshift insertion	NPM1:NM_199185:exon10:c.773_774insCTGC:p.L258fs;NPM1:NM_002520:exon11:c.860_861insCTGC:p.L287fs	.	.	.	.	ID=COSM28937;OCCURENCE=7(haematopoietic_and_lymphoid_tissue)	.	.	*/+CTGC	370	169	0.3135	148	222	70	99	AGGCTATTCAAGATCT	TCTGGCAGTGGAGGAA
Sbj_227	chr11	32417936	32417936	-	GGCACGG	exonic	WT1	.	frameshift insertion	WT1:NM_000378:exon6:c.1064_1065insCCGTGCC:p.P355fs;WT1:NM_001198552:exon6:c.428_429insCCGTGCC:p.P143fs;WT1:NM_001198551:exon7:c.479_480insCCGTGCC:p.P160fs;WT1:NM_024424:exon7:c.1115_1116insCCGTGCC:p.P372fs;WT1:NM_024426:exon7:c.1115_1116insCCGTGCC:p.P372fs	.	.	.	.	.	.	.	*/+GGCACGG	1116	409	0.2682	447	669	150	259	AGTCGGGGCTACTCCA	AGGCACACGTCGCACA
Sbj_68	chr2	25457243	25457243	G	A	exonic	DNMT3A	.	nonsynonymous SNV	DNMT3A:NM_153759:exon19:c.C2077T:p.R693C;DNMT3A:NM_022552:exon23:c.C2644T:p.R882C;DNMT3A:NM_175629:exon23:c.C2644T:p.R882C	.	0.000308	.	rs377577594	ID=COSM1166704;COSM53042;OCCURENCE=161(haematopoietic_and_lymphoid_tissue)	1	0	R	507	475	0.4837	230	277	215	260	TCTGCCTCGCCAAGCG	GGCTCATGTTGGAGAC
Sbj_68	chr5	170837543	170837543	-	TCTG	exonic	NPM1	.	frameshift insertion	NPM1:NM_199185:exon10:c.772_773insTCTG:p.L258fs;NPM1:NM_002520:exon11:c.859_860insTCTG:p.L287fs	.	.	.	.	ID=COSM158604;OCCURENCE=27(haematopoietic_and_lymphoid_tissue)	.	.	*/+TCTG	370	222	0.375	153	217	88	134	CAGGCTATTCAAGATC	CTCTGGCAGTGGAGGA
Sbj_68	chr4	106156870	106156870	C	T	exonic	TET2	.	stopgain	TET2:NM_001127208:exon3:c.C1771T:p.Q591X;TET2:NM_017628:exon3:c.C1771T:p.Q591X	.	.	.	.	.	.	0.08	Y	682	463	0.4044	311	371	239	224	CTGCCATCAATTCTTC	CAGTATCAACCCAATC
Sbj_228	chrX	129147508	129147508	C	G	exonic	BCORL1	.	nonsynonymous SNV	BCORL1:NM_021946:exon3:c.C760G:p.P254A	.	.	.	.	.	0.748	.	S	610	550	0.4741	311	299	274	276	TCCCCTCCCTTAGCAC	CCTGTCCCGGCTCTGG
Sbj_228	chr2	25457242	25457242	C	T	exonic	DNMT3A	.	nonsynonymous SNV	DNMT3A:NM_153759:exon19:c.G2078A:p.R693H;DNMT3A:NM_022552:exon23:c.G2645A:p.R882H;DNMT3A:NM_175629:exon23:c.G2645A:p.R882H	.	0.000692	.	rs147001633	ID=COSM52944;COSM442676;OCCURENCE=1(breast);410(haematopoietic_and_lymphoid_tissue)	0.651	0.03	Y	452	364	0.4461	194	258	163	201	CTCTGCCTCGCCAAGC	CGGCTCATGTTGGAGA
Sbj_228	chr13	28592642	28592642	C	A	exonic	FLT3	.	nonsynonymous SNV	FLT3:NM_004119:exon20:c.G2503T:p.D835Y	.	.	.	rs121913488	ID=COSM783;OCCURENCE=208(haematopoietic_and_lymphoid_tissue)	1	0	M	454	448	0.4967	228	226	227	221	AATCACTCATGATATC	CTCGAGCCAATCCAAA
Sbj_228	chr5	170837543	170837543	-	TCTG	exonic	NPM1	.	frameshift insertion	NPM1:NM_199185:exon10:c.772_773insTCTG:p.L258fs;NPM1:NM_002520:exon11:c.859_860insTCTG:p.L287fs	.	.	.	.	ID=COSM158604;OCCURENCE=27(haematopoietic_and_lymphoid_tissue)	.	.	*/+TCTG	286	154	0.35	121	165	61	93	CAGGCTATTCAAGATC	CTCTGGCAGTGGAGGA
Sbj_228	chrX	53439151	53439151	C	T	exonic	SMC1A	.	nonsynonymous SNV	SMC1A:NM_006306:exon6:c.G907A:p.E303K;SMC1A:NM_001281463:exon7:c.G841A:p.E281K	.	.	.	.	ID=COSM1756620;OCCURENCE=2(urinary_tract)	0.999	0.01	Y	415	347	0.4554	161	254	126	221	TGTGGGAGGTGTTCTC	CCTTGGCTTTGATGTA
Sbj_228	chrX	119387441	119387441	C	-	exonic	ZBTB33	.	frameshift deletion	ZBTB33:NM_006777:exon2:c.171delC:p.F57fs;ZBTB33:NM_001184742:exon3:c.171delC:p.F57fs	.	.	.	.	.	.	.	*/-C	518	382	0.4244	274	244	212	170	TTCTAGTACCTACTTC	CCATCAGCTCTTCTCT
Sbj_229	chr2	25457242	25457242	C	T	exonic	DNMT3A	.	nonsynonymous SNV	DNMT3A:NM_153759:exon19:c.G2078A:p.R693H;DNMT3A:NM_022552:exon23:c.G2645A:p.R882H;DNMT3A:NM_175629:exon23:c.G2645A:p.R882H	.	0.000692	.	rs147001633	ID=COSM52944;COSM442676;OCCURENCE=1(breast);410(haematopoietic_and_lymphoid_tissue)	0.651	0.03	Y	570	453	0.4428	229	341	179	274	CTCTGCCTCGCCAAGC	CGGCTCATGTTGGAGA
Sbj_229	chr5	170837545	170837545	-	TGTT	exonic	NPM1	.	frameshift insertion	NPM1:NM_199185:exon10:c.774_775insTGTT:p.L258fs;NPM1:NM_002520:exon11:c.861_862insTGTT:p.L287fs	.	.	.	.	.	.	.	*/+TGTT	329	237	0.4187	143	186	95	142	GGCTATTCAAGATCTC	CTGGCAGTGGAGGAAG
Sbj_229	chr14	75247147	75247147	C	T	exonic	YLPM1	.	stopgain	YLPM1:NM_019589:exon3:c.C1150T:p.Q384X	.	.	.	.	.	.	0.28	Y	400	344	0.4624	264	136	236	108	AGGTTAAAGCAGTTGC	CAGGCTGCAGCAGCAC
Sbj_69	chr15	90631934	90631934	C	T	exonic	IDH2	.	nonsynonymous SNV	IDH2:NM_001290114:exon2:c.G29A:p.R10Q;IDH2:NM_001289910:exon4:c.G263A:p.R88Q;IDH2:NM_002168:exon4:c.G419A:p.R140Q	.	.	.	rs121913502	ID=COSM41590;OCCURENCE=417(haematopoietic_and_lymphoid_tissue);1(NS)	1	0	Y	724	481	0.3992	305	419	193	288	CCCCCCAGGATGTTCC	CGGATAGTTCCATTGG
Sbj_69	chr22	30077567	30077567	A	C	exonic	NF2	.	nonsynonymous SNV	NF2:NM_181830:exon13:c.A1465C:p.S489R;NF2:NM_181831:exon13:c.A1465C:p.S489R;NF2:NM_181828:exon14:c.A1588C:p.S530R;NF2:NM_181829:exon14:c.A1591C:p.S531R;NF2:NM_000268:exon15:c.A1714C:p.S572R;NF2:NM_016418:exon15:c.A1714C:p.S572R;NF2:NM_181825:exon15:c.A1714C:p.S572R;NF2:NM_181832:exon15:c.A1714C:p.S572R	.	.	.	.	.	0.985	.	M	700	507	0.42	282	418	179	328	GACAGGGGTGGCAGCA	AGCAAGCACAATACCA
Sbj_69	chr5	170837543	170837543	-	TCTG	exonic	NPM1	.	frameshift insertion	NPM1:NM_199185:exon10:c.772_773insTCTG:p.L258fs;NPM1:NM_002520:exon11:c.859_860insTCTG:p.L287fs	.	.	.	.	ID=COSM158604;OCCURENCE=27(haematopoietic_and_lymphoid_tissue)	.	.	*/+TCTG	421	275	0.3951	180	241	106	169	CAGGCTATTCAAGATC	CTCTGGCAGTGGAGGA
Sbj_69	chr1	237802462	237802462	G	A	exonic	RYR2	.	nonsynonymous SNV	RYR2:NM_001035:exon46:c.G7076A:p.R2359Q	.	.	.	.	.	1	0.44	R	628	626	0.4992	244	384	243	383	CCGAGGATCCTTCCCG	GAGATGGTCCCTCACC
Sbj_230	chr5	170837543	170837543	-	TCTG	exonic	NPM1	.	frameshift insertion	NPM1:NM_199185:exon10:c.772_773insTCTG:p.L258fs;NPM1:NM_002520:exon11:c.859_860insTCTG:p.L287fs	.	.	.	.	ID=COSM158604;OCCURENCE=27(haematopoietic_and_lymphoid_tissue)	.	.	*/+TCTG	252	206	0.4498	113	139	87	119	CAGGCTATTCAAGATC	CTCTGGCAGTGGAGGA
Sbj_231	chr2	25457242	25457242	C	T	exonic	DNMT3A	.	nonsynonymous SNV	DNMT3A:NM_153759:exon19:c.G2078A:p.R693H;DNMT3A:NM_022552:exon23:c.G2645A:p.R882H;DNMT3A:NM_175629:exon23:c.G2645A:p.R882H	.	0.000692	.	rs147001633	ID=COSM52944;COSM442676;OCCURENCE=1(breast);410(haematopoietic_and_lymphoid_tissue)	0.651	0.03	Y	551	439	0.4434	226	325	167	272	CTCTGCCTCGCCAAGC	CGGCTCATGTTGGAGA
Sbj_231	chr5	170837543	170837543	-	TCTG	exonic	NPM1	.	frameshift insertion	NPM1:NM_199185:exon10:c.772_773insTCTG:p.L258fs;NPM1:NM_002520:exon11:c.859_860insTCTG:p.L287fs	.	.	.	.	ID=COSM158604;OCCURENCE=27(haematopoietic_and_lymphoid_tissue)	.	.	*/+TCTG	313	233	0.4267	136	177	91	142	CAGGCTATTCAAGATC	CTCTGGCAGTGGAGGA
Sbj_70	chr2	25457242	25457242	C	T	exonic	DNMT3A	.	nonsynonymous SNV	DNMT3A:NM_153759:exon19:c.G2078A:p.R693H;DNMT3A:NM_022552:exon23:c.G2645A:p.R882H;DNMT3A:NM_175629:exon23:c.G2645A:p.R882H	.	0.000692	.	rs147001633	ID=COSM52944;COSM442676;OCCURENCE=1(breast);410(haematopoietic_and_lymphoid_tissue)	0.651	0.03	Y	582	518	0.4709	252	330	230	288	CTCTGCCTCGCCAAGC	CGGCTCATGTTGGAGA
Sbj_70	chr5	170837545	170837545	-	TGCA	exonic	NPM1	.	frameshift insertion	NPM1:NM_199185:exon10:c.774_775insTGCA:p.L258fs;NPM1:NM_002520:exon11:c.861_862insTGCA:p.L287fs	.	.	.	.	ID=COSM158600;OCCURENCE=2(haematopoietic_and_lymphoid_tissue)	.	.	*/+TGCA	281	199	0.4146	103	178	95	104	GGCTATTCAAGATCTC	CTGGCAGTGGAGGAAG
Sbj_404	chr1	36932097	36932097	C	T	exonic	CSF3R	.	stopgain	CSF3R:NM_000760:exon17:c.G2372A:p.W791X;CSF3R:NM_156039:exon17:c.G2453A:p.W818X	.	.	.	.	.	0.997	0	Y	491	17	0.0335	191	300	6	11	GGGCTGGCCTGGAACC	CAGAGGTTCTCATAGG
Sbj_404	chr15	79350725	79350725	C	T	exonic	RASGRF1	.	nonsynonymous SNV	RASGRF1:NM_001145648:exon3:c.G482A:p.R161Q;RASGRF1:NM_002891:exon3:c.G482A:p.R161Q	.	.	.	.	.	1	0.03	Y	969	300	0.2364	501	468	189	111	TCCTCGATCTGCTGCC	CGAAGCTGCTTGGCCA
Sbj_404	chr21	36259296	36259305	AGCGCCGGCG	-	exonic	RUNX1	.	frameshift deletion	RUNX1:NM_001001890:exon1:c.105_114del:p.D35fs;RUNX1:NM_001122607:exon1:c.105_114del:p.D35fs;RUNX1:NM_001754:exon4:c.186_195del:p.D62fs	.	.	.	.	.	.	.	*/-AGCGCCGGCG	378	226	0.3742	178	200	121	105	CTTGCCGGCCAGGGCA	AGCGCCGGCGTCCGGG
Sbj_404	chr1	150933594	150933594	T	C	exonic	SETDB1	.	nonsynonymous SNV	SETDB1:NM_001145415:exon16:c.T3056C:p.M1019T;SETDB1:NM_012432:exon16:c.T3056C:p.M1019T	.	.	.	.	.	0.004	0.6	Y	264	214	0.4477	78	186	50	164	CTGGGGGAAGCCGAAT	TGGAGGCTGAGAAGGC
Sbj_404	chr11	32417946	32417946	-	TGCCCGA	exonic	WT1	.	frameshift insertion	WT1:NM_000378:exon6:c.1054_1055insTCGGGCA:p.R352fs;WT1:NM_001198552:exon6:c.418_419insTCGGGCA:p.R140fs;WT1:NM_001198551:exon7:c.469_470insTCGGGCA:p.R157fs;WT1:NM_024424:exon7:c.1105_1106insTCGGGCA:p.R369fs;WT1:NM_024426:exon7:c.1105_1106insTCGGGCA:p.R369fs	.	.	.	.	.	.	.	*/+TGCCCGA	630	276	0.3046	214	416	46	230	ACTCCAGGCACACGTC	CGCACATCCTGCAGGC
Sbj_404	chr11	32417947	32417947	G	A	exonic	WT1	.	stopgain	WT1:NM_000378:exon6:c.C1054T:p.R352X;WT1:NM_001198552:exon6:c.C418T:p.R140X;WT1:NM_001198551:exon7:c.C469T:p.R157X;WT1:NM_024424:exon7:c.C1105T:p.R369X;WT1:NM_024426:exon7:c.C1105T:p.R369X	.	.	.	.	ID=COSM2114546;COSM21441;OCCURENCE=3(haematopoietic_and_lymphoid_tissue);1(pancreas);2(kidney)	.	0.6	R	615	275	0.309	205	410	44	231	CTCCAGGCACACGTCG	GCACATCCTGCAGGCA
Sbj_71	chr15	90631934	90631934	C	T	exonic	IDH2	.	nonsynonymous SNV	IDH2:NM_001290114:exon2:c.G29A:p.R10Q;IDH2:NM_001289910:exon4:c.G263A:p.R88Q;IDH2:NM_002168:exon4:c.G419A:p.R140Q	.	.	.	rs121913502	ID=COSM41590;OCCURENCE=417(haematopoietic_and_lymphoid_tissue);1(NS)	1	0	Y	455	408	0.4728	181	274	153	255	CCCCCCAGGATGTTCC	CGGATAGTTCCATTGG
Sbj_71	chr5	170837546	170837546	-	GCAA	exonic	NPM1	.	frameshift insertion	NPM1:NM_199185:exon10:c.775_776insGCAA:p.W259fs;NPM1:NM_002520:exon11:c.862_863insGCAA:p.W288fs	.	.	.	.	.	.	.	*/+GCAA	429	246	0.3644	186	243	84	162	GCTATTCAAGATCTCT	TGGCAGTGGAGGAAGT
Sbj_232	chr12	46246633	46246633	A	-	exonic	ARID2	.	frameshift deletion	ARID2:NM_152641:exon15:c.4727delA:p.Q1576fs	.	.	.	.	.	.	.	*/-A	444	264	0.3729	149	295	86	178	AAAGTGCTGTTCAGCA	AAAAGCAACAGCATCC
Sbj_232	chr7	101845133	101845133	-	GGCAGCGGT	exonic	CUX1	.	nonframeshift insertion	CUX1:NM_001202543:exon18:c.2589_2590insGGCAGCGGT:p.K863delinsKGSG;CUX1:NM_181552:exon18:c.2556_2557insGGCAGCGGT:p.K852delinsKGSG	.	.	0.00439297	.	.	.	.	*/+GGCAGCGGT	379	193	0.3374	235	144	116	77	CGGCGGGAAAGAGAAG	GGGCAGCGGTGGCAGC
Sbj_232	chr2	25457243	25457243	G	A	exonic	DNMT3A	.	nonsynonymous SNV	DNMT3A:NM_153759:exon19:c.C2077T:p.R693C;DNMT3A:NM_022552:exon23:c.C2644T:p.R882C;DNMT3A:NM_175629:exon23:c.C2644T:p.R882C	.	0.000308	.	rs377577594	ID=COSM1166704;COSM53042;OCCURENCE=161(haematopoietic_and_lymphoid_tissue)	1	0	R	442	411	0.4818	187	255	164	247	TCTGCCTCGCCAAGCG	GGCTCATGTTGGAGAC
Sbj_232	chr2	209113112	209113112	C	T	exonic	IDH1	.	nonsynonymous SNV	IDH1:NM_001282386:exon4:c.G395A:p.R132H;IDH1:NM_001282387:exon4:c.G395A:p.R132H;IDH1:NM_005896:exon4:c.G395A:p.R132H	.	.	.	rs121913500	ID=COSM28746;OCCURENCE=1(salivary_gland);5(prostate);1(large_intestine);1(urinary_tract);1(skin);1(NS);39(bone);3497(central_nervous_system);214(haematopoietic_and_lymphoid_tissue);1(lung)	0.127	0	Y	537	474	0.4688	331	206	309	165	TCCCCATAAGCATGAC	CGACCTATGATGATAG
Sbj_232	chr5	170837543	170837543	-	TCTG	exonic	NPM1	.	frameshift insertion	NPM1:NM_199185:exon10:c.772_773insTCTG:p.L258fs;NPM1:NM_002520:exon11:c.859_860insTCTG:p.L287fs	.	.	.	.	ID=COSM158604;OCCURENCE=27(haematopoietic_and_lymphoid_tissue)	.	.	*/+TCTG	293	194	0.3984	131	162	75	119	CAGGCTATTCAAGATC	CTCTGGCAGTGGAGGA
Sbj_232	chr1	115258747	115258747	C	T	exonic	NRAS	.	nonsynonymous SNV	NRAS:NM_002524:exon2:c.G35A:p.G12D	.	7.7e-05	.	rs121913237	ID=COSM564;OCCURENCE=60(skin);3(biliary_tract);49(large_intestine);1(genital_tract);1(kidney);1(pancreas);1(ovary);2(soft_tissue);4(endometrium);2(thyroid);1(lung);3(testis);324(haematopoietic_and_lymphoid_tissue);3(central_nervous_system);1(upper_aerodigestive_tract);2(NS)	0.372	0	Y	619	489	0.4413	335	284	249	240	CTTTTCCCAACACCAC	CCTGCTCCAACCACCA
Sbj_72	chr5	170837543	170837543	-	TCTG	exonic	NPM1	.	frameshift insertion	NPM1:NM_199185:exon10:c.772_773insTCTG:p.L258fs;NPM1:NM_002520:exon11:c.859_860insTCTG:p.L287fs	.	.	.	.	ID=COSM158604;OCCURENCE=27(haematopoietic_and_lymphoid_tissue)	.	.	*/+TCTG	376	225	0.3744	159	217	101	124	CAGGCTATTCAAGATC	CTCTGGCAGTGGAGGA
Sbj_72	chr12	112915523	112915523	A	G	exonic	PTPN11	.	nonsynonymous SNV	PTPN11:NM_002834:exon8:c.A922G:p.N308D;PTPN11:NM_080601:exon8:c.A922G:p.N308D	.	7.7e-05	.	rs28933386	ID=COSM24612;OCCURENCE=1(large_intestine);1(haematopoietic_and_lymphoid_tissue)	0.346	0.01	R	1154	66	0.0541	524	630	29	37	GATTACATCAATGCAA	AATATCATCATGGTAA
Sbj_72	chr1	44056907	44056907	G	A	exonic	PTPRF	.	nonsynonymous SNV	PTPRF:NM_002840:exon9:c.G1214A:p.R405Q;PTPRF:NM_130440:exon9:c.G1214A:p.R405Q	.	.	.	.	.	0.991	0.67	R	463	16	0.0334	231	232	5	11	CCAGCGAGGCAGTGCG	GGGCACGCACGGGAGA
Sbj_72	chr6	152674405	152674405	G	A	exonic	SYNE1	.	nonsynonymous SNV	SYNE1:NM_033071:exon69:c.C11201T:p.T3734M;SYNE1:NM_182961:exon69:c.C11246T:p.T3749M	.	.	.	.	.	0.02	0.11	R	702	642	0.4777	428	274	388	254	GTGCCTACCTCCAACG	GTCTTCAATTTCTTCC
Sbj_72	chr11	32456575	32456575	-	GCACCGGCGCAGT	exonic	WT1	.	frameshift insertion	WT1:NM_000378:exon1:c.316_317insACTGCGCCGGTGC:p.L106fs;WT1:NM_024424:exon1:c.316_317insACTGCGCCGGTGC:p.L106fs;WT1:NM_024426:exon1:c.316_317insACTGCGCCGGTGC:p.L106fs	.	.	.	.	.	.	.	*/+GCACCGGCGCAGT	133	63	0.3214	101	32	50	13	GGGGGCGCAAAGTCCA	AGCACCGGCGCCCACT
Sbj_415	chr21	36206849	36206849	-	TCCC	exonic	RUNX1	.	frameshift insertion	RUNX1:NM_001001890:exon4:c.581_582insGGGA:p.F194fs;RUNX1:NM_001122607:exon4:c.581_582insGGGA:p.F194fs;RUNX1:NM_001754:exon7:c.662_663insGGGA:p.F221fs	.	.	.	.	.	.	.	*/+TCCC	356	156	0.3047	198	158	89	67	ACTGAGCCGCTCGGAA	AAAGGACAAGCTCCCG
Sbj_415	chr21	36259171	36259171	C	T	exonic	RUNX1	.	nonsynonymous SNV	RUNX1:NM_001001890:exon1:c.G239A:p.R80H;RUNX1:NM_001122607:exon1:c.G239A:p.R80H;RUNX1:NM_001754:exon4:c.G320A:p.R107H	.	.	.	.	ID=COSM36056;OCCURENCE=1(haematopoietic_and_lymphoid_tissue)	1	0	Y	723	26	0.0347	398	325	14	12	AGGGTCTTGTTGCAGC	CGCCAGTGCGTAGGCA
Sbj_73	chr20	31022441	31022441	-	G	exonic	ASXL1	.	frameshift insertion	ASXL1:NM_015338:exon12:c.1927dupG:p.G642fs	.	.	.	.	ID=COSM1411076;OCCURENCE=1(large_intestine)	.	.	*/+G	255	30	0.1053	128	127	14	16	CACCACTGCCATCGGA	AGGGGGGGGTGGCCCG
Sbj_73	chr11	85961429	85961429	G	A	exonic	EED	.	nonsynonymous SNV	EED:NM_003797:exon2:c.G206A:p.G69E;EED:NM_152991:exon2:c.G206A:p.G69E	.	.	.	.	.	0.994	.	R	1387	52	0.0361	577	810	15	37	GAAGGAAAAGTTGGGG	GAAAGGGAAAATGGAA
Sbj_73	chr12	11803078	11803078	C	T	exonic	ETV6	.	nonsynonymous SNV	ETV6:NM_001987:exon1:c.C17T:p.A6V	.	.	.	.	ID=COSM935647;OCCURENCE=1(endometrium)	0	1	Y	318	11	0.0334	182	136	8	3	TGTCTGAGACTCCTGC	CTCAGTGTAGCATTAA
Sbj_73	chr13	28592642	28592642	C	A	exonic	FLT3	.	nonsynonymous SNV	FLT3:NM_004119:exon20:c.G2503T:p.D835Y	.	.	.	rs121913488	ID=COSM783;OCCURENCE=208(haematopoietic_and_lymphoid_tissue)	1	0	M	1261	98	0.0721	680	581	56	42	AATCACTCATGATATC	CTCGAGCCAATCCAAA
Sbj_73	chr2	209113112	209113112	C	T	exonic	IDH1	.	nonsynonymous SNV	IDH1:NM_001282386:exon4:c.G395A:p.R132H;IDH1:NM_001282387:exon4:c.G395A:p.R132H;IDH1:NM_005896:exon4:c.G395A:p.R132H	.	.	.	rs121913500	ID=COSM28746;OCCURENCE=1(salivary_gland);5(prostate);1(large_intestine);1(urinary_tract);1(skin);1(NS);39(bone);3497(central_nervous_system);214(haematopoietic_and_lymphoid_tissue);1(lung)	0.127	0	Y	767	660	0.4625	473	294	410	250	TCCCCATAAGCATGAC	CGACCTATGATGATAG
Sbj_73	chr2	234078043	234078043	C	T	exonic	INPP5D	.	unknown	UNKNOWN	.	.	.	.	.	0.988	0.1	Y	674	22	0.0316	265	409	10	12	GGAAGTGAAAAGAAAC	CTCAGGTAATGGAACT
Sbj_73	chr5	170837549	170837549	-	TTTCT	exonic	NPM1	.	frameshift insertion	NPM1:NM_199185:exon10:c.778_779insTTTCT:p.Q260fs;NPM1:NM_002520:exon11:c.865_866insTTTCT:p.Q289fs	.	.	.	.	.	.	.	*/+TTTCT	343	108	0.2395	148	195	47	61	ATTCAAGATCTCTGGC	CAGTGGAGGAAGTCTC
Sbj_73	chr16	24583140	24583142	AAT	-	exonic	RBBP6	.	nonframeshift deletion	RBBP6:NM_018703:exon17:c.4651_4653del:p.1551_1551del;RBBP6:NM_006910:exon18:c.4753_4755del:p.1585_1585del	.	.	.	.	.	.	.	*/-AAT	323	233	0.4191	159	164	135	98	AAAGAGTCAAGTGGCA	AATAAACTACTTTATA
Sbj_73	chrX	83359631	83359631	G	A	exonic	RPS6KA6	.	nonsynonymous SNV	RPS6KA6:NM_014496:exon17:c.C1490T:p.T497M	.	.	.	.	.	0.81	1	R	1281	52	0.039	437	844	19	33	CCTTTCATTAAATCCG	GTAACAAGGTAAACAT
Sbj_73	chr17	7287341	7287341	C	T	exonic	TNK1	.	nonsynonymous SNV	TNK1:NM_001251902:exon6:c.C635T:p.A212V;TNK1:NM_003985:exon6:c.C635T:p.A212V	.	.	.	.	.	0.645	0.3	Y	180	6	0.0323	109	71	3	3	GCCTAACGGCCCCGGC	CCCCGACACCCCCGCT
Sbj_73	chr4	1918765	1918765	G	A	splicing	WHSC1	NM_001042424:exon4:c.927+1G>A;NM_133330:exon6:c.927+1G>A;NM_007331:exon6:c.927+1G>A;NM_133335:exon4:c.927+1G>A;NM_133331:exon5:c.927+1G>A;NM_133334:exon3:c.927+1G>A	.	.	.	.	.	.	.	.	.	R	816	28	0.0332	233	583	8	20	GCTGAGAAAATTAAGG	GTGATAGATGACCCTT
Sbj_73	chr11	32421511	32421511	C	T	exonic	WT1	.	nonsynonymous SNV	WT1:NM_000378:exon5:c.G1030A:p.V344I;WT1:NM_001198552:exon5:c.G394A:p.V132I;WT1:NM_001198551:exon6:c.G445A:p.V149I;WT1:NM_024424:exon6:c.G1081A:p.V361I;WT1:NM_024426:exon6:c.G1081A:p.V361I	.	.	.	.	.	0.292	0.56	Y	915	41	0.0429	538	377	26	15	GAATGCCTCTGAAGAC	CACCGTGCGTGTGTAT
Sbj_73	chr19	4055188	4055188	C	T	exonic	ZBTB7A	.	nonsynonymous SNV	ZBTB7A:NM_015898:exon2:c.G43A:p.D15N	.	.	.	.	.	0.127	0.55	Y	244	9	0.0356	96	148	3	6	TGTCGCTGCTGTGGTC	CGGGGAACGGGATCCC
Sbj_446	chr20	31022441	31022441	-	G	exonic	ASXL1	.	frameshift insertion	ASXL1:NM_015338:exon12:c.1927dupG:p.G642fs	.	.	.	.	ID=COSM1411076;OCCURENCE=1(large_intestine)	.	.	*/+G	261	26	0.0906	121	140	14	12	CACCACTGCCATCGGA	AGGGGGGGGTGGCCCG
Sbj_446	chr19	33792375	33792375	-	CAG	exonic	CEBPA	.	nonframeshift insertion	CEBPA:NM_001285829:exon1:c.588_589insCTG:p.E197delinsLE;CEBPA:NM_001287424:exon1:c.1050_1051insCTG:p.E351delinsLE;CEBPA:NM_001287435:exon1:c.903_904insCTG:p.E302delinsLE;CEBPA:NM_004364:exon1:c.945_946insCTG:p.E316delinsLE	.	.	.	.	ID=COSM18631;OCCURENCE=3(haematopoietic_and_lymphoid_tissue)	.	.	*/+CAG	137	144	0.5125	80	57	75	69	TGTCACTGGTCAGCTC	CCAGCACCTTCTGCTG
Sbj_446	chr16	3781776	3781776	C	T	splicing	CREBBP	NM_001079846:exon29:c.4776+1G>A;NM_004380:exon30:c.4890+1G>A	.	.	.	.	.	.	.	.	.	Y	329	347	0.5133	155	174	174	173	CGCAGCCCACGCCTAC	CCTCCTTGTGCTTCTC
Sbj_446	chr8	2954496	2954496	G	A	exonic	CSMD1	.	nonsynonymous SNV	CSMD1:NM_033225:exon47:c.C7013T:p.P2338L	.	.	.	.	.	1	0.18	R	358	278	0.4371	120	238	93	185	TTAAAATAATTACCCG	GGATACCCTGGACTGA
Sbj_446	chr3	97251335	97251335	G	A	exonic	EPHA6	.	nonsynonymous SNV	EPHA6:NM_001278300:exon8:c.G510A:p.M170I;EPHA6:NM_173655:exon9:c.G510A:p.M170I;EPHA6:NM_001080448:exon11:c.G2334A:p.M778I	.	.	.	.	.	0.962	0.01	R	1103	44	0.0384	503	600	26	18	AGAAGCTAGTATCATG	GGGCCAGTTTGACCAT
Sbj_446	chr9	86243835	86243835	T	A	exonic	IDNK	.	nonsynonymous SNV	IDNK:NM_001001551:exon3:c.T129A:p.N43K	.	.	.	.	.	0.998	0	W	812	644	0.4423	390	422	320	324	TCACCCGGAGGAAAAT	TCGAAGGAAGATGGGA
Sbj_233	chr13	28592642	28592642	C	A	exonic	FLT3	.	nonsynonymous SNV	FLT3:NM_004119:exon20:c.G2503T:p.D835Y	.	.	.	rs121913488	ID=COSM783;OCCURENCE=208(haematopoietic_and_lymphoid_tissue)	1	0	M	1139	850	0.4274	613	526	489	361	AATCACTCATGATATC	CTCGAGCCAATCCAAA
Sbj_233	chr1	156811914	156811914	G	C	exonic	INSRR;NTRK1	.	nonsynonymous SNV	NTRK1:NM_001007792:exon2:c.G51C:p.L17F	.	.	.	.	.	0.06	0.06	S	781	635	0.4484	394	387	324	311	TGTACCCCCGATCTTG	GACGGTGAAGTCCTGG
Sbj_233	chr5	170837546	170837546	-	GCCA	exonic	NPM1	.	frameshift insertion	NPM1:NM_199185:exon10:c.775_776insGCCA:p.W259fs;NPM1:NM_002520:exon11:c.862_863insGCCA:p.W288fs	.	.	.	.	.	.	.	*/+GCCA	360	201	0.3583	145	215	65	136	GCTATTCAAGATCTCT	TGGCAGTGGAGGAAGT
Sbj_354	chrX	154317579	154317579	T	-	exonic	BRCC3	.	frameshift deletion	BRCC3:NM_001018055:exon6:c.445delT:p.F149fs;BRCC3:NM_001242640:exon6:c.448delT:p.F150fs;BRCC3:NM_024332:exon6:c.445delT:p.F149fs	.	.	.	.	.	.	.	*/-T	558	407	0.4218	304	254	227	180	ATGATGGATCAAGGCT	TTTGTAGGACTTATTT
Sbj_354	chr10	104679002	104679002	-	T	exonic	CNNM2	.	frameshift insertion	CNNM2:NM_017649:exon1:c.766dupT:p.F255fs;CNNM2:NM_199076:exon1:c.766dupT:p.F255fs;CNNM2:NM_199077:exon1:c.766dupT:p.F255fs	.	.	.	.	.	.	.	*/+T	617	551	0.4717	387	230	328	223	GTTCCTGCTGCCCTTC	CTGGCTGCAGGTGATC
Sbj_119	chr2	25467449	25467449	C	A	exonic	DNMT3A	.	nonsynonymous SNV	DNMT3A:NM_153759:exon10:c.G1060T:p.G354C;DNMT3A:NM_022552:exon14:c.G1627T:p.G543C;DNMT3A:NM_175629:exon14:c.G1627T:p.G543C	.	.	.	.	ID=COSM87002;OCCURENCE=10(haematopoietic_and_lymphoid_tissue)	1	0	M	390	330	0.4583	208	182	193	137	TGAGCACCTCACGGCC	CCCCACAGCAGATGGT
Sbj_119	chr5	170837543	170837543	-	TCTG	exonic	NPM1	.	frameshift insertion	NPM1:NM_199185:exon10:c.772_773insTCTG:p.L258fs;NPM1:NM_002520:exon11:c.859_860insTCTG:p.L287fs	.	.	.	.	ID=COSM158604;OCCURENCE=27(haematopoietic_and_lymphoid_tissue)	.	.	*/+TCTG	291	201	0.4085	136	155	91	110	CAGGCTATTCAAGATC	CTCTGGCAGTGGAGGA
Sbj_234	chr2	25457242	25457242	C	T	exonic	DNMT3A	.	nonsynonymous SNV	DNMT3A:NM_153759:exon19:c.G2078A:p.R693H;DNMT3A:NM_022552:exon23:c.G2645A:p.R882H;DNMT3A:NM_175629:exon23:c.G2645A:p.R882H	.	0.000692	.	rs147001633	ID=COSM52944;COSM442676;OCCURENCE=1(breast);410(haematopoietic_and_lymphoid_tissue)	0.651	0.03	Y	525	304	0.3667	209	316	133	171	CTCTGCCTCGCCAAGC	CGGCTCATGTTGGAGA
Sbj_234	chr13	28592642	28592642	C	A	exonic	FLT3	.	nonsynonymous SNV	FLT3:NM_004119:exon20:c.G2503T:p.D835Y	.	.	.	rs121913488	ID=COSM783;OCCURENCE=208(haematopoietic_and_lymphoid_tissue)	1	0	M	656	345	0.3447	359	297	183	162	AATCACTCATGATATC	CTCGAGCCAATCCAAA
Sbj_234	chr5	170837543	170837543	-	TCTG	exonic	NPM1	.	frameshift insertion	NPM1:NM_199185:exon10:c.772_773insTCTG:p.L258fs;NPM1:NM_002520:exon11:c.859_860insTCTG:p.L287fs	.	.	.	.	ID=COSM158604;OCCURENCE=27(haematopoietic_and_lymphoid_tissue)	.	.	*/+TCTG	319	121	0.275	131	188	47	74	CAGGCTATTCAAGATC	CTCTGGCAGTGGAGGA
Sbj_234	chr4	106156339	106156339	C	-	exonic	TET2	.	frameshift deletion	TET2:NM_001127208:exon3:c.1240delC:p.Q414fs;TET2:NM_017628:exon3:c.1240delC:p.Q414fs	.	.	.	.	.	.	.	*/-C	568	350	0.3813	266	302	165	185	CCTCCTCCTCTTCCAC	CAGGTTCCTCAGCTTC
Sbj_234	chr4	106158100	106158100	A	-	exonic	TET2	.	frameshift deletion	TET2:NM_001127208:exon3:c.3001delA:p.K1001fs;TET2:NM_017628:exon3:c.3001delA:p.K1001fs	.	.	.	.	.	.	.	*/-A	541	327	0.3767	259	282	158	169	GCACCACCAGAAAACA	AAAACATGGAAAAAGG
Sbj_234	chr11	32417923	32417923	-	C	exonic	WT1	.	frameshift insertion	WT1:NM_000378:exon6:c.1077dupG:p.T360fs;WT1:NM_001198552:exon6:c.441dupG:p.T148fs;WT1:NM_001198551:exon7:c.492dupG:p.T165fs;WT1:NM_024424:exon7:c.1128dupG:p.T377fs;WT1:NM_024426:exon7:c.1128dupG:p.T377fs	.	.	.	.	.	.	.	*/+C	652	184	0.2201	272	380	65	119	CCGACCGTACAAGAGT	TCGGGGCTACTCCAGG
Sbj_234	chr11	32417947	32417947	-	C	exonic	WT1	.	frameshift insertion	WT1:NM_000378:exon6:c.1053dupG:p.R352fs;WT1:NM_001198552:exon6:c.417dupG:p.R140fs;WT1:NM_001198551:exon7:c.468dupG:p.R157fs;WT1:NM_024424:exon7:c.1104dupG:p.R369fs;WT1:NM_024426:exon7:c.1104dupG:p.R369fs	.	.	.	.	ID=COSM28980;OCCURENCE=2(haematopoietic_and_lymphoid_tissue)	.	.	*/+C	641	57	0.0817	216	425	17	40	CTCCAGGCACACGTCG	GCACATCCTGCAGGCA
Sbj_416	chr20	31022441	31022441	-	G	exonic	ASXL1	.	frameshift insertion	ASXL1:NM_015338:exon12:c.1927dupG:p.G642fs	.	.	.	.	ID=COSM1411076;OCCURENCE=1(large_intestine)	.	.	*/+G	377	26	0.0645	171	206	16	10	CACCACTGCCATCGGA	AGGGGGGGGTGGCCCG
Sbj_416	chr13	28608341	28608341	T	C	exonic	FLT3	.	nonsynonymous SNV	FLT3:NM_004119:exon14:c.A1715G:p.Y572C	.	.	.	rs121913491	ID=COSM28044;OCCURENCE=3(haematopoietic_and_lymphoid_tissue)	1	0	Y	1081	43	0.0383	503	578	21	22	TGTAGCTGGCTTTCAT	TACCTAAATTGCTTCA
Sbj_416	chr12	50027264	50027269	TATTAC	-	exonic	PRPF40B	.	nonframeshift deletion	PRPF40B:NM_012272:exon7:c.430_435del:p.144_145del;PRPF40B:NM_001031698:exon8:c.514_519del:p.172_173del	.	.	.	.	.	.	.	*/-TATTAC	590	379	0.3911	290	300	181	198	GACACAGGCAAACCTT	TATTACTATAACAACC
Sbj_355	chr2	25457242	25457242	C	T	exonic	DNMT3A	.	nonsynonymous SNV	DNMT3A:NM_153759:exon19:c.G2078A:p.R693H;DNMT3A:NM_022552:exon23:c.G2645A:p.R882H;DNMT3A:NM_175629:exon23:c.G2645A:p.R882H	.	0.000692	.	rs147001633	ID=COSM52944;COSM442676;OCCURENCE=1(breast);410(haematopoietic_and_lymphoid_tissue)	0.651	0.03	Y	451	288	0.3897	202	249	127	161	CTCTGCCTCGCCAAGC	CGGCTCATGTTGGAGA
Sbj_355	chr13	28592622	28592622	G	T	exonic	FLT3	.	nonsynonymous SNV	FLT3:NM_004119:exon20:c.C2523A:p.N841K	.	.	.	.	ID=COSM19639;OCCURENCE=1(haematopoietic_and_lymphoid_tissue);1(large_intestine)	0.847	0	K	714	127	0.151	404	310	70	57	GCCCCTGACAACATAG	GTTGGAATCACTCATG
Sbj_355	chr13	28592640	28592640	A	C	exonic	FLT3	.	nonsynonymous SNV	FLT3:NM_004119:exon20:c.T2505G:p.D835E	.	.	.	.	ID=COSM788;OCCURENCE=9(haematopoietic_and_lymphoid_tissue)	0.976	0	M	638	168	0.2084	370	268	93	75	GGAATCACTCATGATA	ATCTCGAGCCAATCCA
Sbj_355	chr13	28592642	28592642	C	A	exonic	FLT3	.	nonsynonymous SNV	FLT3:NM_004119:exon20:c.G2503T:p.D835Y	.	.	.	rs121913488	ID=COSM783;OCCURENCE=208(haematopoietic_and_lymphoid_tissue)	1	0	M	780	42	0.0511	437	343	25	17	AATCACTCATGATATC	CTCGAGCCAATCCAAA
Sbj_355	chr11	32417909	32417909	-	GGGGG	exonic	WT1	.	frameshift insertion	WT1:NM_000378:exon6:c.1091_1092insCCCCC:p.S364fs;WT1:NM_001198552:exon6:c.455_456insCCCCC:p.S152fs;WT1:NM_001198551:exon7:c.506_507insCCCCC:p.S169fs;WT1:NM_024424:exon7:c.1142_1143insCCCCC:p.S381fs;WT1:NM_024426:exon7:c.1142_1143insCCCCC:p.S381fs	.	.	.	.	.	.	.	*/+GGGGG	547	324	0.372	271	276	146	178	ACTGGTCTCAGATGCC	CGACCGTACAAGAGTC
Sbj_235	chr2	25457242	25457242	C	T	exonic	DNMT3A	.	nonsynonymous SNV	DNMT3A:NM_153759:exon19:c.G2078A:p.R693H;DNMT3A:NM_022552:exon23:c.G2645A:p.R882H;DNMT3A:NM_175629:exon23:c.G2645A:p.R882H	.	0.000692	.	rs147001633	ID=COSM52944;COSM442676;OCCURENCE=1(breast);410(haematopoietic_and_lymphoid_tissue)	0.651	0.03	Y	632	524	0.4533	270	362	202	322	CTCTGCCTCGCCAAGC	CGGCTCATGTTGGAGA
Sbj_235	chr5	170837543	170837543	-	TCTG	exonic	NPM1	.	frameshift insertion	NPM1:NM_199185:exon10:c.772_773insTCTG:p.L258fs;NPM1:NM_002520:exon11:c.859_860insTCTG:p.L287fs	.	.	.	.	ID=COSM158604;OCCURENCE=27(haematopoietic_and_lymphoid_tissue)	.	.	*/+TCTG	346	238	0.4075	135	211	98	140	CAGGCTATTCAAGATC	CTCTGGCAGTGGAGGA
Sbj_235	chr2	50765695	50765695	C	A	exonic	NRXN1	.	nonsynonymous SNV	NRXN1:NM_004801:exon10:c.G1839T:p.L613F;NRXN1:NM_001135659:exon11:c.G1959T:p.L653F	.	.	.	.	.	1	0.07	M	801	637	0.443	363	438	264	373	CAGCCCCCCCAGGTAC	CAACTCATCATCCAGG
Sbj_235	chr10	112340660	112340660	A	G	splicing	SMC3	NM_005445:exon8:c.430-2A>G	.	.	.	.	.	.	.	.	.	R	508	425	0.4555	333	175	266	159	TTTTCTAAAAATTTTA	AGATCAACCAGATGGC
Sbj_236	chr5	170837545	170837545	-	TGCA	exonic	NPM1	.	frameshift insertion	NPM1:NM_199185:exon10:c.774_775insTGCA:p.L258fs;NPM1:NM_002520:exon11:c.861_862insTGCA:p.L287fs	.	.	.	.	ID=COSM158600;OCCURENCE=2(haematopoietic_and_lymphoid_tissue)	.	.	*/+TGCA	185	108	0.3686	86	99	43	65	GGCTATTCAAGATCTC	CTGGCAGTGGAGGAAG
Sbj_237	chr5	170837543	170837543	-	TCTG	exonic	NPM1	.	frameshift insertion	NPM1:NM_199185:exon10:c.772_773insTCTG:p.L258fs;NPM1:NM_002520:exon11:c.859_860insTCTG:p.L287fs	.	.	.	.	ID=COSM158604;OCCURENCE=27(haematopoietic_and_lymphoid_tissue)	.	.	*/+TCTG	234	178	0.432	106	128	67	111	CAGGCTATTCAAGATC	CTCTGGCAGTGGAGGA
Sbj_237	chr21	36231782	36231782	C	T	exonic	RUNX1	.	nonsynonymous SNV	RUNX1:NM_001001890:exon3:c.G521A:p.R174Q;RUNX1:NM_001122607:exon3:c.G521A:p.R174Q;RUNX1:NM_001754:exon6:c.G602A:p.R201Q	.	.	.	rs74315450	ID=COSM24805;OCCURENCE=1(oesophagus);1(lung);12(haematopoietic_and_lymphoid_tissue)	1	0.05	Y	356	302	0.459	221	135	200	102	TTACTTCGAGGTTCTC	CGGGGCCCATCCACTG
Sbj_469	chrX	76952064	76952064	C	A	splicing	ATRX	NM_000489:exon6:c.370+1G>T;NM_138270:exon6:c.370+1G>T	.	.	.	.	.	.	.	.	.	M	157	316	0.6681	96	61	178	138	AATTAACACACATTAC	CCTTTTGGCAAGCTCT
Sbj_469	chr19	33792386	33792386	-	GCTGCGTCTCCACGTTGC	exonic	CEBPA	.	nonframeshift insertion	CEBPA:NM_001285829:exon1:c.577_578insGCAACGTGGAGACGCAGC:p.Q193delinsRNVETQQ;CEBPA:NM_001287424:exon1:c.1039_1040insGCAACGTGGAGACGCAGC:p.Q347delinsRNVETQQ;CEBPA:NM_001287435:exon1:c.892_893insGCAACGTGGAGACGCAGC:p.Q298delinsRNVETQQ;CEBPA:NM_004364:exon1:c.934_935insGCAACGTGGAGACGCAGC:p.Q312delinsRNVETQQ	.	.	.	.	.	.	.	*/+GCTGCGTCTCCACGTTGC	935	91	0.0887	463	472	45	46	AGCTCCAGCACCTTCT	TGCTGCGTCTCCACGT
Sbj_469	chr19	33793163	33793163	-	CCCTCTA	exonic	CEBPA	.	frameshift insertion	CEBPA:NM_001287424:exon1:c.262_263insTAGAGGG:p.G88fs;CEBPA:NM_001287435:exon1:c.115_116insTAGAGGG:p.G39fs;CEBPA:NM_004364:exon1:c.157_158insTAGAGGG:p.G53fs	.	.	.	.	.	.	.	*/+CCCTCTA	338	192	0.3623	143	195	65	127	TGCTCGCAGATGCCGC	CCCAGCGGCTCCGGGG
Sbj_469	chr18	50976872	50976872	C	T	exonic	DCC	.	nonsynonymous SNV	DCC:NM_005215:exon23:c.C3232T:p.P1078S	.	.	.	.	.	0.007	0.55	Y	385	259	0.4022	233	152	164	95	TGTCTTTTCCCAGAGC	CCGCCAATTGGACAAA
Sbj_469	chr11	32413564	32413564	-	GGGA	exonic	WT1	.	frameshift insertion	WT1:NM_000378:exon8:c.1334_1335insTCCC:p.R445fs;WT1:NM_001198552:exon8:c.698_699insTCCC:p.R233fs;WT1:NM_001198551:exon9:c.749_750insTCCC:p.R250fs;WT1:NM_024424:exon9:c.1385_1386insTCCC:p.R462fs;WT1:NM_024426:exon9:c.1385_1386insTCCC:p.R462fs	.	.	.	.	.	.	.	*/+GGGA	481	276	0.3646	267	214	159	117	CTTCAGGTGGTCGGAC	CCGGGAGAACTTTCGC
Sbj_238	chr2	25458595	25458595	A	G	exonic	DNMT3A	.	nonsynonymous SNV	DNMT3A:NM_153759:exon18:c.T2011C:p.W671R;DNMT3A:NM_022552:exon22:c.T2578C:p.W860R;DNMT3A:NM_175629:exon22:c.T2578C:p.W860R	.	7.7e-05	.	rs373014701	ID=COSM231568;OCCURENCE=2(haematopoietic_and_lymphoid_tissue)	1	0.02	R	259	230	0.4703	133	126	110	120	CCATTTCAGTGCACCA	ATAAGATGTCCTCTTT
Sbj_238	chr13	28592640	28592640	A	C	exonic	FLT3	.	nonsynonymous SNV	FLT3:NM_004119:exon20:c.T2505G:p.D835E	.	.	.	.	ID=COSM788;OCCURENCE=9(haematopoietic_and_lymphoid_tissue)	0.976	0	M	411	21	0.0486	214	197	11	10	GGAATCACTCATGATA	ATCTCGAGCCAATCCA
Sbj_238	chr8	128750680	128750680	A	G	exonic	MYC	.	nonsynonymous SNV	MYC:NM_002467:exon2:c.A217G:p.T73A	.	.	.	.	ID=COSM1163491;COSM1163490;OCCURENCE=1(pancreas)	0.994	0.07	R	175	166	0.4868	157	18	125	41	TTCGAGCTGCTGCCCA	ACCCCGCCCCTGTCCC
Sbj_238	chr19	8595127	8595127	G	A	exonic	MYO1F	.	nonsynonymous SNV	MYO1F:NM_012335:exon21:c.C2281T:p.R761W	.	.	.	.	.	1	0.03	R	272	195	0.4176	125	147	125	70	CGGCGAAGTCCACCCG	GCTCCCTCTTGCCCAG
Sbj_238	chr5	170837551	170837551	-	CGCC	exonic	NPM1	.	frameshift insertion	NPM1:NM_199185:exon10:c.780_781insCGCC:p.Q260fs;NPM1:NM_002520:exon11:c.867_868insCGCC:p.Q289fs	.	.	.	.	.	.	.	*/+CGCC	191	124	0.3937	95	96	59	65	TCAAGATCTCTGGCAG	GTGGAGGAAGTCTCTT
Sbj_238	chr1	115258744	115258744	C	T	exonic	NRAS	.	nonsynonymous SNV	NRAS:NM_002524:exon2:c.G38A:p.G13D	.	.	.	rs121434596	ID=COSM573;OCCURENCE=6(large_intestine);24(skin);1(endometrium);181(haematopoietic_and_lymphoid_tissue);1(thyroid);2(upper_aerodigestive_tract);1(NS)	0.434	0.03	Y	413	77	0.1571	195	218	42	35	GCGCTTTTCCCAACAC	CCACCTGCTCCAACCA
Sbj_238	chr1	115258747	115258747	C	T	exonic	NRAS	.	nonsynonymous SNV	NRAS:NM_002524:exon2:c.G35A:p.G12D	.	7.7e-05	.	rs121913237	ID=COSM564;OCCURENCE=60(skin);3(biliary_tract);49(large_intestine);1(genital_tract);1(kidney);1(pancreas);1(ovary);2(soft_tissue);4(endometrium);2(thyroid);1(lung);3(testis);324(haematopoietic_and_lymphoid_tissue);3(central_nervous_system);1(upper_aerodigestive_tract);2(NS)	0.372	0	Y	432	66	0.1325	211	221	29	37	CTTTTCCCAACACCAC	CCTGCTCCAACCACCA
Sbj_74	chr15	90631934	90631934	C	T	exonic	IDH2	.	nonsynonymous SNV	IDH2:NM_001290114:exon2:c.G29A:p.R10Q;IDH2:NM_001289910:exon4:c.G263A:p.R88Q;IDH2:NM_002168:exon4:c.G419A:p.R140Q	.	.	.	rs121913502	ID=COSM41590;OCCURENCE=417(haematopoietic_and_lymphoid_tissue);1(NS)	1	0	Y	431	379	0.4679	181	250	159	220	CCCCCCAGGATGTTCC	CGGATAGTTCCATTGG
Sbj_74	chr5	170837543	170837543	-	TCTG	exonic	NPM1	.	frameshift insertion	NPM1:NM_199185:exon10:c.772_773insTCTG:p.L258fs;NPM1:NM_002520:exon11:c.859_860insTCTG:p.L287fs	.	.	.	.	ID=COSM158604;OCCURENCE=27(haematopoietic_and_lymphoid_tissue)	.	.	*/+TCTG	322	236	0.4229	142	180	97	139	CAGGCTATTCAAGATC	CTCTGGCAGTGGAGGA
Sbj_239	chr11	119148922	119148922	G	A	exonic	CBL	.	nonsynonymous SNV	CBL:NM_005188:exon8:c.G1142A:p.C381Y	.	.	.	.	ID=COSM34073;OCCURENCE=2(large_intestine);1(haematopoietic_and_lymphoid_tissue)	1	0	R	1171	45	0.037	637	534	24	21	CCACATTCCAACTATG	GTAAAATATGTGCTGA
Sbj_239	chr2	25457243	25457243	G	A	exonic	DNMT3A	.	nonsynonymous SNV	DNMT3A:NM_153759:exon19:c.C2077T:p.R693C;DNMT3A:NM_022552:exon23:c.C2644T:p.R882C;DNMT3A:NM_175629:exon23:c.C2644T:p.R882C	.	0.000308	.	rs377577594	ID=COSM1166704;COSM53042;OCCURENCE=161(haematopoietic_and_lymphoid_tissue)	1	0	R	535	461	0.4629	231	304	180	281	TCTGCCTCGCCAAGCG	GGCTCATGTTGGAGAC
Sbj_239	chr12	54688918	54688918	C	T	splicing	NFE2	NM_001136023:exon3:c.114+1G>A;NM_001261461:exon4:c.114+1G>A;NM_006163:exon3:c.114+1G>A	.	.	.	.	.	.	.	.	.	Y	437	344	0.4405	241	196	206	138	ATCCCCCCTTACTCAC	CCTGCAGCTCGGTGAT
Sbj_239	chr5	170837543	170837543	-	TCTG	exonic	NPM1	.	frameshift insertion	NPM1:NM_199185:exon10:c.772_773insTCTG:p.L258fs;NPM1:NM_002520:exon11:c.859_860insTCTG:p.L287fs	.	.	.	.	ID=COSM158604;OCCURENCE=27(haematopoietic_and_lymphoid_tissue)	.	.	*/+TCTG	347	204	0.3702	143	204	83	121	CAGGCTATTCAAGATC	CTCTGGCAGTGGAGGA
Sbj_239	chr11	32417911	32417911	-	C	exonic	WT1	.	frameshift insertion	WT1:NM_000378:exon6:c.1089dupG:p.S364fs;WT1:NM_001198552:exon6:c.453dupG:p.S152fs;WT1:NM_001198551:exon7:c.504dupG:p.S169fs;WT1:NM_024424:exon7:c.1140dupG:p.S381fs;WT1:NM_024426:exon7:c.1140dupG:p.S381fs	.	.	.	.	ID=COSM1166635;COSM41864;OCCURENCE=2(haematopoietic_and_lymphoid_tissue)	.	.	*/+C	1043	54	0.0492	466	577	25	29	TGGTCTCAGATGCCGA	ACCGTACAAGAGTCGG
Sbj_75	chr5	170837545	170837545	-	TGCA	exonic	NPM1	.	frameshift insertion	NPM1:NM_199185:exon10:c.774_775insTGCA:p.L258fs;NPM1:NM_002520:exon11:c.861_862insTGCA:p.L287fs	.	.	.	.	ID=COSM158600;OCCURENCE=2(haematopoietic_and_lymphoid_tissue)	.	.	*/+TGCA	353	161	0.3132	144	209	68	93	GGCTATTCAAGATCTC	CTGGCAGTGGAGGAAG
Sbj_240	chr2	25457214	25457214	C	-	exonic	DNMT3A	.	frameshift deletion	DNMT3A:NM_153759:exon19:c.2106delG:p.R702fs;DNMT3A:NM_022552:exon23:c.2673delG:p.R891fs;DNMT3A:NM_175629:exon23:c.2673delG:p.R891fs	.	.	.	.	.	.	.	*/-C	686	518	0.4302	322	364	249	269	TGGCACGCTCCATGAC	CCGGCCCAGCAGTCTC
Sbj_240	chr7	151874032	151874032	T	C	exonic	KMT2C	.	nonsynonymous SNV	KMT2C:NM_170606:exon38:c.A8506G:p.K2836E	.	.	.	.	.	0.001	0.75	Y	1338	362	0.2129	695	643	179	183	TTTCAGTTTCACATTT	TGGATTCCACCTTAGA
Sbj_240	chr12	54686260	54686260	-	GGGG	exonic	NFE2	.	frameshift insertion	NFE2:NM_001136023:exon3:c.1019_1020insCCCC:p.E340fs;NFE2:NM_006163:exon3:c.1019_1020insCCCC:p.E340fs;NFE2:NM_001261461:exon4:c.1019_1020insCCCC:p.E340fs	.	.	.	.	.	.	.	*/+GGGG	730	409	0.3591	327	403	186	223	GTAGCTGTTGCCTGAT	TTCATCCCGAAGGTGC
Sbj_240	chr5	170837543	170837543	-	TCTG	exonic	NPM1	.	frameshift insertion	NPM1:NM_199185:exon10:c.772_773insTCTG:p.L258fs;NPM1:NM_002520:exon11:c.859_860insTCTG:p.L287fs	.	.	.	.	ID=COSM158604;OCCURENCE=27(haematopoietic_and_lymphoid_tissue)	.	.	*/+TCTG	371	255	0.4073	169	202	98	157	CAGGCTATTCAAGATC	CTCTGGCAGTGGAGGA
Sbj_240	chr11	62564683	62564683	T	C	exonic	NXF1	.	nonsynonymous SNV	NXF1:NM_006362:exon13:c.A1150G:p.K384E	.	.	.	.	.	0.992	0.39	Y	543	424	0.4385	277	266	206	218	GCAAGACCAGACTCTT	TCAAGTTTTCTGTTCC
Sbj_240	chr4	106156107	106156107	A	-	exonic	TET2	.	frameshift deletion	TET2:NM_001127208:exon3:c.1008delA:p.A336fs;TET2:NM_017628:exon3:c.1008delA:p.A336fs	.	.	.	.	.	.	.	*/-A	763	551	0.4193	402	361	312	239	ATGCCCATCTCCTGCA	AGAAAATAACATCCAG
Sbj_240	chr4	106164022	106164022	G	T	exonic	TET2	.	stopgain	TET2:NM_001127208:exon5:c.G3532T:p.E1178X	.	.	.	.	ID=COSM211713;OCCURENCE=1(haematopoietic_and_lymphoid_tissue)	.	0.01	K	779	623	0.4444	401	378	330	293	AAAGCTATTAGGATTG	GAAAGAGTCATCTATA
Sbj_240	chr3	195594764	195594764	T	C	exonic	TNK2	.	nonsynonymous SNV	TNK2:NM_005781:exon12:c.A2360G:p.Q787R;TNK2:NM_001010938:exon13:c.A2594G:p.Q865R	.	.	.	.	.	0.355	0.13	Y	137	103	0.4292	46	91	37	66	GGTGTCCTCGAGCCTT	TGAGGGGACAGGGGCT
Sbj_240	chr1	26608873	26608873	T	C	exonic	UBXN11	.	nonsynonymous SNV	UBXN11:NM_001077262:exon11:c.A1120G:p.S374G;UBXN11:NM_145345:exon15:c.A1381G:p.S461G;UBXN11:NM_183008:exon16:c.A1480G:p.S494G	.	.	.	.	.	0	0.12	Y	146	109	0.4275	92	54	69	40	gaccgggaccgggact	tggggccgggaccggg
Sbj_241	chr13	28592642	28592642	C	A	exonic	FLT3	.	nonsynonymous SNV	FLT3:NM_004119:exon20:c.G2503T:p.D835Y	.	.	.	rs121913488	ID=COSM783;OCCURENCE=208(haematopoietic_and_lymphoid_tissue)	1	0	M	994	372	0.2723	551	443	203	169	AATCACTCATGATATC	CTCGAGCCAATCCAAA
Sbj_241	chr5	170837543	170837543	-	TCTG	exonic	NPM1	.	frameshift insertion	NPM1:NM_199185:exon10:c.772_773insTCTG:p.L258fs;NPM1:NM_002520:exon11:c.859_860insTCTG:p.L287fs	.	.	.	.	ID=COSM158604;OCCURENCE=27(haematopoietic_and_lymphoid_tissue)	.	.	*/+TCTG	368	200	0.3521	166	202	79	121	CAGGCTATTCAAGATC	CTCTGGCAGTGGAGGA
Sbj_241	chr10	112338417	112338417	G	C	exonic	SMC3	.	nonsynonymous SNV	SMC3:NM_005445:exon7:c.G382C:p.A128P	.	.	.	.	.	1	0	S	1062	80	0.0701	531	531	40	40	AACCTCCTTGAAAGCG	GCTGGTTTTTCTCGAA
Sbj_241	chr19	4054941	4054941	A	G	exonic	ZBTB7A	.	nonsynonymous SNV	ZBTB7A:NM_015898:exon2:c.T290C:p.L97P	.	.	.	.	.	1	0	R	740	278	0.2731	365	375	151	127	GCTGTGCTGACGGTGA	AGCGTGGCCGTGTAGG
Sbj_447	chr13	28592641	28592641	T	A	exonic	FLT3	.	nonsynonymous SNV	FLT3:NM_004119:exon20:c.A2504T:p.D835V	.	.	.	rs121909646	ID=COSM784;OCCURENCE=47(haematopoietic_and_lymphoid_tissue)	0.999	0	W	530	1051	0.6648	300	230	600	451	GAATCACTCATGATAT	TCTCGAGCCAATCCAA
Sbj_447	chr22	28146982	28146982	-	AGGACT	exonic	MN1	.	stopgain	MN1:NM_002430:exon2:c.3883_3884insAGTCCT:p.R1295delinsQSX	.	.	.	.	.	.	.	*/+AGGACT	507	287	0.3615	222	285	127	160	GTGGGCACGGAGGCTC	CGAGCCTTGGCGTCAC
Sbj_447	chr21	36259151	36259151	-	GGGC	exonic	RUNX1	.	frameshift insertion	RUNX1:NM_001001890:exon1:c.258_259insGCCC:p.I87fs;RUNX1:NM_001122607:exon1:c.258_259insGCCC:p.I87fs;RUNX1:NM_001754:exon4:c.339_340insGCCC:p.I114fs	.	.	.	.	.	.	.	*/+GGGC	355	242	0.4054	244	111	155	87	GTACCTTGAAAGCGAT	TGGGCAGGGTCTTGTT
Sbj_447	chr2	198267359	198267359	C	G	exonic	SF3B1	.	nonsynonymous SNV	SF3B1:NM_012433:exon14:c.G1998C:p.K666N	.	7.7e-05	.	rs377023736	ID=COSM132937;OCCURENCE=9(haematopoietic_and_lymphoid_tissue);1(liver)	1	0	S	675	572	0.4587	358	317	310	262	TATCTGTTGTACAATC	CTTAATACCAGTGTGT
Sbj_447	chr17	74733129	74733129	C	-	exonic	SRSF2	.	frameshift deletion	SRSF2:NM_001195427:exon1:c.114delG:p.G38fs;SRSF2:NM_003016:exon1:c.114delG:p.G38fs	.	.	.	.	.	.	.	*/-C	709	604	0.46	301	408	244	360	CACGTCGCCGACGCGC	CCCGTACTTCTCGAAG
Sbj_76	chr16	3900371	3900380	GTCTCAGCCA	-	exonic	CREBBP	.	frameshift deletion	CREBBP:NM_001079846:exon2:c.716_725del:p.L239fs;CREBBP:NM_004380:exon2:c.716_725del:p.L239fs	.	.	.	.	.	.	.	*/-GTCTCAGCCA	634	177	0.2182	335	299	100	77	GAAACCTGCGTTAGGG	GTCTCAGCCAGCACGC
Sbj_76	chr17	11520922	11520922	A	G	exonic	DNAH9	.	nonsynonymous SNV	DNAH9:NM_001372:exon5:c.A1099G:p.N367D	.	.	.	.	.	1	0.01	R	431	327	0.4314	164	267	113	214	CTCCAGGAGATTTGCA	AACCTTCTCATCCAGC
Sbj_76	chr13	28592641	28592641	T	G	exonic	FLT3	.	nonsynonymous SNV	FLT3:NM_004119:exon20:c.A2504C:p.D835A	.	.	.	.	ID=COSM27650;OCCURENCE=3(haematopoietic_and_lymphoid_tissue)	1	0	K	729	418	0.3644	423	306	243	175	GAATCACTCATGATAT	TCTCGAGCCAATCCAA
Sbj_76	chr18	6955426	6955426	G	-	exonic	LAMA1	.	frameshift deletion	LAMA1:NM_005559:exon57:c.8133delC:p.P2711fs	.	.	.	.	.	.	.	*/-G	558	402	0.4188	283	275	210	192	AAACTGGTGAGCGCCG	GGGAACGTACTCCAGA
Sbj_76	chr5	170837544	170837544	-	CTGC	exonic	NPM1	.	frameshift insertion	NPM1:NM_199185:exon10:c.773_774insCTGC:p.L258fs;NPM1:NM_002520:exon11:c.860_861insCTGC:p.L287fs	.	.	.	.	ID=COSM28937;OCCURENCE=7(haematopoietic_and_lymphoid_tissue)	.	.	*/+CTGC	331	189	0.3635	145	186	77	112	AGGCTATTCAAGATCT	TCTGGCAGTGGAGGAA
Sbj_76	chr1	115258747	115258747	C	T	exonic	NRAS	.	nonsynonymous SNV	NRAS:NM_002524:exon2:c.G35A:p.G12D	.	7.7e-05	.	rs121913237	ID=COSM564;OCCURENCE=60(skin);3(biliary_tract);49(large_intestine);1(genital_tract);1(kidney);1(pancreas);1(ovary);2(soft_tissue);4(endometrium);2(thyroid);1(lung);3(testis);324(haematopoietic_and_lymphoid_tissue);3(central_nervous_system);1(upper_aerodigestive_tract);2(NS)	0.372	0	Y	1396	74	0.0503	710	686	35	39	CTTTTCCCAACACCAC	CCTGCTCCAACCACCA
Sbj_242	chr19	33792661	33792661	-	AG	exonic	CEBPA	.	frameshift insertion	CEBPA:NM_001285829:exon1:c.302_303insCT:p.L101fs;CEBPA:NM_001287424:exon1:c.764_765insCT:p.L255fs;CEBPA:NM_001287435:exon1:c.617_618insCT:p.L206fs;CEBPA:NM_004364:exon1:c.659_660insCT:p.L220fs	.	.	.	.	.	.	.	*/+AG	78	66	0.4583	6	72	5	61	GGGGTGACCGGGCTGC	CAGGTGCATGGTGGTC
Sbj_242	chr2	25467408	25467408	C	T	splicing	DNMT3A	NM_153759:exon11:c.1100+1G>A;NM_022552:exon15:c.1667+1G>A;NM_175629:exon15:c.1667+1G>A	.	.	.	.	.	.	ID=COSM3720632;COSM3720633;OCCURENCE=1(haematopoietic_and_lymphoid_tissue)	.	.	T	15	945	0.9844	9	6	598	347	GCCACAACAGCCTCAC	CCTGCAGCAGTTGTTG
Sbj_242	chr5	170837543	170837543	-	TCTG	exonic	NPM1	.	frameshift insertion	NPM1:NM_199185:exon10:c.772_773insTCTG:p.L258fs;NPM1:NM_002520:exon11:c.859_860insTCTG:p.L287fs	.	.	.	.	ID=COSM158604;OCCURENCE=27(haematopoietic_and_lymphoid_tissue)	.	.	*/+TCTG	332	275	0.453	144	188	111	164	CAGGCTATTCAAGATC	CTCTGGCAGTGGAGGA
Sbj_448	chr20	31022442	31022442	G	-	exonic	ASXL1	.	frameshift deletion	ASXL1:NM_015338:exon12:c.1927delG:p.G643fs	.	.	.	.	ID=COSM1180918;OCCURENCE=2(large_intestine);1(pancreas)	.	.	*/-G	487	72	0.1288	212	275	36	36	ACCACTGCCATCGGAG	GGGGGGGGTGGCCCGG
Sbj_448	chr1	115256529	115256529	T	C	exonic	NRAS	.	nonsynonymous SNV	NRAS:NM_002524:exon3:c.A182G:p.Q61R	.	.	.	rs11554290	ID=COSM584;OCCURENCE=4(soft_tissue);3(ovary);4(endometrium);474(skin);7(breast);1(small_intestine);7(urinary_tract);7(adrenal_gland);1(liver);4(eye);2(pancreas);4(biliary_tract);49(large_intestine);5(central_nervous_system);49(NS);289(thyroid);12(lung);9(meninges);3(testis);69(haematopoietic_and_lymphoid_tissue)	0.214	0.02	Y	1105	193	0.1487	518	587	82	111	GCACTGTACTCTTCTT	TGTCCAGCTGTATCCA
Sbj_448	chr21	36259171	36259171	C	T	exonic	RUNX1	.	nonsynonymous SNV	RUNX1:NM_001001890:exon1:c.G239A:p.R80H;RUNX1:NM_001122607:exon1:c.G239A:p.R80H;RUNX1:NM_001754:exon4:c.G320A:p.R107H	.	.	.	.	ID=COSM36056;OCCURENCE=1(haematopoietic_and_lymphoid_tissue)	1	0	Y	375	315	0.4565	227	148	204	111	AGGGTCTTGTTGCAGC	CGCCAGTGCGTAGGCA
Sbj_448	chr2	198267359	198267359	C	G	exonic	SF3B1	.	nonsynonymous SNV	SF3B1:NM_012433:exon14:c.G1998C:p.K666N	.	7.7e-05	.	rs377023736	ID=COSM132937;OCCURENCE=9(haematopoietic_and_lymphoid_tissue);1(liver)	1	0	S	429	570	0.5706	216	213	315	255	TATCTGTTGTACAATC	CTTAATACCAGTGTGT
Sbj_77	chr2	25457243	25457243	G	A	exonic	DNMT3A	.	nonsynonymous SNV	DNMT3A:NM_153759:exon19:c.C2077T:p.R693C;DNMT3A:NM_022552:exon23:c.C2644T:p.R882C;DNMT3A:NM_175629:exon23:c.C2644T:p.R882C	.	0.000308	.	rs377577594	ID=COSM1166704;COSM53042;OCCURENCE=161(haematopoietic_and_lymphoid_tissue)	1	0	R	549	479	0.466	224	325	217	262	TCTGCCTCGCCAAGCG	GGCTCATGTTGGAGAC
Sbj_77	chr13	28592641	28592641	T	A	exonic	FLT3	.	nonsynonymous SNV	FLT3:NM_004119:exon20:c.A2504T:p.D835V	.	.	.	rs121909646	ID=COSM784;OCCURENCE=47(haematopoietic_and_lymphoid_tissue)	0.999	0	W	1038	262	0.2015	593	445	150	112	GAATCACTCATGATAT	TCTCGAGCCAATCCAA
Sbj_77	chr19	17946853	17946853	C	T	exonic	JAK3	.	nonsynonymous SNV	JAK3:NM_000215:exon14:c.G1794A:p.M598I	.	.	.	.	.	0.911	0.07	Y	265	212	0.4444	117	148	83	129	TACAAATTCCTGCACC	CATGGTGCCTGGTTGG
Sbj_77	chrX	53227995	53227995	C	T	exonic	KDM5C	.	stopgain	KDM5C:NM_001146702:exon14:c.G2118A:p.W706X;KDM5C:NM_001282622:exon16:c.G2316A:p.W772X;KDM5C:NM_004187:exon16:c.G2319A:p.W773X	.	.	.	.	.	.	1	Y	555	393	0.4146	277	278	184	209	TCGCACTTTGTTGGCC	CCAGGTGTCAAAGGAC
Sbj_77	chr5	170837543	170837543	-	TCTG	exonic	NPM1	.	frameshift insertion	NPM1:NM_199185:exon10:c.772_773insTCTG:p.L258fs;NPM1:NM_002520:exon11:c.859_860insTCTG:p.L287fs	.	.	.	.	ID=COSM158604;OCCURENCE=27(haematopoietic_and_lymphoid_tissue)	.	.	*/+TCTG	389	229	0.3706	163	226	104	125	CAGGCTATTCAAGATC	CTCTGGCAGTGGAGGA
Sbj_77	chr5	176709485	176709485	A	G	exonic	NSD1	.	nonsynonymous SNV	NSD1:NM_022455:exon19:c.A5912G:p.Y1971C;NSD1:NM_172349:exon20:c.A5105G:p.Y1702C	.	.	.	.	ID=COSM1166638;COSM1166637;OCCURENCE=1(haematopoietic_and_lymphoid_tissue)	1	0	R	670	463	0.4086	329	341	239	224	AATTTGTGAATGAGTA	ATGTGGGTGAGCTTAT
Sbj_77	chrX	53439123	53439123	A	G	exonic	SMC1A	.	nonsynonymous SNV	SMC1A:NM_006306:exon6:c.T935C:p.L312P;SMC1A:NM_001281463:exon7:c.T869C:p.L290P	.	.	.	.	.	0.997	0	R	749	549	0.423	310	439	238	311	TTCTTGGCTGCTTCCA	AGCTTCTTGATTTTGT
Sbj_375	chr3	128200691	128200691	C	T	exonic	GATA2	.	nonsynonymous SNV	GATA2:NM_001145662:exon5:c.G1072A:p.A358T;GATA2:NM_032638:exon5:c.G1114A:p.A372T;GATA2:NM_001145661:exon6:c.G1114A:p.A372T	.	.	.	.	ID=COSM1484571;OCCURENCE=1(breast)	1	0	Y	476	148	0.2372	275	201	80	68	AGTAGAGGCCACAGGC	CGTTGCAGACAGGGTC
Sbj_375	chr20	57484420	57484420	C	T	exonic	GNAS	.	nonsynonymous SNV	GNAS:NM_001077489:exon7:c.C556T:p.R186C;GNAS:NM_080426:exon7:c.C559T:p.R187C;GNAS:NM_000516:exon8:c.C601T:p.R201C;GNAS:NM_001077488:exon8:c.C604T:p.R202C;GNAS:NM_080425:exon8:c.C2530T:p.R844C	.	.	.	rs11554273	ID=COSM27887;COSM123397;OCCURENCE=1(autonomic_ganglia);14(ovary);14(soft_tissue);137(pituitary);3(kidney);5(liver);97(pancreas);8(adrenal_gland);36(large_intestine);3(biliary_tract);5(parathyroid);1(breast);7(small_intestine);56(bone);1(upper_aerodigestive_tract);6(stomach);1(haematopoietic_and_lymphoid_tissue);7(cervix);2(testis);2(lung);8(thyroid)	1	0	Y	494	461	0.4827	275	219	251	210	GACCTGCTTCGCTGCC	CGTGTCCTGACTTCTG
Sbj_375	chr12	25398284	25398284	C	T	exonic	KRAS	.	nonsynonymous SNV	KRAS:NM_004985:exon2:c.G35A:p.G12D;KRAS:NM_033360:exon2:c.G35A:p.G12D	.	.	.	rs121913529	ID=COSM521;COSM1135366;OCCURENCE=1(salivary_gland);171(endometrium);265(ovary);20(soft_tissue);19(urinary_tract);1(kidney);2323(pancreas);15(liver);3(eye);22(prostate);321(biliary_tract);6237(large_intestine);18(breast);24(skin);58(small_intestine);25(upper_aerodigestive_tract);10(oesophagus);4(central_nervous_system);93(stomach);2(testis);19(cervix);114(haematopoietic_and_lymphoid_tissue);15(gas…	0.517	0	Y	1142	47	0.0395	512	630	26	21	CTCTTGCCTACGCCAC	CCAGCTCCAACTACCA
Sbj_393	chr13	28592640	28592640	A	C	exonic	FLT3	.	nonsynonymous SNV	FLT3:NM_004119:exon20:c.T2505G:p.D835E	.	.	.	.	ID=COSM788;OCCURENCE=9(haematopoietic_and_lymphoid_tissue)	0.976	0	M	1172	146	0.1108	616	556	82	64	GGAATCACTCATGATA	ATCTCGAGCCAATCCA
Sbj_393	chr3	71026127	71026127	A	G	exonic	FOXP1	.	nonsynonymous SNV	FOXP1:NM_001244813:exon11:c.T1195C:p.F399L;FOXP1:NM_001244812:exon12:c.T1267C:p.F423L;FOXP1:NM_001244815:exon12:c.T1501C:p.F501L;FOXP1:NM_001244814:exon13:c.T1495C:p.F499L;FOXP1:NM_001244816:exon16:c.T1495C:p.F499L;FOXP1:NM_001244808:exon17:c.T1492C:p.F498L;FOXP1:NM_001244810:exon17:c.T1495C:p.F499L;FOXP1:NM_032682:exon17:c.T1495C:p.F499L	.	.	.	.	.	1	0	R	1107	60	0.0514	614	493	29	31	GTCGGAAGTAAGCAAA	ACATTCGTGTGAACCA
Sbj_393	chr1	115256528	115256528	T	G	exonic	NRAS	.	nonsynonymous SNV	NRAS:NM_002524:exon3:c.A183C:p.Q61H	.	.	.	.	ID=COSM586;OCCURENCE=1(large_intestine);1(breast);11(skin);1(soft_tissue);23(haematopoietic_and_lymphoid_tissue);3(thyroid);1(NS)	0.294	0.01	K	1131	40	0.0342	513	618	17	23	GGCACTGTACTCTTCT	TTGTCCAGCTGTATCC
Sbj_393	chr1	115256529	115256529	T	C	exonic	NRAS	.	nonsynonymous SNV	NRAS:NM_002524:exon3:c.A182G:p.Q61R	.	.	.	rs11554290	ID=COSM584;OCCURENCE=4(soft_tissue);3(ovary);4(endometrium);474(skin);7(breast);1(small_intestine);7(urinary_tract);7(adrenal_gland);1(liver);4(eye);2(pancreas);4(biliary_tract);49(large_intestine);5(central_nervous_system);49(NS);289(thyroid);12(lung);9(meninges);3(testis);69(haematopoietic_and_lymphoid_tissue)	0.214	0.02	Y	1121	49	0.0419	504	617	21	28	GCACTGTACTCTTCTT	TGTCCAGCTGTATCCA
Sbj_393	chr1	115258747	115258747	C	T	exonic	NRAS	.	nonsynonymous SNV	NRAS:NM_002524:exon2:c.G35A:p.G12D	.	7.7e-05	.	rs121913237	ID=COSM564;OCCURENCE=60(skin);3(biliary_tract);49(large_intestine);1(genital_tract);1(kidney);1(pancreas);1(ovary);2(soft_tissue);4(endometrium);2(thyroid);1(lung);3(testis);324(haematopoietic_and_lymphoid_tissue);3(central_nervous_system);1(upper_aerodigestive_tract);2(NS)	0.372	0	Y	1312	66	0.0479	644	668	32	34	CTTTTCCCAACACCAC	CCTGCTCCAACCACCA
Sbj_243	chr2	25457243	25457243	G	A	exonic	DNMT3A	.	nonsynonymous SNV	DNMT3A:NM_153759:exon19:c.C2077T:p.R693C;DNMT3A:NM_022552:exon23:c.C2644T:p.R882C;DNMT3A:NM_175629:exon23:c.C2644T:p.R882C	.	0.000308	.	rs377577594	ID=COSM1166704;COSM53042;OCCURENCE=161(haematopoietic_and_lymphoid_tissue)	1	0	R	496	413	0.4543	200	296	177	236	TCTGCCTCGCCAAGCG	GGCTCATGTTGGAGAC
Sbj_243	chr12	25398284	25398284	C	A	exonic	KRAS	.	nonsynonymous SNV	KRAS:NM_004985:exon2:c.G35T:p.G12V;KRAS:NM_033360:exon2:c.G35T:p.G12V	.	.	.	rs121913529	ID=COSM1140133;COSM520;OCCURENCE=24(skin);10(breast);24(small_intestine);17(urinary_tract);2(genital_tract);2(kidney);1(eye);5(liver);1402(pancreas);39(prostate);110(biliary_tract);4060(large_intestine);1(autonomic_ganglia);245(ovary);4(soft_tissue);102(endometrium);13(thyroid);13(peritoneum);878(lung);6(testis);8(cervix);36(haematopoietic_and_lymphoid_tissue);2(pleura);9(gastrointestinal_tract_(…	0.999	0.01	M	953	82	0.0792	440	513	37	45	CTCTTGCCTACGCCAC	CCAGCTCCAACTACCA
Sbj_243	chr5	170837543	170837543	-	TCTG	exonic	NPM1	.	frameshift insertion	NPM1:NM_199185:exon10:c.772_773insTCTG:p.L258fs;NPM1:NM_002520:exon11:c.859_860insTCTG:p.L287fs	.	.	.	.	ID=COSM158604;OCCURENCE=27(haematopoietic_and_lymphoid_tissue)	.	.	*/+TCTG	339	215	0.3881	142	197	83	132	CAGGCTATTCAAGATC	CTCTGGCAGTGGAGGA
Sbj_78	chr13	28592641	28592641	T	A	exonic	FLT3	.	nonsynonymous SNV	FLT3:NM_004119:exon20:c.A2504T:p.D835V	.	.	.	rs121909646	ID=COSM784;OCCURENCE=47(haematopoietic_and_lymphoid_tissue)	0.999	0	W	721	562	0.438	387	334	300	262	GAATCACTCATGATAT	TCTCGAGCCAATCCAA
Sbj_78	chr5	170837545	170837545	-	TGCA	exonic	NPM1	.	frameshift insertion	NPM1:NM_199185:exon10:c.774_775insTGCA:p.L258fs;NPM1:NM_002520:exon11:c.861_862insTGCA:p.L287fs	.	.	.	.	ID=COSM158600;OCCURENCE=2(haematopoietic_and_lymphoid_tissue)	.	.	*/+TGCA	403	215	0.3479	160	243	74	141	GGCTATTCAAGATCTC	CTGGCAGTGGAGGAAG
Sbj_78	chr10	112356177	112356177	G	T	exonic	SMC3	.	nonsynonymous SNV	SMC3:NM_005445:exon19:c.G1985T:p.G662V	.	.	.	.	.	1	0	K	716	548	0.4335	406	310	291	257	AAGTCAGCCATCGGGG	GTGCTCTAACTGGGGG
Sbj_78	chrX	119387980	119387980	C	T	exonic	ZBTB33	.	nonsynonymous SNV	ZBTB33:NM_006777:exon2:c.C710T:p.S237L;ZBTB33:NM_001184742:exon3:c.C710T:p.S237L	.	.	.	.	.	1	0.34	Y	710	677	0.4881	350	360	334	343	GTGCTAGCAATAACTC	CGCCCCCTTTAACAAA
Sbj_449	chr12	49433869	49433869	T	A	exonic	KMT2D	.	nonsynonymous SNV	KMT2D:NM_003482:exon31:c.A7684T:p.I2562F	.	.	.	.	.	0.987	0	W	293	234	0.444	139	154	94	140	CAAAATGGCTGTTGAT	TCCCATGGGGTGGCGG
Sbj_449	chrX	133511708	133511709	AA	-	exonic	PHF6	.	frameshift deletion	PHF6:NM_001015877:exon2:c.61_62del:p.K21fs;PHF6:NM_032335:exon2:c.61_62del:p.K21fs;PHF6:NM_032458:exon2:c.61_62del:p.K21fs	.	.	.	.	.	.	.	*/-AA	168	161	0.4894	86	82	87	74	AAATGTGGCTTTTGTA	AAGTCAAATAGAGACA
Sbj_449	chr21	36231798	36231798	-	A	exonic	RUNX1	.	frameshift insertion	RUNX1:NM_001001890:exon3:c.504_505insT:p.T169fs;RUNX1:NM_001122607:exon3:c.504_505insT:p.T169fs;RUNX1:NM_001754:exon6:c.585_586insT:p.T196fs	.	.	.	.	.	.	.	*/+A	461	311	0.4028	278	183	194	117	GGGGCCCATCCACTGT	TGATTTTGATGGCTCT
Sbj_449	chr3	47155363	47155366	TACG	-	exonic	SETD2	.	frameshift deletion	SETD2:NM_014159:exon5:c.4715_4715del:p.S1572fs	.	.	.	.	.	.	.	*/-TACG	339	252	0.4264	255	84	195	57	AATTAAAAAAGAACTT	TACGAAGGAAGGTCTT
Sbj_449	chr11	32413577	32413577	C	G	exonic	WT1	.	nonsynonymous SNV	WT1:NM_000378:exon8:c.G1322C:p.R441P;WT1:NM_001198552:exon8:c.G686C:p.R229P;WT1:NM_001198551:exon9:c.G737C:p.R246P;WT1:NM_024424:exon9:c.G1373C:p.R458P;WT1:NM_024426:exon9:c.G1373C:p.R458P	.	.	.	.	.	1	0	S	439	405	0.4799	208	231	215	190	GACCGGGAGAACTTTC	CGCTGACAAGTTTTAC
Sbj_244	chr13	28592642	28592642	C	A	exonic	FLT3	.	nonsynonymous SNV	FLT3:NM_004119:exon20:c.G2503T:p.D835Y	.	.	.	rs121913488	ID=COSM783;OCCURENCE=208(haematopoietic_and_lymphoid_tissue)	1	0	M	454	428	0.4853	254	200	250	178	AATCACTCATGATATC	CTCGAGCCAATCCAAA
Sbj_244	chr5	170837543	170837543	-	TCTG	exonic	NPM1	.	frameshift insertion	NPM1:NM_199185:exon10:c.772_773insTCTG:p.L258fs;NPM1:NM_002520:exon11:c.859_860insTCTG:p.L287fs	.	.	.	.	ID=COSM158604;OCCURENCE=27(haematopoietic_and_lymphoid_tissue)	.	.	*/+TCTG	345	210	0.3784	149	196	90	120	CAGGCTATTCAAGATC	CTCTGGCAGTGGAGGA
Sbj_244	chr6	152826475	152826475	A	-	exonic	SYNE1	.	frameshift deletion	SYNE1:NM_033071:exon9:c.660delT:p.F220fs;SYNE1:NM_182961:exon9:c.639delT:p.F213fs	.	.	.	.	.	.	.	*/-A	466	353	0.431	212	254	140	213	ATGAATAACTGAATGA	AAAGGCAACCCCGCTT
Sbj_450	chrX	39922174	39922174	-	GGGGC	exonic	BCOR	.	frameshift insertion	BCOR:NM_001123384:exon8:c.3841_3842insGCCCC:p.L1281fs;BCOR:NM_001123383:exon9:c.3895_3896insGCCCC:p.L1299fs;BCOR:NM_001123385:exon9:c.3997_3998insGCCCC:p.L1333fs;BCOR:NM_017745:exon9:c.3895_3896insGCCCC:p.L1299fs	.	.	.	.	.	.	.	*/+GGGGC	769	448	0.3681	299	470	161	287	TCTTCGTCTGCACACA	AGCACATCTGTCTTCT
Sbj_450	chrX	129148583	129148583	C	-	exonic	BCORL1	.	frameshift deletion	BCORL1:NM_021946:exon3:c.1835delC:p.A612fs	.	.	.	.	.	.	.	*/-C	1169	1073	0.4786	678	491	610	463	TGGAACGAGAGATGGC	CCTCTCCACCTGAGTG
Sbj_450	chr12	112915524	112915524	A	G	exonic	PTPN11	.	nonsynonymous SNV	PTPN11:NM_002834:exon8:c.A923G:p.N308S;PTPN11:NM_080601:exon8:c.A923G:p.N308S	.	.	.	rs121918455	ID=COSM303867;OCCURENCE=1(haematopoietic_and_lymphoid_tissue)	0.342	0.27	R	784	695	0.4699	396	388	341	354	ATTACATCAATGCAAA	ATATCATCATGGTAAG
Sbj_450	chr21	36231773	36231773	C	T	exonic	RUNX1	.	nonsynonymous SNV	RUNX1:NM_001001890:exon3:c.G530A:p.R177Q;RUNX1:NM_001122607:exon3:c.G530A:p.R177Q;RUNX1:NM_001754:exon6:c.G611A:p.R204Q	.	.	.	.	ID=COSM24731;COSM3423938;OCCURENCE=2(endometrium);1(large_intestine);4(haematopoietic_and_lymphoid_tissue);1(lung)	1	0	Y	477	480	0.5016	316	161	306	174	TGGATGCACTTACTTC	CGAGGTTCTCGGGGCC
Sbj_79	chr2	25464565	25464578	GCACCAGGAGCCCT	-	exonic	DNMT3A	.	nonframeshift deletion	DNMT3A:NM_153759:exon13:c.1370_1381del:p.457_461del;DNMT3A:NM_022552:exon17:c.1937_1948del:p.646_650del;DNMT3A:NM_175629:exon17:c.1937_1948del:p.646_650del	.	.	.	.	.	.	.	*/-GCACCAGGAGCCCT	1142	389	0.2541	509	633	144	245	TGCCCAAGTCCTTCAG	GCACCAGGAGCCCTGC
Sbj_79	chr13	28592642	28592642	C	A	exonic	FLT3	.	nonsynonymous SNV	FLT3:NM_004119:exon20:c.G2503T:p.D835Y	.	.	.	rs121913488	ID=COSM783;OCCURENCE=208(haematopoietic_and_lymphoid_tissue)	1	0	M	1110	913	0.4513	605	505	492	421	AATCACTCATGATATC	CTCGAGCCAATCCAAA
Sbj_79	chr5	170837543	170837543	-	TCTG	exonic	NPM1	.	frameshift insertion	NPM1:NM_199185:exon10:c.772_773insTCTG:p.L258fs;NPM1:NM_002520:exon11:c.859_860insTCTG:p.L287fs	.	.	.	.	ID=COSM158604;OCCURENCE=27(haematopoietic_and_lymphoid_tissue)	.	.	*/+TCTG	399	242	0.3775	137	262	82	160	CAGGCTATTCAAGATC	CTCTGGCAGTGGAGGA
Sbj_79	chr16	30745120	30745120	G	A	splicing	SRCAP	NM_006662:exon29:c.6494+1G>A	.	.	.	.	.	.	.	.	.	R	936	798	0.4602	410	526	351	447	TGTCCACATATATAGG	GTATTGCCTAGTCTTC
Sbj_80	chr10	27303556	27303556	T	C	exonic	ANKRD26	.	nonsynonymous SNV	ANKRD26:NM_001256053:exon31:c.A4588G:p.K1530E;ANKRD26:NM_014915:exon31:c.A4591G:p.K1531E	.	.	.	.	.	0.136	0.01	Y	646	431	0.4002	302	344	201	230	CAGATTCCAGATCTTT	TAATTCTGAGTTCCAT
Sbj_80	chr5	170837543	170837543	-	TCTG	exonic	NPM1	.	frameshift insertion	NPM1:NM_199185:exon10:c.772_773insTCTG:p.L258fs;NPM1:NM_002520:exon11:c.859_860insTCTG:p.L287fs	.	.	.	.	ID=COSM158604;OCCURENCE=27(haematopoietic_and_lymphoid_tissue)	.	.	*/+TCTG	415	185	0.3083	180	235	78	107	CAGGCTATTCAAGATC	CTCTGGCAGTGGAGGA
Sbj_80	chr12	112926270	112926270	C	T	exonic	PTPN11	.	nonsynonymous SNV	PTPN11:NM_002834:exon12:c.C1403T:p.T468M	.	.	.	rs121918457	ID=COSM170715;OCCURENCE=1(haematopoietic_and_lymphoid_tissue);1(large_intestine)	1	0.01	Y	1021	130	0.1129	558	463	78	52	TTGGCCGGACAGGGAC	CGTTCATTGTGATTGA
Sbj_80	chr8	117861254	117861254	T	-	exonic	RAD21	.	frameshift deletion	RAD21:NM_006265:exon13:c.1635delA:p.S545fs	.	.	.	.	.	.	.	*/-T	760	363	0.3232	325	435	148	215	ATCTTGATCGCCCCCT	TGATGCATCTTCATCC
Sbj_80	chr4	106164882	106164882	-	A	exonic	TET2	.	frameshift insertion	TET2:NM_001127208:exon6:c.3751dupA:p.E1250fs	.	.	.	.	.	.	.	*/+A	559	23	0.0395	217	342	6	17	CTCGGAGCTTACCGAG	GACGCTGAGGAAATAC
Sbj_80	chr11	32414287	32414287	G	A	exonic	WT1	.	stopgain	WT1:NM_000378:exon7:c.C1213T:p.Q405X;WT1:NM_001198552:exon7:c.C577T:p.Q193X;WT1:NM_001198551:exon8:c.C628T:p.Q210X;WT1:NM_024424:exon8:c.C1264T:p.Q422X;WT1:NM_024426:exon8:c.C1264T:p.Q422X	.	.	.	.	.	.	0.41	R	745	266	0.2631	337	408	119	147	CCTTGAAGTCACACTG	GGTATGGTTTCTCACC
Sbj_80	chr19	4054311	4054311	-	G	exonic	ZBTB7A	.	frameshift insertion	ZBTB7A:NM_015898:exon2:c.919_920insC:p.D307fs	.	.	.	.	.	.	.	*/+G	685	79	0.1034	239	446	22	57	TCCACGTCGGGCCCGT	TCCCCGTCCTCGCCCT
Sbj_80	chr19	4054316	4054316	G	T	exonic	ZBTB7A	.	nonsynonymous SNV	ZBTB7A:NM_015898:exon2:c.C915A:p.D305E	.	.	.	.	.	0.979	1	K	751	95	0.1123	259	492	33	62	GTCGGGCCCGTCCCCG	GTCCTCGCCCTCGGCC
Sbj_245	chr13	28592642	28592642	C	A	exonic	FLT3	.	nonsynonymous SNV	FLT3:NM_004119:exon20:c.G2503T:p.D835Y	.	.	.	rs121913488	ID=COSM783;OCCURENCE=208(haematopoietic_and_lymphoid_tissue)	1	0	M	505	314	0.3834	286	219	177	137	AATCACTCATGATATC	CTCGAGCCAATCCAAA
Sbj_245	chr14	71216708	71216708	G	T	exonic	MAP3K9	.	nonsynonymous SNV	MAP3K9:NM_001284232:exon3:c.C174A:p.N58K;MAP3K9:NM_001284230:exon4:c.C1092A:p.N364K;MAP3K9:NM_001284231:exon4:c.C303A:p.N101K;MAP3K9:NM_033141:exon4:c.C1092A:p.N364K	.	.	.	.	.	0.969	0.14	K	458	315	0.4075	243	215	168	147	AGGAAGGGCGAGTTTG	GTTCATGGCCACTCCA
Sbj_245	chr5	170837543	170837543	-	TCTG	exonic	NPM1	.	frameshift insertion	NPM1:NM_199185:exon10:c.772_773insTCTG:p.L258fs;NPM1:NM_002520:exon11:c.859_860insTCTG:p.L287fs	.	.	.	.	ID=COSM158604;OCCURENCE=27(haematopoietic_and_lymphoid_tissue)	.	.	*/+TCTG	276	190	0.4077	131	145	75	115	CAGGCTATTCAAGATC	CTCTGGCAGTGGAGGA
Sbj_245	chrX	53430549	53430549	C	T	exonic	SMC1A	.	nonsynonymous SNV	SMC1A:NM_006306:exon15:c.G2369A:p.R790Q;SMC1A:NM_001281463:exon16:c.G2303A:p.R768Q	.	.	.	.	ID=COSM216212;OCCURENCE=3(central_nervous_system)	1	0.03	Y	613	405	0.3978	306	307	205	200	TCTTCCTCAAACTCCC	CGGATGTTGCGCACAC
Sbj_356	chr2	25457242	25457242	C	T	exonic	DNMT3A	.	nonsynonymous SNV	DNMT3A:NM_153759:exon19:c.G2078A:p.R693H;DNMT3A:NM_022552:exon23:c.G2645A:p.R882H;DNMT3A:NM_175629:exon23:c.G2645A:p.R882H	.	0.000692	.	rs147001633	ID=COSM52944;COSM442676;OCCURENCE=1(breast);410(haematopoietic_and_lymphoid_tissue)	0.651	0.03	Y	282	240	0.4598	108	174	94	146	CTCTGCCTCGCCAAGC	CGGCTCATGTTGGAGA
Sbj_246	chr13	73335559	73335559	C	T	exonic	DIS3	.	nonsynonymous SNV	DIS3:NM_001128226:exon19:c.G2522A:p.G841E;DIS3:NM_014953:exon19:c.G2612A:p.G871E	.	.	.	.	.	0.997	0	Y	412	526	0.5608	234	178	290	236	TCAAAAAAGACTGTCC	CCTTCTAAACCATACT
Sbj_246	chr2	25457243	25457243	G	A	exonic	DNMT3A	.	nonsynonymous SNV	DNMT3A:NM_153759:exon19:c.C2077T:p.R693C;DNMT3A:NM_022552:exon23:c.C2644T:p.R882C;DNMT3A:NM_175629:exon23:c.C2644T:p.R882C	.	0.000308	.	rs377577594	ID=COSM1166704;COSM53042;OCCURENCE=161(haematopoietic_and_lymphoid_tissue)	1	0	R	449	457	0.5044	208	241	194	263	TCTGCCTCGCCAAGCG	GGCTCATGTTGGAGAC
Sbj_246	chr9	86587757	86587759	ACC	-	exonic	HNRNPK	.	frameshift deletion	HNRNPK:NM_002140:exon10:c.645_645del:p.E215fs;HNRNPK:NM_031262:exon10:c.645_645del:p.E215fs;HNRNPK:NM_031263:exon10:c.645_645del:p.E215fs	.	.	.	.	.	.	.	*/-ACC	273	158	0.3666	156	117	99	59	AAAGTGTTCTGAAGTA	ACCTCAGATATAAGAT
Sbj_246	chr5	170837543	170837543	-	TCTG	exonic	NPM1	.	frameshift insertion	NPM1:NM_199185:exon10:c.772_773insTCTG:p.L258fs;NPM1:NM_002520:exon11:c.859_860insTCTG:p.L287fs	.	.	.	.	ID=COSM158604;OCCURENCE=27(haematopoietic_and_lymphoid_tissue)	.	.	*/+TCTG	350	229	0.3955	158	192	93	136	CAGGCTATTCAAGATC	CTCTGGCAGTGGAGGA
Sbj_246	chr4	106157530	106157530	A	-	exonic	TET2	.	frameshift deletion	TET2:NM_001127208:exon3:c.2431delA:p.N811fs;TET2:NM_017628:exon3:c.2431delA:p.N811fs	.	.	.	.	.	.	.	*/-A	555	477	0.4622	275	280	253	224	CTGGAGGAAGTACAGA	AATATAAATCGTAGAA
Sbj_357	chrX	129149140	129149140	-	A	exonic	BCORL1	.	frameshift insertion	BCORL1:NM_021946:exon3:c.2393dupA:p.Q798fs	.	.	.	.	.	.	.	*/+A	552	461	0.4551	273	279	213	248	GGGCTGCCAGGGTGCC	CAAACCAAGGAACTCT
Sbj_357	chr12	111856571	111856571	G	C	exonic	SH2B3	.	nonsynonymous SNV	SH2B3:NM_005475:exon2:c.G622C:p.E208Q	.	0.000515	.	rs202080221	ID=COSM1235390;OCCURENCE=4(haematopoietic_and_lymphoid_tissue)	0.998	0.01	S	149	120	0.4461	52	97	36	84	TACAGCCTGGCCGACG	GAGGCCTCCATGGACA
Sbj_451	chr1	85736499	85736499	C	T	exonic	BCL10	.	nonsynonymous SNV	BCL10:NM_003921:exon2:c.G148A:p.E50K	.	.	.	.	.	0.995	0.02	Y	899	689	0.4339	449	450	340	349	TTTCTTCAGTGTCTTC	CTCTACTGAGTATTTT
Sbj_451	chrX	39933574	39933574	-	GG	exonic	BCOR	.	frameshift insertion	BCOR:NM_001123383:exon4:c.1024_1025insCC:p.R342fs;BCOR:NM_001123384:exon4:c.1024_1025insCC:p.R342fs;BCOR:NM_001123385:exon4:c.1024_1025insCC:p.R342fs;BCOR:NM_017745:exon4:c.1024_1025insCC:p.R342fs	.	.	.	.	.	.	.	*/+GG	70	207	0.7473	24	46	93	114	GTGGGAAGGTGGACTC	CGGGGTGACGGCCGAG
Sbj_451	chr2	25467126	25467126	G	T	exonic	DNMT3A	.	stopgain	DNMT3A:NM_153759:exon11:c.C1182A:p.C394X;DNMT3A:NM_022552:exon15:c.C1749A:p.C583X;DNMT3A:NM_175629:exon15:c.C1749A:p.C583X	.	.	.	.	.	.	1	T	115	1101	0.9054	53	62	525	576	GTGCCCGCACATGTAG	GCAGTTCCAGGGGTCT
Sbj_451	chr15	90631934	90631934	C	T	exonic	IDH2	.	nonsynonymous SNV	IDH2:NM_001290114:exon2:c.G29A:p.R10Q;IDH2:NM_001289910:exon4:c.G263A:p.R88Q;IDH2:NM_002168:exon4:c.G419A:p.R140Q	.	.	.	rs121913502	ID=COSM41590;OCCURENCE=417(haematopoietic_and_lymphoid_tissue);1(NS)	1	0	Y	484	414	0.461	203	281	168	246	CCCCCCAGGATGTTCC	CGGATAGTTCCATTGG
Sbj_451	chr12	54686795	54686795	C	T	exonic	NFE2	.	nonsynonymous SNV	NFE2:NM_001136023:exon3:c.G485A:p.G162E;NFE2:NM_006163:exon3:c.G485A:p.G162E;NFE2:NM_001261461:exon4:c.G485A:p.G162E	.	.	.	.	.	0.997	0.6	Y	520	407	0.4391	247	273	196	211	CGACCAGCCTCTGTCC	CCCTCCAGCTCAAGAG
Sbj_451	chr1	115258747	115258747	C	G	exonic	NRAS	.	nonsynonymous SNV	NRAS:NM_002524:exon2:c.G35C:p.G12A	.	.	.	rs121913237	ID=COSM565;OCCURENCE=1(lung);36(haematopoietic_and_lymphoid_tissue);1(testis);2(breast);12(skin);2(large_intestine)	0.775	0	S	970	328	0.2527	493	477	172	156	CTTTTCCCAACACCAC	CCTGCTCCAACCACCA
Sbj_451	chr21	36231817	36231817	G	C	exonic	RUNX1	.	stopgain	RUNX1:NM_001001890:exon3:c.C486G:p.Y162X;RUNX1:NM_001122607:exon3:c.C486G:p.Y162X;RUNX1:NM_001754:exon6:c.C567G:p.Y189X	.	.	.	.	.	.	1	S	550	405	0.4241	300	250	228	177	TTTGATGGCTCTGTGG	GTAGGTGGCGACTTGC
Sbj_376	chr4	153332910	153332910	-	AGG	exonic	FBXW7	.	nonframeshift insertion	FBXW7:NM_033632:exon2:c.45_46insCCT:p.G16delinsPG;FBXW7:NM_001257069:exon4:c.45_46insCCT:p.G16delinsPG	.	.	0.000599042	.	ID=COSM27061;OCCURENCE=1(prostate)	.	.	*/+AGG	1018	653	0.3908	336	682	207	446	CTCTCAGAGAGCCTCC	CAGTTCGTCGTCTTTT
Sbj_376	chr8	128750686	128750686	C	A	exonic	MYC	.	nonsynonymous SNV	MYC:NM_002467:exon2:c.C223A:p.P75T	.	.	.	.	.	1	0	M	1105	824	0.4272	560	545	539	285	CTGCTGCCCACCCCGC	CCCCTGTCCCCTAGCC
Sbj_376	chr2	153527805	153527806	AA	-	exonic	PRPF40A	.	frameshift deletion	PRPF40A:NM_017892:exon14:c.1460_1461del:p.F487fs	.	.	.	.	.	.	.	*/-AA	611	448	0.423	283	328	229	219	TTCTTTTTTTGAAAGA	AAAGAACAAAACATCT
Sbj_376	chr11	64534495	64534495	C	T	exonic	SF1	.	stopgain	SF1:NM_201997:exon12:c.G1463A:p.W488X	.	.	.	.	.	0.992	0.02	Y	98	74	0.4302	60	38	43	31	GGGGTGGGGGCTGCCC	CACTGGGAGGCGGCGG
Sbj_376	chr14	24711350	24711351	GG	-	exonic	TINF2	.	frameshift deletion	TINF2:NM_001099274:exon1:c.188_189del:p.A63fs;TINF2:NM_012461:exon1:c.188_189del:p.A63fs	.	.	.	.	.	.	.	*/-GG	760	253	0.2498	467	293	153	100	TTGCTCCAATACCTTG	GGCCTTTAGGCCCATA
Sbj_335	chr12	112926908	112926908	C	A	exonic	PTPN11	.	nonsynonymous SNV	PTPN11:NM_002834:exon13:c.C1528A:p.Q510K	.	.	.	.	ID=COSM13031;OCCURENCE=2(haematopoietic_and_lymphoid_tissue)	1	0	M	1034	141	0.12	485	549	72	69	GTCCAGACAGAAGCAC	CAGTACCGATTTATCT
Sbj_319	chr15	42003169	42003169	-	A	exonic	MGA	.	frameshift insertion	MGA:NM_001080541:exon8:c.2707dupA:p.N902fs;MGA:NM_001164273:exon8:c.2707dupA:p.N902fs	.	.	.	.	.	.	.	*/+A	1463	48	0.0318	760	703	22	26	GGCAAAGTCTCAAAAC	CAGACAGGCAACTTTC
Sbj_319	chr1	44086838	44086838	G	A	exonic	PTPRF	.	nonsynonymous SNV	PTPRF:NM_130440:exon32:c.G5563A:p.V1855M;PTPRF:NM_002840:exon33:c.G5590A:p.V1864M	.	.	.	.	.	1	0.02	R	580	376	0.3933	297	283	183	193	ATGCGCTACGAGGGCG	GTGGTCGACATGTTTC
Sbj_319	chr17	30325763	30325763	-	A	exonic	SUZ12	.	frameshift insertion	SUZ12:NM_015355:exon16:c.1962dupA:p.R654fs	.	.	.	.	.	.	.	*/+A	882	399	0.3115	445	437	182	217	AGAAGAATTTATGTCG	GAAACTTCATGCTTCA
Sbj_452	chr1	34112322	34112322	C	T	exonic	CSMD2	.	nonsynonymous SNV	CSMD2:NM_001281956:exon29:c.G4700A:p.S1567N;CSMD2:NM_052896:exon29:c.G4580A:p.S1527N	.	.	.	.	.	0.384	0.19	Y	403	329	0.4495	206	197	162	167	AAGAGGCTGTTGCTGC	CTGCTTTCAATGCGGC
Sbj_452	chr21	36252856	36252856	-	T	exonic	RUNX1	.	frameshift insertion	RUNX1:NM_001001890:exon2:c.424dupA:p.R142fs;RUNX1:NM_001122607:exon2:c.424dupA:p.R142fs;RUNX1:NM_001754:exon5:c.505dupA:p.R169fs	.	.	.	.	.	.	.	*/+T	619	463	0.4279	360	259	268	195	ACAGATAACGTACCTC	CTTCCACTTCGACCGA
Sbj_452	chr2	198266713	198266713	C	A	exonic	SF3B1	.	nonsynonymous SNV	SF3B1:NM_012433:exon15:c.G2219T:p.G740V	.	.	.	.	ID=COSM1530097;OCCURENCE=1(lung)	1	0	M	450	393	0.4662	298	152	263	130	GGTGGATTTACCTTTC	CCTCTGTGTTGGCGGA
Sbj_247	chr2	25457242	25457242	C	T	exonic	DNMT3A	.	nonsynonymous SNV	DNMT3A:NM_153759:exon19:c.G2078A:p.R693H;DNMT3A:NM_022552:exon23:c.G2645A:p.R882H;DNMT3A:NM_175629:exon23:c.G2645A:p.R882H	.	0.000692	.	rs147001633	ID=COSM52944;COSM442676;OCCURENCE=1(breast);410(haematopoietic_and_lymphoid_tissue)	0.651	0.03	Y	518	500	0.4912	232	286	205	295	CTCTGCCTCGCCAAGC	CGGCTCATGTTGGAGA
Sbj_247	chr2	209113112	209113112	C	T	exonic	IDH1	.	nonsynonymous SNV	IDH1:NM_001282386:exon4:c.G395A:p.R132H;IDH1:NM_001282387:exon4:c.G395A:p.R132H;IDH1:NM_005896:exon4:c.G395A:p.R132H	.	.	.	rs121913500	ID=COSM28746;OCCURENCE=1(salivary_gland);5(prostate);1(large_intestine);1(urinary_tract);1(skin);1(NS);39(bone);3497(central_nervous_system);214(haematopoietic_and_lymphoid_tissue);1(lung)	0.127	0	Y	575	539	0.4838	356	219	326	213	TCCCCATAAGCATGAC	CGACCTATGATGATAG
Sbj_247	chr5	170837543	170837543	-	TCTG	exonic	NPM1	.	frameshift insertion	NPM1:NM_199185:exon10:c.772_773insTCTG:p.L258fs;NPM1:NM_002520:exon11:c.859_860insTCTG:p.L287fs	.	.	.	.	ID=COSM158604;OCCURENCE=27(haematopoietic_and_lymphoid_tissue)	.	.	*/+TCTG	308	221	0.4178	134	174	87	134	CAGGCTATTCAAGATC	CTCTGGCAGTGGAGGA
Sbj_358	chr11	32417907	32417907	-	CCGA	exonic	WT1	.	frameshift insertion	WT1:NM_000378:exon6:c.1093_1094insTCGG:p.A365fs;WT1:NM_001198552:exon6:c.457_458insTCGG:p.A153fs;WT1:NM_001198551:exon7:c.508_509insTCGG:p.A170fs;WT1:NM_024424:exon7:c.1144_1145insTCGG:p.A382fs;WT1:NM_024426:exon7:c.1144_1145insTCGG:p.A382fs	.	.	.	.	ID=COSM21392;COSM1166613;OCCURENCE=21(haematopoietic_and_lymphoid_tissue)	.	.	*/+CCGA	1183	72	0.0574	537	646	29	43	TCACTGGTCTCAGATG	GCCGACCGTACAAGAG
Sbj_120	chr2	25457242	25457242	C	T	exonic	DNMT3A	.	nonsynonymous SNV	DNMT3A:NM_153759:exon19:c.G2078A:p.R693H;DNMT3A:NM_022552:exon23:c.G2645A:p.R882H;DNMT3A:NM_175629:exon23:c.G2645A:p.R882H	.	0.000692	.	rs147001633	ID=COSM52944;COSM442676;OCCURENCE=1(breast);410(haematopoietic_and_lymphoid_tissue)	0.651	0.03	Y	789	661	0.4559	321	468	263	398	CTCTGCCTCGCCAAGC	CGGCTCATGTTGGAGA
Sbj_120	chr5	170837545	170837545	-	TGCA	exonic	NPM1	.	frameshift insertion	NPM1:NM_199185:exon10:c.774_775insTGCA:p.L258fs;NPM1:NM_002520:exon11:c.861_862insTGCA:p.L287fs	.	.	.	.	ID=COSM158600;OCCURENCE=2(haematopoietic_and_lymphoid_tissue)	.	.	*/+TGCA	458	226	0.3304	174	284	75	151	GGCTATTCAAGATCTC	CTGGCAGTGGAGGAAG
Sbj_248	chr7	104742003	104742003	-	A	exonic	KMT2E	.	frameshift insertion	KMT2E:NM_018682:exon15:c.1855dupA:p.D618fs;KMT2E:NM_182931:exon16:c.1855dupA:p.D618fs	.	.	.	.	.	.	.	*/+A	420	274	0.3948	177	243	96	178	AACTGAATGTAAAGAT	TACACAGATTGTCAGT
Sbj_248	chr5	170837543	170837543	-	TCTG	exonic	NPM1	.	frameshift insertion	NPM1:NM_199185:exon10:c.772_773insTCTG:p.L258fs;NPM1:NM_002520:exon11:c.859_860insTCTG:p.L287fs	.	.	.	.	ID=COSM158604;OCCURENCE=27(haematopoietic_and_lymphoid_tissue)	.	.	*/+TCTG	254	176	0.4093	116	138	77	99	CAGGCTATTCAAGATC	CTCTGGCAGTGGAGGA
Sbj_248	chr6	152708518	152708518	T	G	splicing	SYNE1	NM_033071:exon55:c.8199-2A>C;NM_182961:exon55:c.8178-2A>C	.	.	.	.	.	.	.	.	.	K	355	315	0.4701	124	231	106	209	CAGACTCTAAAGTGCT	TAGAATTAATGTCACA
Sbj_81	chr2	209113112	209113112	C	T	exonic	IDH1	.	nonsynonymous SNV	IDH1:NM_001282386:exon4:c.G395A:p.R132H;IDH1:NM_001282387:exon4:c.G395A:p.R132H;IDH1:NM_005896:exon4:c.G395A:p.R132H	.	.	.	rs121913500	ID=COSM28746;OCCURENCE=1(salivary_gland);5(prostate);1(large_intestine);1(urinary_tract);1(skin);1(NS);39(bone);3497(central_nervous_system);214(haematopoietic_and_lymphoid_tissue);1(lung)	0.127	0	Y	500	452	0.4748	299	201	271	181	TCCCCATAAGCATGAC	CGACCTATGATGATAG
Sbj_81	chr5	170837545	170837545	-	TGCA	exonic	NPM1	.	frameshift insertion	NPM1:NM_199185:exon10:c.774_775insTGCA:p.L258fs;NPM1:NM_002520:exon11:c.861_862insTGCA:p.L287fs	.	.	.	.	ID=COSM158600;OCCURENCE=2(haematopoietic_and_lymphoid_tissue)	.	.	*/+TGCA	305	183	0.375	134	171	77	106	GGCTATTCAAGATCTC	CTGGCAGTGGAGGAAG
Sbj_81	chr19	50139084	50139084	A	C	exonic	RRAS	.	nonsynonymous SNV	RRAS:NM_006270:exon5:c.T479G:p.F160C	.	.	.	.	.	0.984	0	M	268	171	0.3895	86	182	50	121	TGGTGGGAGGCGCCGA	AAGGCAGAGGCTTCTG
Sbj_359	chr2	25457242	25457242	C	T	exonic	DNMT3A	.	nonsynonymous SNV	DNMT3A:NM_153759:exon19:c.G2078A:p.R693H;DNMT3A:NM_022552:exon23:c.G2645A:p.R882H;DNMT3A:NM_175629:exon23:c.G2645A:p.R882H	.	0.000692	.	rs147001633	ID=COSM52944;COSM442676;OCCURENCE=1(breast);410(haematopoietic_and_lymphoid_tissue)	0.651	0.03	Y	466	370	0.4426	218	248	178	192	CTCTGCCTCGCCAAGC	CGGCTCATGTTGGAGA
Sbj_359	chr12	54686546	54686546	-	AGTTGACAATCTTGTCCTCCAC	exonic	NFE2	.	frameshift insertion	NFE2:NM_001136023:exon3:c.733_734insGTGGAGGACAAGATTGTCAACT:p.L245fs;NFE2:NM_006163:exon3:c.733_734insGTGGAGGACAAGATTGTCAACT:p.L245fs;NFE2:NM_001261461:exon4:c.733_734insGTGGAGGACAAGATTGTCAACT:p.L245fs	.	.	.	.	.	.	.	*/+AGTTGACAATCTTGTCCTCCAC	866	75	0.0797	388	478	39	36	AAGTCATCTACCGGCA	AAGTTGACAATCTTGT
Sbj_359	chr17	58740656	58740656	-	T	exonic	PPM1D	.	frameshift insertion	PPM1D:NM_003620:exon6:c.1562dupT:p.M521fs	.	.	.	.	.	.	.	*/+T	511	433	0.4587	241	270	225	208	TCAACTCCTGGCCAAA	ATGAAAGCCCAAGAAA
Sbj_249	chr2	25457242	25457242	C	T	exonic	DNMT3A	.	nonsynonymous SNV	DNMT3A:NM_153759:exon19:c.G2078A:p.R693H;DNMT3A:NM_022552:exon23:c.G2645A:p.R882H;DNMT3A:NM_175629:exon23:c.G2645A:p.R882H	.	0.000692	.	rs147001633	ID=COSM52944;COSM442676;OCCURENCE=1(breast);410(haematopoietic_and_lymphoid_tissue)	0.651	0.03	Y	314	312	0.4984	146	168	139	173	CTCTGCCTCGCCAAGC	CGGCTCATGTTGGAGA
Sbj_249	chr5	170837545	170837545	-	TGCA	exonic	NPM1	.	frameshift insertion	NPM1:NM_199185:exon10:c.774_775insTGCA:p.L258fs;NPM1:NM_002520:exon11:c.861_862insTGCA:p.L287fs	.	.	.	.	ID=COSM158600;OCCURENCE=2(haematopoietic_and_lymphoid_tissue)	.	.	*/+TGCA	232	149	0.3911	98	134	64	85	GGCTATTCAAGATCTC	CTGGCAGTGGAGGAAG
Sbj_249	chr11	32414284	32414284	A	G	exonic	WT1	.	nonsynonymous SNV	WT1:NM_000378:exon7:c.T1216C:p.C406R;WT1:NM_001198552:exon7:c.T580C:p.C194R;WT1:NM_001198551:exon8:c.T631C:p.C211R;WT1:NM_024424:exon8:c.T1267C:p.C423R;WT1:NM_024426:exon8:c.T1267C:p.C423R	.	.	.	.	.	1	0	R	589	36	0.0576	284	305	16	20	AGTCCTTGAAGTCACA	ACTGGTATGGTTTCTC
Sbj_249	chr11	32417909	32417909	-	A	exonic	WT1	.	frameshift insertion	WT1:NM_000378:exon6:c.1091_1092insT:p.S364fs;WT1:NM_001198552:exon6:c.455_456insT:p.S152fs;WT1:NM_001198551:exon7:c.506_507insT:p.S169fs;WT1:NM_024424:exon7:c.1142_1143insT:p.S381fs;WT1:NM_024426:exon7:c.1142_1143insT:p.S381fs	.	.	.	.	.	.	.	*/+A	654	47	0.067	309	345	27	20	ACTGGTCTCAGATGCC	CGACCGTACAAGAGTC
Sbj_249	chr11	32417911	32417911	-	C	exonic	WT1	.	frameshift insertion	WT1:NM_000378:exon6:c.1089dupG:p.S364fs;WT1:NM_001198552:exon6:c.453dupG:p.S152fs;WT1:NM_001198551:exon7:c.504dupG:p.S169fs;WT1:NM_024424:exon7:c.1140dupG:p.S381fs;WT1:NM_024426:exon7:c.1140dupG:p.S381fs	.	.	.	.	ID=COSM1166635;COSM41864;OCCURENCE=2(haematopoietic_and_lymphoid_tissue)	.	.	*/+C	628	58	0.0845	298	330	26	32	TGGTCTCAGATGCCGA	ACCGTACAAGAGTCGG
Sbj_249	chr11	32417914	32417914	G	C	exonic	WT1	.	nonsynonymous SNV	WT1:NM_000378:exon6:c.C1087G:p.R363G;WT1:NM_001198552:exon6:c.C451G:p.R151G;WT1:NM_001198551:exon7:c.C502G:p.R168G;WT1:NM_024424:exon7:c.C1138G:p.R380G;WT1:NM_024426:exon7:c.C1138G:p.R380G	.	.	.	.	ID=COSM28984;OCCURENCE=1(haematopoietic_and_lymphoid_tissue)	0.994	0.02	S	624	62	0.0904	287	337	29	33	TCTCAGATGCCGACCG	GTACAAGAGTCGGGGC
Sbj_249	chr11	32417943	32417943	-	G	exonic	WT1	.	frameshift insertion	WT1:NM_000378:exon6:c.1057dupC:p.R353fs;WT1:NM_001198552:exon6:c.421dupC:p.R141fs;WT1:NM_001198551:exon7:c.472dupC:p.R158fs;WT1:NM_024424:exon7:c.1108dupC:p.R370fs;WT1:NM_024426:exon7:c.1108dupC:p.R370fs	.	.	.	.	ID=COSM30769;OCCURENCE=1(haematopoietic_and_lymphoid_tissue)	.	.	*/+G	518	93	0.1522	196	322	39	54	GCTACTCCAGGCACAC	CGTCGCACATCCTGCA
Sbj_250	chr2	25470584	25470584	C	T	exonic	DNMT3A	.	stopgain	DNMT3A:NM_153759:exon4:c.G323A:p.W108X;DNMT3A:NM_022552:exon8:c.G890A:p.W297X;DNMT3A:NM_175629:exon8:c.G890A:p.W297X	.	.	.	.	ID=COSM133740;OCCURENCE=1(haematopoietic_and_lymphoid_tissue)	.	1	T	58	1212	0.9543	32	26	521	691	CCCCGCAGTTTCCCCC	CACACCAGCTCCCCAA
Sbj_250	chr13	28592642	28592642	C	G	exonic	FLT3	.	nonsynonymous SNV	FLT3:NM_004119:exon20:c.G2503C:p.D835H	.	.	.	rs121913488	ID=COSM785;OCCURENCE=32(haematopoietic_and_lymphoid_tissue)	1	0	S	823	200	0.1955	411	412	105	95	AATCACTCATGATATC	CTCGAGCCAATCCAAA
Sbj_250	chr5	170837543	170837543	-	TCTG	exonic	NPM1	.	frameshift insertion	NPM1:NM_199185:exon10:c.772_773insTCTG:p.L258fs;NPM1:NM_002520:exon11:c.859_860insTCTG:p.L287fs	.	.	.	.	ID=COSM158604;OCCURENCE=27(haematopoietic_and_lymphoid_tissue)	.	.	*/+TCTG	317	224	0.414	137	180	81	143	CAGGCTATTCAAGATC	CTCTGGCAGTGGAGGA
Sbj_251	chr19	10906850	10906850	A	G	exonic	DNM2	.	nonsynonymous SNV	DNM2:NM_001005360:exon10:c.A1310G:p.N437S;DNM2:NM_001190716:exon10:c.A1310G:p.N437S;DNM2:NM_004945:exon10:c.A1310G:p.N437S	.	.	.	.	.	0.004	0.37	R	774	48	0.0584	316	458	17	31	TCCAGGAGCTAATCAA	ATACAGTTAGGCAGTG
Sbj_251	chr13	28592641	28592641	T	A	exonic	FLT3	.	nonsynonymous SNV	FLT3:NM_004119:exon20:c.A2504T:p.D835V	.	.	.	rs121909646	ID=COSM784;OCCURENCE=47(haematopoietic_and_lymphoid_tissue)	0.999	0	W	885	488	0.3554	519	366	299	189	GAATCACTCATGATAT	TCTCGAGCCAATCCAA
Sbj_251	chr13	28592642	28592642	C	A	exonic	FLT3	.	nonsynonymous SNV	FLT3:NM_004119:exon20:c.G2503T:p.D835Y	.	.	.	rs121913488	ID=COSM783;OCCURENCE=208(haematopoietic_and_lymphoid_tissue)	1	0	M	1316	112	0.0784	760	556	61	51	AATCACTCATGATATC	CTCGAGCCAATCCAAA
Sbj_251	chr2	209113112	209113112	C	T	exonic	IDH1	.	nonsynonymous SNV	IDH1:NM_001282386:exon4:c.G395A:p.R132H;IDH1:NM_001282387:exon4:c.G395A:p.R132H;IDH1:NM_005896:exon4:c.G395A:p.R132H	.	.	.	rs121913500	ID=COSM28746;OCCURENCE=1(salivary_gland);5(prostate);1(large_intestine);1(urinary_tract);1(skin);1(NS);39(bone);3497(central_nervous_system);214(haematopoietic_and_lymphoid_tissue);1(lung)	0.127	0	Y	841	598	0.4156	499	342	373	225	TCCCCATAAGCATGAC	CGACCTATGATGATAG
Sbj_251	chr5	170837543	170837543	-	TCTG	exonic	NPM1	.	frameshift insertion	NPM1:NM_199185:exon10:c.772_773insTCTG:p.L258fs;NPM1:NM_002520:exon11:c.859_860insTCTG:p.L287fs	.	.	.	.	ID=COSM158604;OCCURENCE=27(haematopoietic_and_lymphoid_tissue)	.	.	*/+TCTG	434	287	0.3981	182	252	117	170	CAGGCTATTCAAGATC	CTCTGGCAGTGGAGGA
Sbj_251	chr1	237777998	237777998	C	T	exonic	RYR2	.	nonsynonymous SNV	RYR2:NM_001035:exon37:c.C5570T:p.P1857L	.	.	0.000199681	.	.	0	0.27	Y	598	597	0.4996	234	364	243	354	AAGAAGCTGCCACTCC	CGGAGGAGGAGAGTGA
Sbj_251	chr11	32417955	32417955	T	C	splicing	WT1	NM_001198551:exon8:c.463-2A>G;NM_000378:exon7:c.1048-2A>G;NM_024426:exon8:c.1099-2A>G;NM_024424:exon8:c.1099-2A>G;NM_001198552:exon7:c.412-2A>G	.	.	.	.	.	.	.	.	.	Y	1081	73	0.0633	355	726	24	49	ACACGTCGCACATCCT	TGCAGGCAGAGAGTAA
Sbj_251	chr11	32456616	32456616	-	C	exonic	WT1	.	frameshift insertion	WT1:NM_000378:exon1:c.275dupG:p.C92fs;WT1:NM_024424:exon1:c.275dupG:p.C92fs;WT1:NM_024426:exon1:c.275dupG:p.C92fs	.	.	.	.	.	.	.	*/+C	249	177	0.4155	179	70	140	37	GCTCACAGGCAGGGCA	ACAGCCGCCGCCGCCA
Sbj_252	chr2	25457180	25457180	-	GAA	exonic	DNMT3A	.	nonframeshift insertion	DNMT3A:NM_153759:exon19:c.2139_2140insTTC:p.A714delinsFA;DNMT3A:NM_022552:exon23:c.2706_2707insTTC:p.A903delinsFA;DNMT3A:NM_175629:exon23:c.2706_2707insTTC:p.A903delinsFA	.	.	.	.	.	.	.	*/+GAA	589	332	0.3605	336	253	194	138	ACTCCTTCAGCGGAGC	CGAAGAGGTGGCGGAT
Sbj_252	chr13	28592640	28592640	A	T	exonic	FLT3	.	nonsynonymous SNV	FLT3:NM_004119:exon20:c.T2505A:p.D835E	.	.	.	rs121913487	ID=COSM787;OCCURENCE=5(haematopoietic_and_lymphoid_tissue)	0.976	0	W	821	282	0.2557	426	395	157	125	GGAATCACTCATGATA	ATCTCGAGCCAATCCA
Sbj_252	chr13	28592641	28592641	T	A	exonic	FLT3	.	nonsynonymous SNV	FLT3:NM_004119:exon20:c.A2504T:p.D835V	.	.	.	rs121909646	ID=COSM784;OCCURENCE=47(haematopoietic_and_lymphoid_tissue)	0.999	0	W	899	190	0.1745	473	426	104	86	GAATCACTCATGATAT	TCTCGAGCCAATCCAA
Sbj_252	chr5	170837543	170837543	-	TCTG	exonic	NPM1	.	frameshift insertion	NPM1:NM_199185:exon10:c.772_773insTCTG:p.L258fs;NPM1:NM_002520:exon11:c.859_860insTCTG:p.L287fs	.	.	.	.	ID=COSM158604;OCCURENCE=27(haematopoietic_and_lymphoid_tissue)	.	.	*/+TCTG	329	186	0.3612	140	189	70	116	CAGGCTATTCAAGATC	CTCTGGCAGTGGAGGA
Sbj_252	chrX	53432580	53432580	G	A	exonic	SMC1A	.	nonsynonymous SNV	SMC1A:NM_006306:exon11:c.C1756T:p.R586W;SMC1A:NM_001281463:exon12:c.C1690T:p.R564W	.	.	.	.	ID=COSM1123035;OCCURENCE=1(endometrium)	1	0	A	29	301	0.9121	11	18	127	174	CCCCCTTCAGCTCCCG	GGAGTTTCTCATCTGT
Sbj_252	chr4	106155766	106155766	G	-	exonic	TET2	.	frameshift deletion	TET2:NM_001127208:exon3:c.667delG:p.G223fs;TET2:NM_017628:exon3:c.667delG:p.G223fs	.	.	.	.	.	.	.	*/-G	595	418	0.4126	281	314	194	224	GTGGAACACACACATG	GGTGAACTCCTGGAAA
Sbj_17	chr13	28592642	28592642	C	A	exonic	FLT3	.	nonsynonymous SNV	FLT3:NM_004119:exon20:c.G2503T:p.D835Y	.	.	.	rs121913488	ID=COSM783;OCCURENCE=208(haematopoietic_and_lymphoid_tissue)	1	0	M	747	201	0.212	396	351	102	99	AATCACTCATGATATC	CTCGAGCCAATCCAAA
Sbj_17	chr4	55599321	55599321	A	T	exonic	KIT	.	nonsynonymous SNV	KIT:NM_000222:exon17:c.A2447T:p.D816V;KIT:NM_001093772:exon17:c.A2435T:p.D812V	.	.	.	rs121913507	ID=COSM1314;OCCURENCE=712(haematopoietic_and_lymphoid_tissue);15(testis);5(ovary);2(skin);2(genital_tract)	0.998	0	W	727	232	0.2419	322	405	102	130	TTGGTCTAGCCAGAGA	ACATCAAGAATGATTC
Sbj_17	chrX	123184160	123184160	-	GTCAATAGGACC	splicing	STAG2	NM_001042749:exon11:c.1017+1->GTCAATAGGACC;NM_001282418:exon11:c.1017+1->GTCAATAGGACC;NM_006603:exon10:c.1017+1->GTCAATAGGACC;NM_001042750:exon11:c.1017+1->GTCAATAGGACC;NM_001042751:exon11:c.1017+1->GTCAATAGGACC	.	.	.	.	.	.	.	.	.	*/+GTCAATAGGACC	307	114	0.2708	142	165	52	62	ACTATGCATGATAAGG	GTAAGATGTGCCCTTC
Sbj_17	chr4	106157834	106157834	-	GA	exonic	TET2	.	frameshift insertion	TET2:NM_001127208:exon3:c.2735_2736insGA:p.A912fs;TET2:NM_017628:exon3:c.2735_2736insGA:p.A912fs	.	.	.	.	.	.	.	*/+GA	628	170	0.213	313	315	89	81	CTGGTCAACAAGCTGC	CGCAACTTGCTCAGCA
Sbj_253	chr20	31022441	31022441	-	G	exonic	ASXL1	.	frameshift insertion	ASXL1:NM_015338:exon12:c.1927dupG:p.G642fs	.	.	.	.	ID=COSM1411076;OCCURENCE=1(large_intestine)	.	.	*/+G	344	25	0.0678	162	182	14	11	CACCACTGCCATCGGA	AGGGGGGGGTGGCCCG
Sbj_253	chr5	170837546	170837546	-	GCGC	exonic	NPM1	.	frameshift insertion	NPM1:NM_199185:exon10:c.775_776insGCGC:p.W259fs;NPM1:NM_002520:exon11:c.862_863insGCGC:p.W288fs	.	.	.	.	ID=COSM1319220;OCCURENCE=1(haematopoietic_and_lymphoid_tissue)	.	.	*/+GCGC	431	226	0.344	170	261	95	131	GCTATTCAAGATCTCT	TGGCAGTGGAGGAAGT
Sbj_253	chr4	106164917	106164917	G	A	exonic	TET2	.	nonsynonymous SNV	TET2:NM_001127208:exon6:c.G3785A:p.R1262Q	.	.	.	.	.	1	0	R	343	256	0.4274	106	237	70	186	CGCTCACCAATCGCCG	GGTGTGCCTTGAATGA
Sbj_253	chrX	119388712	119388712	A	G	exonic	ZBTB33	.	nonsynonymous SNV	ZBTB33:NM_006777:exon2:c.A1442G:p.D481G;ZBTB33:NM_001184742:exon3:c.A1442G:p.D481G	.	.	.	.	.	1	0.15	R	652	553	0.4589	375	277	338	215	TGAAAGTAAAACATGA	ATGATCACTATGAGTT
Sbj_417	chr20	31022441	31022441	-	G	exonic	ASXL1	.	frameshift insertion	ASXL1:NM_015338:exon12:c.1927dupG:p.G642fs	.	.	.	.	ID=COSM1411076;OCCURENCE=1(large_intestine)	.	.	*/+G	362	18	0.0474	158	204	7	11	CACCACTGCCATCGGA	AGGGGGGGGTGGCCCG
Sbj_417	chr2	25457242	25457242	C	T	exonic	DNMT3A	.	nonsynonymous SNV	DNMT3A:NM_153759:exon19:c.G2078A:p.R693H;DNMT3A:NM_022552:exon23:c.G2645A:p.R882H;DNMT3A:NM_175629:exon23:c.G2645A:p.R882H	.	0.000692	.	rs147001633	ID=COSM52944;COSM442676;OCCURENCE=1(breast);410(haematopoietic_and_lymphoid_tissue)	0.651	0.03	Y	407	329	0.447	154	253	124	205	CTCTGCCTCGCCAAGC	CGGCTCATGTTGGAGA
Sbj_417	chr3	128200119	128200119	G	A	exonic	GATA2	.	nonsynonymous SNV	GATA2:NM_001145662:exon6:c.C1144T:p.R382W;GATA2:NM_032638:exon6:c.C1186T:p.R396W;GATA2:NM_001145661:exon7:c.C1186T:p.R396W	.	.	.	.	.	1	0	R	676	94	0.1221	313	363	36	58	ACATCTTCCGGTTCCG	GAGTCTGGATCCCTTC
Sbj_417	chr3	128200724	128200724	G	A	exonic	GATA2	.	nonsynonymous SNV	GATA2:NM_001145662:exon5:c.C1039T:p.R347C;GATA2:NM_032638:exon5:c.C1081T:p.R361C;GATA2:NM_001145661:exon6:c.C1081T:p.R361C	.	.	.	.	.	1	0	R	388	12	0.03	212	176	6	6	CGTTGGCGTTTCGGCG	GCCATAAGGTGGTGGT
Sbj_417	chr10	89692887	89692887	G	A	exonic	PTEN	.	nonsynonymous SNV	PTEN:NM_000314:exon5:c.G371A:p.C124Y	.	.	.	.	ID=COSM5140;OCCURENCE=1(stomach)	1	.	R	1648	137	0.0768	798	850	70	67	TTGCAGCAATTCACTG	GTAAAGCTGGAAAGGG
Sbj_417	chr21	36164646	36164646	-	C	exonic	RUNX1	.	frameshift insertion	RUNX1:NM_001001890:exon6:c.1147_1148insG:p.S383fs;RUNX1:NM_001754:exon9:c.1228_1229insG:p.S410fs	.	.	.	.	.	.	.	*/+C	117	73	0.3842	61	56	37	36	TGGTAGGAGCCGGCCG	GAGGCGCCGTAGTACA
Sbj_417	chrX	123196779	123196779	C	G	exonic	STAG2	.	nonsynonymous SNV	STAG2:NM_006603:exon17:c.C1666G:p.Q556E;STAG2:NM_001042749:exon18:c.C1666G:p.Q556E;STAG2:NM_001042750:exon18:c.C1666G:p.Q556E;STAG2:NM_001042751:exon18:c.C1666G:p.Q556E;STAG2:NM_001282418:exon18:c.C1666G:p.Q556E	.	.	.	.	.	0.635	.	S	453	373	0.4516	255	198	208	165	AAGGAGAAGAAGACAC	CAGTTGGATGATAGGA
Sbj_18	chrX	129147532	129147532	C	G	exonic	BCORL1	.	nonsynonymous SNV	BCORL1:NM_021946:exon3:c.C784G:p.P262A	.	.	.	.	.	0.002	.	S	1592	1141	0.4175	796	796	560	581	GCTCTGGCTCCAGCGC	CCACCGTCAGTGCCCA
Sbj_18	chr13	28592635	28592637	ATG	-	exonic	FLT3	.	nonframeshift deletion	FLT3:NM_004119:exon20:c.2508_2510del:p.836_837del	.	.	.	.	ID=COSM19836;OCCURENCE=3(haematopoietic_and_lymphoid_tissue)	.	.	*/-ATG	1293	241	0.1571	693	600	123	118	TAGTTGGAATCACTCA	ATGATATCTCGAGCCA
Sbj_18	chr15	90631934	90631934	C	T	exonic	IDH2	.	nonsynonymous SNV	IDH2:NM_001290114:exon2:c.G29A:p.R10Q;IDH2:NM_001289910:exon4:c.G263A:p.R88Q;IDH2:NM_002168:exon4:c.G419A:p.R140Q	.	.	.	rs121913502	ID=COSM41590;OCCURENCE=417(haematopoietic_and_lymphoid_tissue);1(NS)	1	0	Y	720	221	0.2349	282	438	84	137	CCCCCCAGGATGTTCC	CGGATAGTTCCATTGG
Sbj_82	chr2	209113112	209113112	C	T	exonic	IDH1	.	nonsynonymous SNV	IDH1:NM_001282386:exon4:c.G395A:p.R132H;IDH1:NM_001282387:exon4:c.G395A:p.R132H;IDH1:NM_005896:exon4:c.G395A:p.R132H	.	.	.	rs121913500	ID=COSM28746;OCCURENCE=1(salivary_gland);5(prostate);1(large_intestine);1(urinary_tract);1(skin);1(NS);39(bone);3497(central_nervous_system);214(haematopoietic_and_lymphoid_tissue);1(lung)	0.127	0	Y	566	457	0.4467	346	220	279	178	TCCCCATAAGCATGAC	CGACCTATGATGATAG
Sbj_82	chr5	170837543	170837543	-	TCTG	exonic	NPM1	.	frameshift insertion	NPM1:NM_199185:exon10:c.772_773insTCTG:p.L258fs;NPM1:NM_002520:exon11:c.859_860insTCTG:p.L287fs	.	.	.	.	ID=COSM158604;OCCURENCE=27(haematopoietic_and_lymphoid_tissue)	.	.	*/+TCTG	381	234	0.3805	167	214	88	146	CAGGCTATTCAAGATC	CTCTGGCAGTGGAGGA
Sbj_82	chrX	70462248	70462248	C	T	exonic	ZMYM3	.	nonsynonymous SNV	ZMYM3:NM_001171162:exon23:c.G3538A:p.E1180K;ZMYM3:NM_005096:exon23:c.G3574A:p.E1192K;ZMYM3:NM_201599:exon23:c.G3574A:p.E1192K	.	.	.	.	.	0.785	0.01	Y	317	302	0.4879	90	227	86	216	ACTCCCAGAGGTGCTC	CCTCCTCCACTCGAGA
Sbj_254	chr20	31022441	31022441	-	G	exonic	ASXL1	.	frameshift insertion	ASXL1:NM_015338:exon12:c.1927dupG:p.G642fs	.	.	.	.	ID=COSM1411076;OCCURENCE=1(large_intestine)	.	.	*/+G	342	28	0.0757	172	170	11	17	CACCACTGCCATCGGA	AGGGGGGGGTGGCCCG
Sbj_254	chr22	23523414	23523414	G	T	exonic	BCR	.	nonsynonymous SNV	BCR:NM_004327:exon1:c.G267T:p.E89D;BCR:NM_021574:exon1:c.G267T:p.E89D	.	.	.	.	.	0.065	0.11	K	45	36	0.4444	19	26	15	21	CGACGGCGCCTCCGAG	GCCCCGAGCGTCCGCG
Sbj_254	chr2	25457242	25457242	C	T	exonic	DNMT3A	.	nonsynonymous SNV	DNMT3A:NM_153759:exon19:c.G2078A:p.R693H;DNMT3A:NM_022552:exon23:c.G2645A:p.R882H;DNMT3A:NM_175629:exon23:c.G2645A:p.R882H	.	0.000692	.	rs147001633	ID=COSM52944;COSM442676;OCCURENCE=1(breast);410(haematopoietic_and_lymphoid_tissue)	0.651	0.03	Y	412	350	0.4593	158	254	139	211	CTCTGCCTCGCCAAGC	CGGCTCATGTTGGAGA
Sbj_254	chr2	209113112	209113112	C	T	exonic	IDH1	.	nonsynonymous SNV	IDH1:NM_001282386:exon4:c.G395A:p.R132H;IDH1:NM_001282387:exon4:c.G395A:p.R132H;IDH1:NM_005896:exon4:c.G395A:p.R132H	.	.	.	rs121913500	ID=COSM28746;OCCURENCE=1(salivary_gland);5(prostate);1(large_intestine);1(urinary_tract);1(skin);1(NS);39(bone);3497(central_nervous_system);214(haematopoietic_and_lymphoid_tissue);1(lung)	0.127	0	Y	650	560	0.4628	380	270	348	212	TCCCCATAAGCATGAC	CGACCTATGATGATAG
Sbj_254	chr5	170837543	170837543	-	TCTG	exonic	NPM1	.	frameshift insertion	NPM1:NM_199185:exon10:c.772_773insTCTG:p.L258fs;NPM1:NM_002520:exon11:c.859_860insTCTG:p.L287fs	.	.	.	.	ID=COSM158604;OCCURENCE=27(haematopoietic_and_lymphoid_tissue)	.	.	*/+TCTG	420	207	0.3301	181	239	91	116	CAGGCTATTCAAGATC	CTCTGGCAGTGGAGGA
Sbj_254	chr1	228555613	228555613	G	A	exonic	OBSCN	.	nonsynonymous SNV	OBSCN:NM_001098623:exon87:c.G19655A:p.R6552H;OBSCN:NM_001271223:exon98:c.G22526A:p.R7509H	.	.	.	.	.	0.87	0.01	R	32	16	0.3333	19	13	10	6	AGGAGCTGCTGGACCG	GCCTGTACAGGAAGGG
Sbj_254	chr12	112888163	112888163	G	T	exonic	PTPN11	.	nonsynonymous SNV	PTPN11:NM_002834:exon3:c.G179T:p.G60V;PTPN11:NM_080601:exon3:c.G179T:p.G60V	.	.	.	.	ID=COSM13028;OCCURENCE=21(haematopoietic_and_lymphoid_tissue)	1	0	K	559	249	0.3082	319	240	151	98	AGATTCAGAACACTGG	GTGATTACTATGACCT
Sbj_360	chr11	32417911	32417911	-	C	exonic	WT1	.	frameshift insertion	WT1:NM_000378:exon6:c.1089dupG:p.S364fs;WT1:NM_001198552:exon6:c.453dupG:p.S152fs;WT1:NM_001198551:exon7:c.504dupG:p.S169fs;WT1:NM_024424:exon7:c.1140dupG:p.S381fs;WT1:NM_024426:exon7:c.1140dupG:p.S381fs	.	.	.	.	ID=COSM1166635;COSM41864;OCCURENCE=2(haematopoietic_and_lymphoid_tissue)	.	.	*/+C	748	478	0.3899	378	370	206	272	TGGTCTCAGATGCCGA	ACCGTACAAGAGTCGG
Sbj_360	chr11	32417914	32417914	G	C	exonic	WT1	.	nonsynonymous SNV	WT1:NM_000378:exon6:c.C1087G:p.R363G;WT1:NM_001198552:exon6:c.C451G:p.R151G;WT1:NM_001198551:exon7:c.C502G:p.R168G;WT1:NM_024424:exon7:c.C1138G:p.R380G;WT1:NM_024426:exon7:c.C1138G:p.R380G	.	.	.	.	ID=COSM28984;OCCURENCE=1(haematopoietic_and_lymphoid_tissue)	0.994	0.02	S	679	529	0.4379	320	359	218	311	TCTCAGATGCCGACCG	GTACAAGAGTCGGGGC
Sbj_453	chr20	31022441	31022441	-	G	exonic	ASXL1	.	frameshift insertion	ASXL1:NM_015338:exon12:c.1927dupG:p.G642fs	.	.	.	.	ID=COSM1411076;OCCURENCE=1(large_intestine)	.	.	*/+G	348	23	0.062	151	197	12	11	CACCACTGCCATCGGA	AGGGGGGGGTGGCCCG
Sbj_454	chr1	27099013	27099013	-	CCCCAGACT	exonic	ARID1A	.	nonframeshift insertion	ARID1A:NM_006015:exon13:c.3429_3430insCCCCAGACT:p.G1143delinsGPQT;ARID1A:NM_139135:exon13:c.3429_3430insCCCCAGACT:p.G1143delinsGPQT	.	.	.	.	.	.	.	*/+CCCCAGACT	643	239	0.271	355	288	116	123	AGGATCTATGCAGGGG	GCCCCAGACTCCCCAG
Sbj_454	chr20	31022441	31022441	-	G	exonic	ASXL1	.	frameshift insertion	ASXL1:NM_015338:exon12:c.1927dupG:p.G642fs	.	.	.	.	ID=COSM1411076;OCCURENCE=1(large_intestine)	.	.	*/+G	306	23	0.0699	143	163	13	10	CACCACTGCCATCGGA	AGGGGGGGGTGGCCCG
Sbj_454	chrX	39933811	39933811	G	T	exonic	BCOR	.	stopgain	BCOR:NM_001123383:exon4:c.C788A:p.S263X;BCOR:NM_001123384:exon4:c.C788A:p.S263X;BCOR:NM_001123385:exon4:c.C788A:p.S263X;BCOR:NM_017745:exon4:c.C788A:p.S263X	.	.	.	.	.	.	1	T	65	275	0.8088	40	25	144	131	GAGAGCCTCATGGGTG	GATGCCAAGGACGATG
Sbj_454	chr3	128200786	128200786	G	T	exonic	GATA2	.	stopgain	GATA2:NM_032638:exon5:c.C1019A:p.S340X;GATA2:NM_001145661:exon6:c.C1019A:p.S340X	.	.	.	.	.	.	1	K	155	101	0.3945	69	86	39	62	GCTCTTCTGGCGGCCG	GACTGGGAGGGCAAGG
Sbj_454	chr12	49416504	49416504	G	A	exonic	KMT2D	.	nonsynonymous SNV	KMT2D:NM_003482:exon51:c.C16207T:p.R5403C	.	.	.	.	.	1	0	R	387	296	0.4334	199	188	174	122	CCTGGATACGGGAGCG	GAGCCAGGTACACGTT
Sbj_454	chr5	170837543	170837543	-	TCTG	exonic	NPM1	.	frameshift insertion	NPM1:NM_199185:exon10:c.772_773insTCTG:p.L258fs;NPM1:NM_002520:exon11:c.859_860insTCTG:p.L287fs	.	.	.	.	ID=COSM158604;OCCURENCE=27(haematopoietic_and_lymphoid_tissue)	.	.	*/+TCTG	338	189	0.3586	143	195	72	117	CAGGCTATTCAAGATC	CTCTGGCAGTGGAGGA
Sbj_454	chr1	115258748	115258748	C	T	exonic	NRAS	.	nonsynonymous SNV	NRAS:NM_002524:exon2:c.G34A:p.G12S	.	.	.	rs121913250	ID=COSM563;OCCURENCE=6(large_intestine);6(prostate);13(skin);1(soft_tissue);93(haematopoietic_and_lymphoid_tissue);3(lung);21(upper_aerodigestive_tract)	0.329	0.04	Y	854	359	0.296	445	409	160	199	TTTTCCCAACACCACC	CTGCTCCAACCACCAC
Sbj_454	chrX	53432008	53432008	C	T	exonic	SMC1A	.	nonsynonymous SNV	SMC1A:NM_006306:exon13:c.G2132A:p.R711Q;SMC1A:NM_001281463:exon14:c.G2066A:p.R689Q	.	.	.	.	.	1	0	T	41	135	0.767	18	23	50	85	TGGGAGTACTTGAGCC	CGCATCTGCAGTCCAT
Sbj_454	chr6	152646296	152646296	G	A	exonic	SYNE1	.	nonsynonymous SNV	SYNE1:NM_033071:exon80:c.C15367T:p.R5123C;SYNE1:NM_182961:exon81:c.C15580T:p.R5194C	.	.	.	.	.	1	0.03	R	550	242	0.3056	293	257	137	105	CCACAGCTCGAAGGCG	GTGTCCAGCGCTGCCA
Sbj_255	chr5	170837545	170837545	-	TGCA	exonic	NPM1	.	frameshift insertion	NPM1:NM_199185:exon10:c.774_775insTGCA:p.L258fs;NPM1:NM_002520:exon11:c.861_862insTGCA:p.L287fs	.	.	.	.	ID=COSM158600;OCCURENCE=2(haematopoietic_and_lymphoid_tissue)	.	.	*/+TGCA	226	112	0.3314	92	134	43	69	GGCTATTCAAGATCTC	CTGGCAGTGGAGGAAG
Sbj_255	chr12	112910827	112910827	A	C	exonic	PTPN11	.	nonsynonymous SNV	PTPN11:NM_002834:exon7:c.A836C:p.Y279S;PTPN11:NM_080601:exon7:c.A836C:p.Y279S	.	.	.	.	.	0.611	0	M	372	183	0.3297	202	170	115	68	aaaacaaaaatagata	ataaaaacaTCCTGCC
Sbj_255	chr14	24710937	24710938	AA	-	exonic	TINF2	.	frameshift deletion	TINF2:NM_001099274:exon3:c.342_343del:p.F114fs;TINF2:NM_012461:exon3:c.342_343del:p.F114fs	.	.	.	.	.	.	.	*/-AA	417	155	0.271	227	190	82	73	GCTTCACCTGCTGGTA	AAAAAGTTTCCTGTGC
[truncated: 622 more rows]

## Sheet: Genescan dataset
Subject Number	FLT3 mutation (TKD, ITD)	FLT3 mutation (0.5 cutoff)
Sbj_1	ITD	<0.5
Sbj_2	ITD	<0.5
Sbj_3	ITD	<0.5
Sbj_4	TKD	TKD
Sbj_5	TKD	TKD
Sbj_6	TKD	TKD
Sbj_7	ITD	<0.5
Sbj_8	ITD	>0.5
Sbj_9	ITD	>0.5
Sbj_10	TKD	TKD
Sbj_11	ITD	>0.5
[truncated: 464 more rows]

## Sheet: Cytogenetic dataset
Subject Number	Cyto groups
[truncated: 475 more rows]
